# Supplementary material for: Proteomics identifies Bacillus cereus EntD as a pivotal protein for the production of numerous virulence factors
Source: Front Microbiol. 2015 Oct 7;6:1004. doi: 10.3389/fmicb.2015.01004 (PMC4595770; doi:10.3389/fmicb.2015.01004)
Supplement: Supplementary file 2 [file Table2.XLSX]

## Sheet: Table S2
Table S2 : List of assigned MS/MS spectra from the cellular proteomes of B. cereus WT and ΔentD
Sample File	MS/MS Query	m/z observed	z	Mr (experimental)	Mr (calculated)	Delta (ppm)	Peptide score		Sequence		Miss-cleavage	Modifications	Start	Stop	Gi Number	NP number
F101044	746	434.256	2	866.497	866.497	-0.308137	20.47	R	EHILLSR	Q	0		118	124	30018378	NP_830009.1
F101044	747	434.256	2	866.497	866.497	-0.100404	25.26	R	EHILLSR	Q	0		118	124	30018378	NP_830009.1
F101044	748	434.256	2	866.497	866.497	-0.100404	15.43	R	EHILLSR	Q	0		118	124	30018378	NP_830009.1
F101044	749	434.256	2	866.498	866.497	0.245817	28.85	R	EHILLSR	Q	0		118	124	30018378	NP_830009.1
F101044	750	434.256	2	866.498	866.497	0.245817	16.89	R	EHILLSR	Q	0		118	124	30018378	NP_830009.1
F101044	751	434.256	2	866.498	866.497	0.245817	16.18	R	EHILLSR	Q	0		118	124	30018378	NP_830009.1
F101044	911	446.76	2	891.506	891.507	-0.261355	15.46	K	AEVFVLSK	E	0		308	315	30018378	NP_830009.1
F101044	3520	584.342	2	1166.67	1166.67	0.38657	50.51	K	FKAEVFVLSK	E	1		306	315	30018378	NP_830009.1
F101044	3521	584.343	2	1166.67	1166.67	0.489427	39.09	K	FKAEVFVLSK	E	1		306	315	30018378	NP_830009.1
F101044	3522	584.343	2	1166.67	1166.67	0.797998	51.54	K	FKAEVFVLSK	E	1		306	315	30018378	NP_830009.1
F101044	3523	584.343	2	1166.67	1166.67	1.00371	28.54	K	FKAEVFVLSK	E	1		306	315	30018378	NP_830009.1
F101044	3524	584.343	2	1166.67	1166.67	1.43228	43.25	K	FKAEVFVLSK	E	1		306	315	30018378	NP_830009.1
F101044	3987	604.331	2	1206.65	1206.65	-1.01106	17.98	R	TVGYGVVATIVE	-	0		384	395	30018378	NP_830009.1
F101044	3989	604.332	2	1206.65	1206.65	0.0994489	71.23	R	TVGYGVVATIVE	-	0		384	395	30018378	NP_830009.1
F101044	3990	604.332	2	1206.65	1206.65	0.0994489	17.14	R	TVGYGVVATIVE	-	0		384	395	30018378	NP_830009.1
F101044	3991	604.332	2	1206.65	1206.65	0.41437	54.59	R	TVGYGVVATIVE	-	0		384	395	30018378	NP_830009.1
F101044	3992	604.332	2	1206.65	1206.65	0.41437	32.93	R	TVGYGVVATIVE	-	0		384	395	30018378	NP_830009.1
F101044	3993	604.332	2	1206.65	1206.65	0.41437	41.31	R	TVGYGVVATIVE	-	0		384	395	30018378	NP_830009.1
F101044	3994	604.332	2	1206.65	1206.65	0.513819	42.05	R	TVGYGVVATIVE	-	0		384	395	30018378	NP_830009.1
F101044	3995	604.332	2	1206.65	1206.65	0.613268	36.24	R	TVGYGVVATIVE	-	0		384	395	30018378	NP_830009.1
F101044	3996	604.333	2	1206.65	1206.65	0.712717	34.84	R	TVGYGVVATIVE	-	0		384	395	30018378	NP_830009.1
F101044	3997	604.333	2	1206.65	1206.65	0.812166	45.4	R	TVGYGVVATIVE	-	0		384	395	30018378	NP_830009.1
F101044	3998	604.333	2	1206.65	1206.65	0.812166	26.67	R	TVGYGVVATIVE	-	0		384	395	30018378	NP_830009.1
F101044	3999	604.333	2	1206.65	1206.65	0.911615	52.59	R	TVGYGVVATIVE	-	0		384	395	30018378	NP_830009.1
F101044	4000	604.333	2	1206.65	1206.65	0.911615	16.82	R	TVGYGVVATIVE	-	0		384	395	30018378	NP_830009.1
F101044	4001	604.333	2	1206.65	1206.65	1.11051	67.39	R	TVGYGVVATIVE	-	0		384	395	30018378	NP_830009.1
F101044	4002	604.333	2	1206.65	1206.65	1.11051	41.24	R	TVGYGVVATIVE	-	0		384	395	30018378	NP_830009.1
F101044	4003	604.333	2	1206.65	1206.65	1.20996	43.35	R	TVGYGVVATIVE	-	0		384	395	30018378	NP_830009.1
F101044	4005	604.333	2	1206.65	1206.65	1.30941	45.95	R	TVGYGVVATIVE	-	0		384	395	30018378	NP_830009.1
F101044	4006	604.333	2	1206.65	1206.65	1.30941	53.56	R	TVGYGVVATIVE	-	0		384	395	30018378	NP_830009.1
F101044	4007	604.333	2	1206.65	1206.65	1.42543	26.9	R	TVGYGVVATIVE	-	0		384	395	30018378	NP_830009.1
F101044	4008	604.333	2	1206.65	1206.65	1.52488	63.72	R	TVGYGVVATIVE	-	0		384	395	30018378	NP_830009.1
F101044	4009	604.333	2	1206.65	1206.65	2.33705	31.42	R	TVGYGVVATIVE	-	0		384	395	30018378	NP_830009.1
F101044	4134	609.294	2	1216.57	1216.57	0.0821982	60.07	K	ALQGEADWEAK	I	0		178	188	30018378	NP_830009.1
F101044	4135	609.294	2	1216.57	1216.57	0.180836	25.96	K	ALQGEADWEAK	I	0		178	188	30018378	NP_830009.1
F101044	4136	609.294	2	1216.57	1216.57	0.378111	23.89	K	ALQGEADWEAK	I	0		178	188	30018378	NP_830009.1
F101044	4137	609.294	2	1216.57	1216.57	0.476749	52.15	K	ALQGEADWEAK	I	0		178	188	30018378	NP_830009.1
F101044	4138	609.294	2	1216.57	1216.57	0.575387	35.92	K	ALQGEADWEAK	I	0		178	188	30018378	NP_830009.1
F101044	4139	609.294	2	1216.57	1216.57	0.674025	63.05	K	ALQGEADWEAK	I	0		178	188	30018378	NP_830009.1
F101044	4140	609.294	2	1216.57	1216.57	0.674025	55.45	K	ALQGEADWEAK	I	0		178	188	30018378	NP_830009.1
F101044	4141	609.294	2	1216.57	1216.57	0.674025	47.04	K	ALQGEADWEAK	I	0		178	188	30018378	NP_830009.1
F101044	4142	609.294	2	1216.57	1216.57	0.772663	59.61	K	ALQGEADWEAK	I	0		178	188	30018378	NP_830009.1
F101044	4143	609.294	2	1216.57	1216.57	0.772663	31.99	K	ALQGEADWEAK	I	0		178	188	30018378	NP_830009.1
F101044	4144	609.294	2	1216.57	1216.57	0.88774	55.35	K	ALQGEADWEAK	I	0		178	188	30018378	NP_830009.1
F101044	4145	609.294	2	1216.57	1216.57	0.88774	25.22	K	ALQGEADWEAK	I	0		178	188	30018378	NP_830009.1
F101044	4146	609.294	2	1216.57	1216.57	0.88774	42.06	K	ALQGEADWEAK	I	0		178	188	30018378	NP_830009.1
F101044	4147	609.294	2	1216.57	1216.57	1.08502	40.35	K	ALQGEADWEAK	I	0		178	188	30018378	NP_830009.1
F101044	4148	609.294	2	1216.57	1216.57	1.08502	38.63	K	ALQGEADWEAK	I	0		178	188	30018378	NP_830009.1
F101044	4149	609.294	2	1216.57	1216.57	1.18365	40.1	K	ALQGEADWEAK	I	0		178	188	30018378	NP_830009.1
F101044	4150	609.294	2	1216.57	1216.57	1.28229	43.26	K	ALQGEADWEAK	I	0		178	188	30018378	NP_830009.1
F101044	4151	609.294	2	1216.57	1216.57	1.38093	52.28	K	ALQGEADWEAK	I	0		178	188	30018378	NP_830009.1
F101044	4152	609.294	2	1216.57	1216.57	1.5782	53.38	K	ALQGEADWEAK	I	0		178	188	30018378	NP_830009.1
F101044	4153	609.294	2	1216.57	1216.57	1.5782	47.25	K	ALQGEADWEAK	I	0		178	188	30018378	NP_830009.1
F101044	4589	628.852	2	1255.69	1255.69	0.507291	32.71	R	EDIQRGQVLAK	S	1		286	296	30018378	NP_830009.1
F101044	4590	628.852	2	1255.69	1255.69	0.507291	34.36	R	EDIQRGQVLAK	S	1		286	296	30018378	NP_830009.1
F101044	4591	628.852	2	1255.69	1255.69	0.507291	25.85	R	EDIQRGQVLAK	S	1		286	296	30018378	NP_830009.1
F101044	4592	628.852	2	1255.69	1255.69	0.602857	33.4	R	EDIQRGQVLAK	S	1		286	296	30018378	NP_830009.1
F101044	4593	628.852	2	1255.69	1255.69	0.889552	44.34	R	EDIQRGQVLAK	S	1		286	296	30018378	NP_830009.1
F101044	4594	628.852	2	1255.69	1255.69	0.985117	35.11	R	EDIQRGQVLAK	S	1		286	296	30018378	NP_830009.1
F101044	4595	628.852	2	1255.69	1255.69	0.985117	42.96	R	EDIQRGQVLAK	S	1		286	296	30018378	NP_830009.1
F101044	4596	628.852	2	1255.69	1255.69	0.985117	44.33	R	EDIQRGQVLAK	S	1		286	296	30018378	NP_830009.1
F101044	4597	628.852	2	1255.69	1255.69	1.08068	41.98	R	EDIQRGQVLAK	S	1		286	296	30018378	NP_830009.1
F101044	4598	628.852	2	1255.69	1255.69	1.08068	32.71	R	EDIQRGQVLAK	S	1		286	296	30018378	NP_830009.1
F101044	4599	628.852	2	1255.69	1255.69	1.3833	41.92	R	EDIQRGQVLAK	S	1		286	296	30018378	NP_830009.1
F101044	5148	652.393	2	1302.77	1302.78	-2.91378	65.83	K	TTLTAAITTVLAK	A	0		26	38	30018378	NP_830009.1
F101044	5149	652.394	2	1302.77	1302.78	-1.4093	56.08	K	TTLTAAITTVLAK	A	0		26	38	30018378	NP_830009.1
F101044	5150	652.394	2	1302.77	1302.78	-1.4093	42.13	K	TTLTAAITTVLAK	A	0		26	38	30018378	NP_830009.1
F101044	5151	652.395	2	1302.78	1302.78	-0.380726	39.11	K	TTLTAAITTVLAK	A	0		26	38	30018378	NP_830009.1
F101044	5152	652.395	2	1302.78	1302.78	-0.104392	26.56	K	TTLTAAITTVLAK	A	0		26	38	30018378	NP_830009.1
F101044	5153	652.395	2	1302.78	1302.78	0.0798295	104.4	K	TTLTAAITTVLAK	A	0		26	38	30018378	NP_830009.1
F101044	5154	652.395	2	1302.78	1302.78	0.0798295	48.18	K	TTLTAAITTVLAK	A	0		26	38	30018378	NP_830009.1
F101044	5155	652.395	2	1302.78	1302.78	0.0798295	72.14	K	TTLTAAITTVLAK	A	0		26	38	30018378	NP_830009.1
F101044	5156	652.395	2	1302.78	1302.78	0.171941	66.68	K	TTLTAAITTVLAK	A	0		26	38	30018378	NP_830009.1
F101044	5157	652.395	2	1302.78	1302.78	0.171941	71.17	K	TTLTAAITTVLAK	A	0		26	38	30018378	NP_830009.1
F101044	5158	652.395	2	1302.78	1302.78	0.264052	123.39	K	TTLTAAITTVLAK	A	0		26	38	30018378	NP_830009.1
F101044	5159	652.395	2	1302.78	1302.78	0.264052	91.79	K	TTLTAAITTVLAK	A	0		26	38	30018378	NP_830009.1
F101044	5160	652.395	2	1302.78	1302.78	0.371514	123.36	K	TTLTAAITTVLAK	A	0		26	38	30018378	NP_830009.1
F101044	5161	652.395	2	1302.78	1302.78	0.371514	87.51	K	TTLTAAITTVLAK	A	0		26	38	30018378	NP_830009.1
F101044	5162	652.396	2	1302.78	1302.78	0.463625	63.21	K	TTLTAAITTVLAK	A	0		26	38	30018378	NP_830009.1
F101044	5163	652.396	2	1302.78	1302.78	0.647847	98.89	K	TTLTAAITTVLAK	A	0		26	38	30018378	NP_830009.1
F101044	5164	652.396	2	1302.78	1302.78	0.647847	95.25	K	TTLTAAITTVLAK	A	0		26	38	30018378	NP_830009.1
F101044	5165	652.396	2	1302.78	1302.78	0.647847	72.11	K	TTLTAAITTVLAK	A	0		26	38	30018378	NP_830009.1
F101044	5166	652.396	2	1302.78	1302.78	0.647847	66.11	K	TTLTAAITTVLAK	A	0		26	38	30018378	NP_830009.1
F101044	5167	652.396	2	1302.78	1302.78	0.739958	28.31	K	TTLTAAITTVLAK	A	0		26	38	30018378	NP_830009.1
F101044	5168	652.396	2	1302.78	1302.78	1.1084	56.54	K	TTLTAAITTVLAK	A	0		26	38	30018378	NP_830009.1
F101044	5169	652.396	2	1302.78	1302.78	1.1084	91.28	K	TTLTAAITTVLAK	A	0		26	38	30018378	NP_830009.1
F101044	5170	652.396	2	1302.78	1302.78	1.21587	41.72	K	TTLTAAITTVLAK	A	0		26	38	30018378	NP_830009.1
F101044	5171	652.396	2	1302.78	1302.78	1.40009	95.26	K	TTLTAAITTVLAK	A	0		26	38	30018378	NP_830009.1
F101044	5172	652.396	2	1302.78	1302.78	1.4922	105.76	K	TTLTAAITTVLAK	A	0		26	38	30018378	NP_830009.1
F101044	5173	652.396	2	1302.78	1302.78	1.58431	79.42	K	TTLTAAITTVLAK	A	0		26	38	30018378	NP_830009.1
F101044	5174	652.396	2	1302.78	1302.78	1.86064	88.84	K	TTLTAAITTVLAK	A	0		26	38	30018378	NP_830009.1
F101044	5175	652.396	2	1302.78	1302.78	1.86064	40.21	K	TTLTAAITTVLAK	A	0		26	38	30018378	NP_830009.1
F101044	5176	652.396	2	1302.78	1302.78	1.95275	33.96	K	TTLTAAITTVLAK	A	0		26	38	30018378	NP_830009.1
F101044	5177	652.397	2	1302.78	1302.78	2.04486	74.3	K	TTLTAAITTVLAK	A	0		26	38	30018378	NP_830009.1
F101044	5782	682.311	2	1362.61	1362.61	1.55584	25.75	R	GYDQIDAAPEER	E	0		46	57	30018378	NP_830009.1
F101044	6334	710.875	2	1419.74	1419.74	0.104949	34.99	K	AEVFVLSKEEGGR	H	1		308	320	30018378	NP_830009.1
F101044	6335	710.875	2	1419.74	1419.74	0.189472	58.59	K	AEVFVLSKEEGGR	H	1		308	320	30018378	NP_830009.1
F101044	6336	710.876	2	1419.74	1419.74	0.710696	68.53	K	AEVFVLSKEEGGR	H	1		308	320	30018378	NP_830009.1
F101044	6337	710.876	2	1419.74	1419.74	0.879741	58.85	K	AEVFVLSKEEGGR	H	1		308	320	30018378	NP_830009.1
F101044	6338	710.876	2	1419.74	1419.74	0.879741	67.96	K	AEVFVLSKEEGGR	H	1		308	320	30018378	NP_830009.1
F101044	6825	738.435	2	1474.85	1474.85	0.021019	38.63	R	QVGVPYIVVFLNK	C	0		125	137	30018378	NP_830009.1
F101044	6826	738.435	2	1474.86	1474.85	0.265111	32.4	R	QVGVPYIVVFLNK	C	0		125	137	30018378	NP_830009.1
F101044	6827	738.435	2	1474.86	1474.85	0.685491	56.28	R	QVGVPYIVVFLNK	C	0		125	137	30018378	NP_830009.1
F101044	6828	738.436	2	1474.86	1474.85	1.18724	35.29	R	QVGVPYIVVFLNK	C	0		125	137	30018378	NP_830009.1
F101044	6829	738.436	2	1474.86	1474.85	1.59406	57.94	R	QVGVPYIVVFLNK	C	0		125	137	30018378	NP_830009.1
F101044	6830	738.436	2	1474.86	1474.85	1.83815	44.74	R	QVGVPYIVVFLNK	C	0		125	137	30018378	NP_830009.1
F101044	7810	803.926	2	1605.84	1605.84	0.317592	44.53	R	EGGRTVGYGVVATIVE	-	1		380	395	30018378	NP_830009.1
F101044	7811	803.926	2	1605.84	1605.84	0.927865	45.78	R	EGGRTVGYGVVATIVE	-	1		380	395	30018378	NP_830009.1
F101044	7812	803.926	2	1605.84	1605.84	1.15205	21.34	R	EGGRTVGYGVVATIVE	-	1		380	395	30018378	NP_830009.1
F101044	7813	803.927	2	1605.84	1605.84	1.61287	60.55	R	EGGRTVGYGVVATIVE	-	1		380	395	30018378	NP_830009.1
F101044	8026	410.736	4	1638.92	1638.92	-0.0475924	15.73	R	GVAREDIQRGQVLAK	S	2		282	296	30018378	NP_830009.1
F101044	8027	410.736	4	1638.92	1638.92	0.0256267	21.84	R	GVAREDIQRGQVLAK	S	2		282	296	30018378	NP_830009.1
F101044	8028	410.736	4	1638.92	1638.92	0.172065	20.85	R	GVAREDIQRGQVLAK	S	2		282	296	30018378	NP_830009.1
F101044	8029	820.466	2	1638.92	1638.92	0.338028	18.36	R	GVAREDIQRGQVLAK	S	2		282	296	30018378	NP_830009.1
F101044	8031	820.467	2	1638.92	1638.92	1.30208	25.43	R	GVAREDIQRGQVLAK	S	2		282	296	30018378	NP_830009.1
F101044	8109	824.882	2	1647.75	1647.75	0.0898195	27.67	R	GYDQIDAAPEERER	G	1		46	59	30018378	NP_830009.1
F101044	8110	824.882	2	1647.75	1647.75	0.915188	34.08	R	GYDQIDAAPEERER	G	1		46	59	30018378	NP_830009.1
F101044	8292	834.457	2	1666.9	1666.9	-0.707901	48.6	K	LLDQAQAGDNIGALLR	G	0		266	281	30018378	NP_830009.1
F101044	8294	834.457	2	1666.9	1666.9	-0.419941	83.92	K	LLDQAQAGDNIGALLR	G	0		266	281	30018378	NP_830009.1
F101044	8295	834.457	2	1666.9	1666.9	-0.419941	75.91	K	LLDQAQAGDNIGALLR	G	0		266	281	30018378	NP_830009.1
F101044	8296	834.457	2	1666.9	1666.9	0.0959865	76.82	K	LLDQAQAGDNIGALLR	G	0		266	281	30018378	NP_830009.1
F101044	8299	834.458	2	1666.9	1666.9	0.239966	63.61	K	LLDQAQAGDNIGALLR	G	0		266	281	30018378	NP_830009.1
F101044	8301	834.458	2	1666.9	1666.9	0.755894	49.89	K	LLDQAQAGDNIGALLR	G	0		266	281	30018378	NP_830009.1
F101044	8302	834.458	2	1666.9	1666.9	0.827884	71.79	K	LLDQAQAGDNIGALLR	G	0		266	281	30018378	NP_830009.1
F101044	8303	834.458	2	1666.9	1666.9	0.899874	83.94	K	LLDQAQAGDNIGALLR	G	0		266	281	30018378	NP_830009.1
F101044	8304	834.458	2	1666.9	1666.9	0.899874	79.26	K	LLDQAQAGDNIGALLR	G	0		266	281	30018378	NP_830009.1
F101044	8306	834.458	2	1666.9	1666.9	1.04385	45.96	K	LLDQAQAGDNIGALLR	G	0		266	281	30018378	NP_830009.1
F101044	8307	834.458	2	1666.9	1666.9	1.18783	59.96	K	LLDQAQAGDNIGALLR	G	0		266	281	30018378	NP_830009.1
F101044	8308	834.458	2	1666.9	1666.9	1.25982	86.57	K	LLDQAQAGDNIGALLR	G	0		266	281	30018378	NP_830009.1
F101044	8309	834.458	2	1666.9	1666.9	1.34381	70.67	K	LLDQAQAGDNIGALLR	G	0		266	281	30018378	NP_830009.1
F101044	8310	834.459	2	1666.9	1666.9	1.63177	72.78	K	LLDQAQAGDNIGALLR	G	0		266	281	30018378	NP_830009.1
F101044	8311	834.459	2	1666.9	1666.9	1.84774	70.23	K	LLDQAQAGDNIGALLR	G	0		266	281	30018378	NP_830009.1
F101044	8351	837.429	2	1672.84	1672.84	0.656368	63.4	K	GSALKALQGEADWEAK	I	1		173	188	30018378	NP_830009.1
F101044	8352	837.429	2	1672.84	1672.84	0.728102	53.29	K	GSALKALQGEADWEAK	I	1		173	188	30018378	NP_830009.1
F101044	8353	837.43	2	1672.84	1672.84	1.52913	43.97	K	GSALKALQGEADWEAK	I	1		173	188	30018378	NP_830009.1
F101044	8543	424.731	4	1694.9	1694.9	-1.68683	27.31	K	FKAEVFVLSKEEGGR	H	2		306	320	30018378	NP_830009.1
F101044	8544	424.732	4	1694.9	1694.9	-1.16762	34.84	K	FKAEVFVLSKEEGGR	H	2		306	320	30018378	NP_830009.1
F101044	8545	424.732	4	1694.9	1694.9	-0.672016	32.59	K	FKAEVFVLSKEEGGR	H	2		306	320	30018378	NP_830009.1
F101044	8546	424.732	4	1694.9	1694.9	-0.672016	22.18	K	FKAEVFVLSKEEGGR	H	2		306	320	30018378	NP_830009.1
F101044	8547	424.732	4	1694.9	1694.9	-0.247212	17.14	K	FKAEVFVLSKEEGGR	H	2		306	320	30018378	NP_830009.1
F101044	8548	424.732	4	1694.9	1694.9	-0.247212	24.45	K	FKAEVFVLSKEEGGR	H	2		306	320	30018378	NP_830009.1
F101044	8549	424.732	4	1694.9	1694.9	-0.247212	29.44	K	FKAEVFVLSKEEGGR	H	2		306	320	30018378	NP_830009.1
F101044	8550	848.457	2	1694.9	1694.9	-0.0749307	83.17	K	FKAEVFVLSKEEGGR	H	2		306	320	30018378	NP_830009.1
F101044	8551	424.732	4	1694.9	1694.9	0.0359903	27.46	K	FKAEVFVLSKEEGGR	H	2		306	320	30018378	NP_830009.1
F101044	8552	424.732	4	1694.9	1694.9	0.130391	18.69	K	FKAEVFVLSKEEGGR	H	2		306	320	30018378	NP_830009.1
F101044	8553	848.457	2	1694.9	1694.9	0.420674	77.35	K	FKAEVFVLSKEEGGR	H	2		306	320	30018378	NP_830009.1
F101044	8554	424.732	4	1694.9	1694.9	0.484395	20.8	K	FKAEVFVLSKEEGGR	H	2		306	320	30018378	NP_830009.1
F101044	8555	848.457	2	1694.9	1694.9	0.644876	86.93	K	FKAEVFVLSKEEGGR	H	2		306	320	30018378	NP_830009.1
F101044	8556	424.732	4	1694.9	1694.9	0.767597	24.05	K	FKAEVFVLSKEEGGR	H	2		306	320	30018378	NP_830009.1
F101044	8557	424.732	4	1694.9	1694.9	0.909199	20	K	FKAEVFVLSKEEGGR	H	2		306	320	30018378	NP_830009.1
F101044	8558	424.733	4	1694.9	1694.9	1.1924	17.81	K	FKAEVFVLSKEEGGR	H	2		306	320	30018378	NP_830009.1
F101044	8559	848.458	2	1694.9	1694.9	1.21128	93.07	K	FKAEVFVLSKEEGGR	H	2		306	320	30018378	NP_830009.1
F101044	8560	848.458	2	1694.9	1694.9	1.64789	86.99	K	FKAEVFVLSKEEGGR	H	2		306	320	30018378	NP_830009.1
F101044	8561	424.733	4	1694.9	1694.9	1.99481	24.25	K	FKAEVFVLSKEEGGR	H	2		306	320	30018378	NP_830009.1
F101044	8562	848.459	2	1694.9	1694.9	2.15529	76.8	K	FKAEVFVLSKEEGGR	H	2		306	320	30018378	NP_830009.1
F101044	9250	442.952	4	1767.78	1767.78	-0.685606	18.71	R	HYAHVDCPGHADYVK	N	0		76	90	30018378	NP_830009.1
F101044	9252	442.952	4	1767.78	1767.78	-0.414079	23.72	R	HYAHVDCPGHADYVK	N	0		76	90	30018378	NP_830009.1
F101044	9253	442.952	4	1767.78	1767.78	-0.346197	25.63	R	HYAHVDCPGHADYVK	N	0		76	90	30018378	NP_830009.1
F101044	9254	442.952	4	1767.78	1767.78	-0.142552	16.3	R	HYAHVDCPGHADYVK	N	0		76	90	30018378	NP_830009.1
F101044	9255	442.952	4	1767.78	1767.78	-0.07467	18.41	R	HYAHVDCPGHADYVK	N	0		76	90	30018378	NP_830009.1
F101044	9256	442.952	4	1767.78	1767.78	-0.07467	17.82	R	HYAHVDCPGHADYVK	N	0		76	90	30018378	NP_830009.1
F101044	9257	442.952	4	1767.78	1767.78	-0.00678818	29.13	R	HYAHVDCPGHADYVK	N	0		76	90	30018378	NP_830009.1
F101044	9258	442.952	4	1767.78	1767.78	0.0610936	28.22	R	HYAHVDCPGHADYVK	N	0		76	90	30018378	NP_830009.1
F101044	9259	442.952	4	1767.78	1767.78	0.0610936	30.69	R	HYAHVDCPGHADYVK	N	0		76	90	30018378	NP_830009.1
F101044	9260	442.952	4	1767.78	1767.78	0.0610936	30.11	R	HYAHVDCPGHADYVK	N	0		76	90	30018378	NP_830009.1
F101044	9261	442.952	4	1767.78	1767.78	0.0610936	15.65	R	HYAHVDCPGHADYVK	N	0		76	90	30018378	NP_830009.1
F101044	9262	442.952	4	1767.78	1767.78	0.0610936	20.75	R	HYAHVDCPGHADYVK	N	0		76	90	30018378	NP_830009.1
F101044	9263	442.952	4	1767.78	1767.78	0.151603	22.53	R	HYAHVDCPGHADYVK	N	0		76	90	30018378	NP_830009.1
F101044	9265	442.952	4	1767.78	1767.78	0.219484	19.89	R	HYAHVDCPGHADYVK	N	0		76	90	30018378	NP_830009.1
F101044	9266	442.952	4	1767.78	1767.78	0.219484	23.91	R	HYAHVDCPGHADYVK	N	0		76	90	30018378	NP_830009.1
F101044	9267	442.952	4	1767.78	1767.78	0.219484	26.29	R	HYAHVDCPGHADYVK	N	0		76	90	30018378	NP_830009.1
F101044	9268	442.952	4	1767.78	1767.78	0.219484	21.4	R	HYAHVDCPGHADYVK	N	0		76	90	30018378	NP_830009.1
F101044	9269	442.952	4	1767.78	1767.78	0.219484	22.56	R	HYAHVDCPGHADYVK	N	0		76	90	30018378	NP_830009.1
F101044	9271	442.952	4	1767.78	1767.78	0.287366	27.48	R	HYAHVDCPGHADYVK	N	0		76	90	30018378	NP_830009.1
F101044	9272	442.952	4	1767.78	1767.78	0.355248	24.67	R	HYAHVDCPGHADYVK	N	0		76	90	30018378	NP_830009.1
F101044	9273	442.952	4	1767.78	1767.78	0.42313	15.19	R	HYAHVDCPGHADYVK	N	0		76	90	30018378	NP_830009.1
F101044	9274	442.952	4	1767.78	1767.78	0.42313	19.08	R	HYAHVDCPGHADYVK	N	0		76	90	30018378	NP_830009.1
F101044	9275	442.952	4	1767.78	1767.78	0.42313	24.25	R	HYAHVDCPGHADYVK	N	0		76	90	30018378	NP_830009.1
F101044	9277	442.952	4	1767.78	1767.78	0.558893	26.98	R	HYAHVDCPGHADYVK	N	0		76	90	30018378	NP_830009.1
F101044	9278	442.952	4	1767.78	1767.78	0.558893	21.6	R	HYAHVDCPGHADYVK	N	0		76	90	30018378	NP_830009.1
F101044	9279	442.952	4	1767.78	1767.78	0.626775	21.08	R	HYAHVDCPGHADYVK	N	0		76	90	30018378	NP_830009.1
F101044	9280	442.952	4	1767.78	1767.78	0.626775	28.25	R	HYAHVDCPGHADYVK	N	0		76	90	30018378	NP_830009.1
F101044	9281	442.952	4	1767.78	1767.78	0.694657	30.62	R	HYAHVDCPGHADYVK	N	0		76	90	30018378	NP_830009.1
F101044	9282	442.952	4	1767.78	1767.78	0.762539	22.03	R	HYAHVDCPGHADYVK	N	0		76	90	30018378	NP_830009.1
F101044	9283	442.952	4	1767.78	1767.78	0.762539	16.53	R	HYAHVDCPGHADYVK	N	0		76	90	30018378	NP_830009.1
F101044	9284	884.898	2	1767.78	1767.78	1.12005	48.63	R	HYAHVDCPGHADYVK	N	0		76	90	30018378	NP_830009.1
F101044	9285	884.898	2	1767.78	1767.78	1.12005	41.31	R	HYAHVDCPGHADYVK	N	0		76	90	30018378	NP_830009.1
F101044	9286	884.898	2	1767.78	1767.78	1.12005	40.85	R	HYAHVDCPGHADYVK	N	0		76	90	30018378	NP_830009.1
F101044	9287	884.898	2	1767.78	1767.78	1.18793	42.84	R	HYAHVDCPGHADYVK	N	0		76	90	30018378	NP_830009.1
F101044	9288	884.898	2	1767.78	1767.78	1.33501	41.93	R	HYAHVDCPGHADYVK	N	0		76	90	30018378	NP_830009.1
F101044	9289	884.898	2	1767.78	1767.78	1.33501	52.47	R	HYAHVDCPGHADYVK	N	0		76	90	30018378	NP_830009.1
F101044	9290	884.898	2	1767.78	1767.78	1.40289	57.81	R	HYAHVDCPGHADYVK	N	0		76	90	30018378	NP_830009.1
F101044	9291	884.898	2	1767.78	1767.78	1.53865	45.7	R	HYAHVDCPGHADYVK	N	0		76	90	30018378	NP_830009.1
F101044	9292	884.898	2	1767.78	1767.78	1.95726	49.34	R	HYAHVDCPGHADYVK	N	0		76	90	30018378	NP_830009.1
F101044	9491	449.744	4	1794.95	1794.95	-1.22176	22.8	R	SKPHVNIGTIGHVDHGK	T	0		9	25	30018378	NP_830009.1
F101044	9492	449.744	4	1794.95	1794.95	-0.88749	16.67	R	SKPHVNIGTIGHVDHGK	T	0		9	25	30018378	NP_830009.1
F101044	9493	449.744	4	1794.95	1794.95	-0.686928	23.84	R	SKPHVNIGTIGHVDHGK	T	0		9	25	30018378	NP_830009.1
F101044	9494	449.744	4	1794.95	1794.95	-0.553219	16.69	R	SKPHVNIGTIGHVDHGK	T	0		9	25	30018378	NP_830009.1
F101044	9495	449.744	4	1794.95	1794.95	-0.352656	28.69	R	SKPHVNIGTIGHVDHGK	T	0		9	25	30018378	NP_830009.1
F101044	9496	449.744	4	1794.95	1794.95	-0.352656	42.17	R	SKPHVNIGTIGHVDHGK	T	0		9	25	30018378	NP_830009.1
F101044	9499	449.744	4	1794.95	1794.95	-0.218948	25.99	R	SKPHVNIGTIGHVDHGK	T	0		9	25	30018378	NP_830009.1
F101044	9500	449.744	4	1794.95	1794.95	-0.152093	16.85	R	SKPHVNIGTIGHVDHGK	T	0		9	25	30018378	NP_830009.1
F101044	9501	449.744	4	1794.95	1794.95	-0.152093	20.99	R	SKPHVNIGTIGHVDHGK	T	0		9	25	30018378	NP_830009.1
F101044	9502	449.744	4	1794.95	1794.95	-0.0629544	31.77	R	SKPHVNIGTIGHVDHGK	T	0		9	25	30018378	NP_830009.1
F101044	9503	449.744	4	1794.95	1794.95	-0.0629544	25.46	R	SKPHVNIGTIGHVDHGK	T	0		9	25	30018378	NP_830009.1
F101044	9506	449.745	4	1794.95	1794.95	0.338171	23.23	R	SKPHVNIGTIGHVDHGK	T	0		9	25	30018378	NP_830009.1
F101044	9507	449.745	4	1794.95	1794.95	0.338171	30.91	R	SKPHVNIGTIGHVDHGK	T	0		9	25	30018378	NP_830009.1
F101044	9508	898.482	2	1794.95	1794.95	0.344857	32.47	R	SKPHVNIGTIGHVDHGK	T	0		9	25	30018378	NP_830009.1
F101044	9519	898.505	2	1794.99	1795	-0.108635	84.22	R	KLLDQAQAGDNIGALLR	G	1		265	281	30018378	NP_830009.1
F101044	9520	898.505	2	1795	1795	0.303622	94.9	R	KLLDQAQAGDNIGALLR	G	1		265	281	30018378	NP_830009.1
F101044	9521	898.505	2	1795	1795	0.370475	116.73	R	KLLDQAQAGDNIGALLR	G	1		265	281	30018378	NP_830009.1
F101044	9522	898.505	2	1795	1795	0.370475	71.63	R	KLLDQAQAGDNIGALLR	G	1		265	281	30018378	NP_830009.1
F101044	9523	898.505	2	1795	1795	0.437327	117.13	R	KLLDQAQAGDNIGALLR	G	1		265	281	30018378	NP_830009.1
F101044	9524	898.505	2	1795	1795	0.637885	117.35	R	KLLDQAQAGDNIGALLR	G	1		265	281	30018378	NP_830009.1
F101044	9525	898.506	2	1795	1795	1.51811	95.1	R	KLLDQAQAGDNIGALLR	G	1		265	281	30018378	NP_830009.1
F101044	9526	898.507	2	1795	1795	1.99722	93.97	R	KLLDQAQAGDNIGALLR	G	1		265	281	30018378	NP_830009.1
F101044	9590	903.947	2	1805.88	1805.88	0.0337786	80.85	R	GITISTAHVEYETETR	H	0		60	75	30018378	NP_830009.1
F101044	9591	903.947	2	1805.88	1805.88	0.0337786	59.86	R	GITISTAHVEYETETR	H	0		60	75	30018378	NP_830009.1
F101044	9592	903.947	2	1805.88	1805.88	0.233127	86.08	R	GITISTAHVEYETETR	H	0		60	75	30018378	NP_830009.1
F101044	9594	903.948	2	1805.88	1805.88	0.510001	99.27	R	GITISTAHVEYETETR	H	0		60	75	30018378	NP_830009.1
F101044	9595	903.948	2	1805.88	1805.88	0.6429	73.03	R	GITISTAHVEYETETR	H	0		60	75	30018378	NP_830009.1
F101044	9596	903.948	2	1805.88	1805.88	1.11912	63.08	R	GITISTAHVEYETETR	H	0		60	75	30018378	NP_830009.1
F101044	9597	903.948	2	1805.88	1805.88	1.45137	73.08	R	GITISTAHVEYETETR	H	0		60	75	30018378	NP_830009.1
F101044	9598	903.948	2	1805.88	1805.88	1.45137	62.79	R	GITISTAHVEYETETR	H	0		60	75	30018378	NP_830009.1
F101044	9599	903.949	2	1805.88	1805.88	1.99404	65.2	R	GITISTAHVEYETETR	H	0		60	75	30018378	NP_830009.1
F101044	10034	939.48	2	1876.95	1876.95	-0.169957	36.91	R	DLLSEYGFPGDDIPVIK	G	0		156	172	30018378	NP_830009.1
F101044	10035	939.48	2	1876.95	1876.95	-0.169957	41.59	R	DLLSEYGFPGDDIPVIK	G	0		156	172	30018378	NP_830009.1
F101044	10036	939.48	2	1876.95	1876.95	0.0857776	19.81	R	DLLSEYGFPGDDIPVIK	G	0		156	172	30018378	NP_830009.1
F101044	10037	939.48	2	1876.95	1876.95	0.160367	49.59	R	DLLSEYGFPGDDIPVIK	G	0		156	172	30018378	NP_830009.1
F101044	10038	939.48	2	1876.95	1876.95	0.224301	27.94	R	DLLSEYGFPGDDIPVIK	G	0		156	172	30018378	NP_830009.1
F101044	10039	939.481	2	1876.95	1876.95	0.416102	63.26	R	DLLSEYGFPGDDIPVIK	G	0		156	172	30018378	NP_830009.1
F101044	10040	939.481	2	1876.95	1876.95	0.416102	39.63	R	DLLSEYGFPGDDIPVIK	G	0		156	172	30018378	NP_830009.1
F101044	10041	939.481	2	1876.95	1876.95	0.416102	32.26	R	DLLSEYGFPGDDIPVIK	G	0		156	172	30018378	NP_830009.1
F101044	10042	939.481	2	1876.95	1876.95	0.607902	84.83	R	DLLSEYGFPGDDIPVIK	G	0		156	172	30018378	NP_830009.1
F101044	10043	939.481	2	1876.95	1876.95	0.671836	57.51	R	DLLSEYGFPGDDIPVIK	G	0		156	172	30018378	NP_830009.1
F101044	10044	939.481	2	1876.95	1876.95	0.671836	61.04	R	DLLSEYGFPGDDIPVIK	G	0		156	172	30018378	NP_830009.1
F101044	10045	939.481	2	1876.95	1876.95	0.746425	48.52	R	DLLSEYGFPGDDIPVIK	G	0		156	172	30018378	NP_830009.1
F101044	10046	939.481	2	1876.95	1876.95	0.874293	71.79	R	DLLSEYGFPGDDIPVIK	G	0		156	172	30018378	NP_830009.1
F101044	10047	939.481	2	1876.95	1876.95	0.874293	73.47	R	DLLSEYGFPGDDIPVIK	G	0		156	172	30018378	NP_830009.1
F101044	10048	939.481	2	1876.95	1876.95	0.938226	79.74	R	DLLSEYGFPGDDIPVIK	G	0		156	172	30018378	NP_830009.1
F101044	10050	939.481	2	1876.95	1876.95	1.06609	49.86	R	DLLSEYGFPGDDIPVIK	G	0		156	172	30018378	NP_830009.1
F101044	10051	939.481	2	1876.95	1876.95	1.06609	56.57	R	DLLSEYGFPGDDIPVIK	G	0		156	172	30018378	NP_830009.1
F101044	10052	939.481	2	1876.95	1876.95	1.19396	26.4	R	DLLSEYGFPGDDIPVIK	G	0		156	172	30018378	NP_830009.1
F101044	10053	939.481	2	1876.95	1876.95	1.32183	47.54	R	DLLSEYGFPGDDIPVIK	G	0		156	172	30018378	NP_830009.1
F101044	10054	939.482	2	1876.95	1876.95	1.39642	62.66	R	DLLSEYGFPGDDIPVIK	G	0		156	172	30018378	NP_830009.1
F101044	10055	939.482	2	1876.95	1876.95	1.46035	53.48	R	DLLSEYGFPGDDIPVIK	G	0		156	172	30018378	NP_830009.1
F101044	10056	939.482	2	1876.95	1876.95	1.46035	47.56	R	DLLSEYGFPGDDIPVIK	G	0		156	172	30018378	NP_830009.1
F101044	10057	939.482	2	1876.95	1876.95	1.52428	79.65	R	DLLSEYGFPGDDIPVIK	G	0		156	172	30018378	NP_830009.1
F101044	10058	939.482	2	1876.95	1876.95	1.52428	42.35	R	DLLSEYGFPGDDIPVIK	G	0		156	172	30018378	NP_830009.1
F101044	10059	939.482	2	1876.95	1876.95	1.58822	49.78	R	DLLSEYGFPGDDIPVIK	G	0		156	172	30018378	NP_830009.1
F101044	10060	939.482	2	1876.95	1876.95	1.65215	62.06	R	DLLSEYGFPGDDIPVIK	G	0		156	172	30018378	NP_830009.1
F101044	10061	939.482	2	1876.95	1876.95	1.71609	79.46	R	DLLSEYGFPGDDIPVIK	G	0		156	172	30018378	NP_830009.1
F101044	10062	939.482	2	1876.95	1876.95	1.71609	15.17	R	DLLSEYGFPGDDIPVIK	G	0		156	172	30018378	NP_830009.1
F101044	10063	939.482	2	1876.95	1876.95	1.84395	39.84	R	DLLSEYGFPGDDIPVIK	G	0		156	172	30018378	NP_830009.1
F101044	10064	939.482	2	1876.95	1876.95	1.84395	35.22	R	DLLSEYGFPGDDIPVIK	G	0		156	172	30018378	NP_830009.1
F101044	10065	939.482	2	1876.95	1876.95	1.90789	44.02	R	DLLSEYGFPGDDIPVIK	G	0		156	172	30018378	NP_830009.1
F101044	10066	939.482	2	1876.95	1876.95	1.97182	34.26	R	DLLSEYGFPGDDIPVIK	G	0		156	172	30018378	NP_830009.1
F101044	10067	939.482	2	1876.95	1876.95	2.36608	26.88	R	DLLSEYGFPGDDIPVIK	G	0		156	172	30018378	NP_830009.1
F101044	10068	939.482	2	1876.95	1876.95	2.43001	71.78	R	DLLSEYGFPGDDIPVIK	G	0		156	172	30018378	NP_830009.1
F101044	10069	939.483	2	1876.95	1876.95	3.08	34.13	R	DLLSEYGFPGDDIPVIK	G	0		156	172	30018378	NP_830009.1
F101044	10070	939.483	2	1876.95	1876.95	3.20787	38.22	R	DLLSEYGFPGDDIPVIK	G	0		156	172	30018378	NP_830009.1
F101044	10071	939.483	2	1876.95	1876.95	3.47426	45.16	R	DLLSEYGFPGDDIPVIK	G	0		156	172	30018378	NP_830009.1
F101044	10073	939.485	2	1876.96	1876.95	4.96605	30.81	R	DLLSEYGFPGDDIPVIK	G	0		156	172	30018378	NP_830009.1
F101044	10662	980.509	2	1959	1959	0.568657	25.47	K	IIELMAEVDAYIPTPER	E	0		189	205	30018378	NP_830009.1
F101044	10663	980.509	2	1959	1959	0.752424	18.82	K	IIELMAEVDAYIPTPER	E	0		189	205	30018378	NP_830009.1
F101044	10664	980.509	2	1959	1959	1.00766	70.48	K	IIELMAEVDAYIPTPER	E	0		189	205	30018378	NP_830009.1
F101044	10665	980.51	2	1959	1959	1.13017	52.61	K	IIELMAEVDAYIPTPER	E	0		189	205	30018378	NP_830009.1
F101044	10666	980.51	2	1959	1959	1.19142	64.93	K	IIELMAEVDAYIPTPER	E	0		189	205	30018378	NP_830009.1
F101044	10667	980.51	2	1959	1959	1.25268	58.27	K	IIELMAEVDAYIPTPER	E	0		189	205	30018378	NP_830009.1
F101044	10668	980.51	2	1959	1959	1.31393	52.61	K	IIELMAEVDAYIPTPER	E	0		189	205	30018378	NP_830009.1
F101044	10669	980.51	2	1959	1959	1.31393	54.21	K	IIELMAEVDAYIPTPER	E	0		189	205	30018378	NP_830009.1
F101044	10670	980.51	2	1959	1959	1.37519	58.36	K	IIELMAEVDAYIPTPER	E	0		189	205	30018378	NP_830009.1
F101044	10671	980.51	2	1959.01	1959	1.50791	35.09	K	IIELMAEVDAYIPTPER	E	0		189	205	30018378	NP_830009.1
F101044	10672	980.51	2	1959.01	1959	1.75293	24.89	K	IIELMAEVDAYIPTPER	E	0		189	205	30018378	NP_830009.1
F101044	10673	980.51	2	1959.01	1959	1.87544	24.15	K	IIELMAEVDAYIPTPER	E	0		189	205	30018378	NP_830009.1
F101044	10674	980.51	2	1959.01	1959	2.00817	63.91	K	IIELMAEVDAYIPTPER	E	0		189	205	30018378	NP_830009.1
F101044	10675	980.51	2	1959.01	1959	2.06942	28.73	K	IIELMAEVDAYIPTPER	E	0		189	205	30018378	NP_830009.1
F101044	10676	980.511	2	1959.01	1959	2.19193	29.91	K	IIELMAEVDAYIPTPER	E	0		189	205	30018378	NP_830009.1
F101044	10677	980.511	2	1959.01	1959	2.49821	51.11	K	IIELMAEVDAYIPTPER	E	0		189	205	30018378	NP_830009.1
F101044	10678	980.511	2	1959.01	1959	2.55947	49.11	K	IIELMAEVDAYIPTPER	E	0		189	205	30018378	NP_830009.1
F101044	10680	980.512	2	1959.01	1959	3.93772	47.58	K	IIELMAEVDAYIPTPER	E	0		189	205	30018378	NP_830009.1
F101044	10870	498.498	4	1989.96	1989.96	-0.754285	27.36	R	HTPFFANYRPQFYFR	T	0		321	335	30018378	NP_830009.1
F101044	10871	498.498	4	1989.96	1989.96	-0.63368	20.26	R	HTPFFANYRPQFYFR	T	0		321	335	30018378	NP_830009.1
F101044	10872	498.498	4	1989.96	1989.96	-0.312066	34.02	R	HTPFFANYRPQFYFR	T	0		321	335	30018378	NP_830009.1
F101044	10873	498.498	4	1989.96	1989.96	-0.0708556	34.4	R	HTPFFANYRPQFYFR	T	0		321	335	30018378	NP_830009.1
F101044	10875	995.99	2	1989.96	1989.96	0.427646	15.14	R	HTPFFANYRPQFYFR	T	0		321	335	30018378	NP_830009.1
F101044	10876	498.499	4	1989.97	1989.96	0.652776	33.03	R	HTPFFANYRPQFYFR	T	0		321	335	30018378	NP_830009.1
F101044	10877	995.99	2	1989.97	1989.96	0.799512	17.11	R	HTPFFANYRPQFYFR	T	0		321	335	30018378	NP_830009.1
F101044	11462	1046.52	2	2091.02	2091.02	-1.96602	34.29	R	ERGITISTAHVEYETETR	H	1		58	75	30018378	NP_830009.1
F101044	11463	523.763	4	2091.02	2091.02	0.295071	19.01	R	ERGITISTAHVEYETETR	H	1		58	75	30018378	NP_830009.1
F101044	11464	523.763	4	2091.02	2091.02	0.543753	18.04	R	ERGITISTAHVEYETETR	H	1		58	75	30018378	NP_830009.1
F101044	11869	1091.05	2	2180.08	2180.08	0.339895	32.21	R	ETDKPFLMPVEDVFSITGR	G	0		206	224	30018378	NP_830009.1
F101044	11870	1091.05	2	2180.08	2180.08	0.449983	43.36	R	ETDKPFLMPVEDVFSITGR	G	0		206	224	30018378	NP_830009.1
F101044	11871	1091.05	2	2180.08	2180.08	0.560071	61.04	R	ETDKPFLMPVEDVFSITGR	G	0		206	224	30018378	NP_830009.1
F101044	11872	1091.05	2	2180.08	2180.08	0.78942	43.44	R	ETDKPFLMPVEDVFSITGR	G	0		206	224	30018378	NP_830009.1
F101044	11873	1091.05	2	2180.08	2180.08	0.78942	35.24	R	ETDKPFLMPVEDVFSITGR	G	0		206	224	30018378	NP_830009.1
F101044	11874	1091.05	2	2180.08	2180.08	0.899507	29.22	R	ETDKPFLMPVEDVFSITGR	G	0		206	224	30018378	NP_830009.1
F101044	11952	1099.05	2	2196.08	2196.08	-0.244982	27.03	R	ETDKPFLMPVEDVFSITGR	G	0	Oxidation (M) [8]	206	224	30018378	NP_830009.1
F101044	11953	1099.05	2	2196.08	2196.08	0.428947	25.25	R	ETDKPFLMPVEDVFSITGR	G	0	Oxidation (M) [8]	206	224	30018378	NP_830009.1
F101044	11954	1099.05	2	2196.08	2196.08	0.984483	24.4	R	ETDKPFLMPVEDVFSITGR	G	0	Oxidation (M) [8]	206	224	30018378	NP_830009.1
F101044	12071	1112.5	2	2222.98	2222.97	0.748996	74.73	K	CDMVDDEELLELVEMEVR	D	0		138	155	30018378	NP_830009.1
F101044	12072	1112.5	2	2222.98	2222.97	0.85696	63.88	K	CDMVDDEELLELVEMEVR	D	0		138	155	30018378	NP_830009.1
F101044	12073	1112.5	2	2222.98	2222.97	0.85696	57.06	K	CDMVDDEELLELVEMEVR	D	0		138	155	30018378	NP_830009.1
F101044	12074	1112.5	2	2222.98	2222.97	0.964923	68.98	K	CDMVDDEELLELVEMEVR	D	0		138	155	30018378	NP_830009.1
F101044	12078	1112.5	2	2222.98	2222.97	2.72833	61.58	K	CDMVDDEELLELVEMEVR	D	0		138	155	30018378	NP_830009.1
F101044	12133	1120.49	2	2238.97	2238.97	0.941058	39.49	K	CDMVDDEELLELVEMEVR	D	0	Oxidation (M) [15]	138	155	30018378	NP_830009.1
F101044	12134	1120.49	2	2238.97	2238.97	1.92365	43.26	K	CDMVDDEELLELVEMEVR	D	0	Oxidation (M) [3]	138	155	30018378	NP_830009.1
F101044	12495	1167.62	2	2333.22	2333.22	0.925332	73.92	R	DLLSEYGFPGDDIPVIKGSALK	A	1		156	177	30018378	NP_830009.1
F101044	12496	1167.62	2	2333.22	2333.22	1.34535	44.49	R	DLLSEYGFPGDDIPVIKGSALK	A	1		156	177	30018378	NP_830009.1
F101044	12497	1167.62	2	2333.22	2333.22	1.44822	65.59	R	DLLSEYGFPGDDIPVIKGSALK	A	1		156	177	30018378	NP_830009.1
F101044	12498	1167.62	2	2333.22	2333.22	2.07396	50.58	R	DLLSEYGFPGDDIPVIKGSALK	A	1		156	177	30018378	NP_830009.1
F101044	12499	1167.62	2	2333.22	2333.22	2.59685	56.29	R	DLLSEYGFPGDDIPVIKGSALK	A	1		156	177	30018378	NP_830009.1
F101044	13396	1351.16	2	2700.3	2700.3	-1.90979	70.64	K	NMITGAAQMDGGILVVSAADGPMPQTR	E	0		91	117	30018378	NP_830009.1
F101044	13397	1351.16	2	2700.3	2700.3	-1.72462	56.7	K	NMITGAAQMDGGILVVSAADGPMPQTR	E	0		91	117	30018378	NP_830009.1
F101044	13398	1351.16	2	2700.3	2700.3	-1.36911	70.74	K	NMITGAAQMDGGILVVSAADGPMPQTR	E	0		91	117	30018378	NP_830009.1
F101044	13399	1351.16	2	2700.3	2700.3	-1.27282	82.2	K	NMITGAAQMDGGILVVSAADGPMPQTR	E	0		91	117	30018378	NP_830009.1
F101044	13400	1351.16	2	2700.3	2700.3	-0.280339	72.42	K	NMITGAAQMDGGILVVSAADGPMPQTR	E	0		91	117	30018378	NP_830009.1
F101044	13401	1351.16	2	2700.3	2700.3	-0.280339	80.37	K	NMITGAAQMDGGILVVSAADGPMPQTR	E	0		91	117	30018378	NP_830009.1
F101044	13402	1351.16	2	2700.3	2700.3	-0.280339	58.93	K	NMITGAAQMDGGILVVSAADGPMPQTR	E	0		91	117	30018378	NP_830009.1
F101044	13403	1351.16	2	2700.3	2700.3	0.260341	88.6	K	NMITGAAQMDGGILVVSAADGPMPQTR	E	0		91	117	30018378	NP_830009.1
F101044	13404	1351.16	2	2700.31	2700.3	0.623263	74.37	K	NMITGAAQMDGGILVVSAADGPMPQTR	E	0		91	117	30018378	NP_830009.1
F101044	13405	1351.16	2	2700.31	2700.3	0.801021	88.42	K	NMITGAAQMDGGILVVSAADGPMPQTR	E	0		91	117	30018378	NP_830009.1
F101044	13406	1351.16	2	2700.31	2700.3	0.986185	74.61	K	NMITGAAQMDGGILVVSAADGPMPQTR	E	0		91	117	30018378	NP_830009.1
F101044	13407	1351.16	2	2700.31	2700.3	1.07506	90.17	K	NMITGAAQMDGGILVVSAADGPMPQTR	E	0		91	117	30018378	NP_830009.1
F101044	13408	1351.16	2	2700.31	2700.3	1.16394	67.68	K	NMITGAAQMDGGILVVSAADGPMPQTR	E	0		91	117	30018378	NP_830009.1
F101044	13409	1351.16	2	2700.31	2700.3	1.16394	94.29	K	NMITGAAQMDGGILVVSAADGPMPQTR	E	0		91	117	30018378	NP_830009.1
F101044	13410	1351.16	2	2700.31	2700.3	1.25282	65.06	K	NMITGAAQMDGGILVVSAADGPMPQTR	E	0		91	117	30018378	NP_830009.1
F101044	13411	1351.16	2	2700.31	2700.3	1.25282	83.05	K	NMITGAAQMDGGILVVSAADGPMPQTR	E	0		91	117	30018378	NP_830009.1
F101044	13412	1351.16	2	2700.31	2700.3	1.52687	76.21	K	NMITGAAQMDGGILVVSAADGPMPQTR	E	0		91	117	30018378	NP_830009.1
F101044	13413	1351.16	2	2700.31	2700.3	1.52687	94.01	K	NMITGAAQMDGGILVVSAADGPMPQTR	E	0		91	117	30018378	NP_830009.1
F101044	13414	1351.16	2	2700.31	2700.3	1.61574	89.1	K	NMITGAAQMDGGILVVSAADGPMPQTR	E	0		91	117	30018378	NP_830009.1
F101044	13415	1351.16	2	2700.31	2700.3	1.70462	85.84	K	NMITGAAQMDGGILVVSAADGPMPQTR	E	0		91	117	30018378	NP_830009.1
F101044	13416	1351.16	2	2700.31	2700.3	1.80091	72.6	K	NMITGAAQMDGGILVVSAADGPMPQTR	E	0		91	117	30018378	NP_830009.1
F101044	13417	1351.16	2	2700.31	2700.3	1.80091	87.13	K	NMITGAAQMDGGILVVSAADGPMPQTR	E	0		91	117	30018378	NP_830009.1
F101044	13418	1351.16	2	2700.31	2700.3	2.25271	91.94	K	NMITGAAQMDGGILVVSAADGPMPQTR	E	0		91	117	30018378	NP_830009.1
F101044	13419	1351.16	2	2700.31	2700.3	2.25271	75.49	K	NMITGAAQMDGGILVVSAADGPMPQTR	E	0		91	117	30018378	NP_830009.1
F101044	13420	1351.16	2	2700.31	2700.3	2.34159	85.77	K	NMITGAAQMDGGILVVSAADGPMPQTR	E	0		91	117	30018378	NP_830009.1
F101044	13421	1351.16	2	2700.31	2700.3	2.60823	67.04	K	NMITGAAQMDGGILVVSAADGPMPQTR	E	0		91	117	30018378	NP_830009.1
F101044	13422	1351.16	2	2700.31	2700.3	2.88227	80.16	K	NMITGAAQMDGGILVVSAADGPMPQTR	E	0		91	117	30018378	NP_830009.1
F101044	13490	1359.16	2	2716.3	2716.3	1.23109	61.81	K	NMITGAAQMDGGILVVSAADGPMPQTR	E	0	Oxidation (M) [9]	91	117	30018378	NP_830009.1
F101044	13506	684.847	4	2735.36	2735.37	-3.99142	28.24	K	VGDVVEIIGLAEENASTTVTGVEMFR	K	0		239	264	30018378	NP_830009.1
F101044	13507	1368.69	2	2735.36	2735.37	-3.21931	18.96	K	VGDVVEIIGLAEENASTTVTGVEMFR	K	0		239	264	30018378	NP_830009.1
F101044	13508	1368.69	2	2735.36	2735.37	-1.61806	49.48	K	VGDVVEIIGLAEENASTTVTGVEMFR	K	0		239	264	30018378	NP_830009.1
F101044	13509	1368.69	2	2735.36	2735.37	-1.61806	69.95	K	VGDVVEIIGLAEENASTTVTGVEMFR	K	0		239	264	30018378	NP_830009.1
F101044	13510	1368.69	2	2735.37	2735.37	-1.34753	28.82	K	VGDVVEIIGLAEENASTTVTGVEMFR	K	0		239	264	30018378	NP_830009.1
F101044	13511	684.849	4	2735.37	2735.37	-1.31536	16.34	K	VGDVVEIIGLAEENASTTVTGVEMFR	K	0		239	264	30018378	NP_830009.1
F101044	13512	1368.69	2	2735.37	2735.37	-0.726045	42.84	K	VGDVVEIIGLAEENASTTVTGVEMFR	K	0		239	264	30018378	NP_830009.1
F101044	13513	684.849	4	2735.37	2735.37	-0.598822	53.33	K	VGDVVEIIGLAEENASTTVTGVEMFR	K	0		239	264	30018378	NP_830009.1
F101044	13514	684.849	4	2735.37	2735.37	-0.511083	32.35	K	VGDVVEIIGLAEENASTTVTGVEMFR	K	0		239	264	30018378	NP_830009.1
F101044	13515	1368.69	2	2735.37	2735.37	-0.367775	97.93	K	VGDVVEIIGLAEENASTTVTGVEMFR	K	0		239	264	30018378	NP_830009.1
F101044	13516	684.849	4	2735.37	2735.37	-0.335604	46.35	K	VGDVVEIIGLAEENASTTVTGVEMFR	K	0		239	264	30018378	NP_830009.1
F101044	13517	1368.69	2	2735.37	2735.37	-0.280035	30.35	K	VGDVVEIIGLAEENASTTVTGVEMFR	K	0		239	264	30018378	NP_830009.1
F101044	13518	1368.69	2	2735.37	2735.37	-0.184984	32.35	K	VGDVVEIIGLAEENASTTVTGVEMFR	K	0		239	264	30018378	NP_830009.1
F101044	13519	1368.69	2	2735.37	2735.37	-0.0972447	21.27	K	VGDVVEIIGLAEENASTTVTGVEMFR	K	0		239	264	30018378	NP_830009.1
F101044	13520	684.85	4	2735.37	2735.37	0.205457	50.46	K	VGDVVEIIGLAEENASTTVTGVEMFR	K	0		239	264	30018378	NP_830009.1
F101044	13521	684.85	4	2735.37	2735.37	0.205457	69.32	K	VGDVVEIIGLAEENASTTVTGVEMFR	K	0		239	264	30018378	NP_830009.1
F101044	13522	1368.69	2	2735.37	2735.37	0.348765	65.54	K	VGDVVEIIGLAEENASTTVTGVEMFR	K	0		239	264	30018378	NP_830009.1
F101044	13523	1368.69	2	2735.37	2735.37	0.348765	117.14	K	VGDVVEIIGLAEENASTTVTGVEMFR	K	0		239	264	30018378	NP_830009.1
F101044	13524	1368.69	2	2735.37	2735.37	0.436504	51.91	K	VGDVVEIIGLAEENASTTVTGVEMFR	K	0		239	264	30018378	NP_830009.1
F101044	13525	1368.69	2	2735.37	2735.37	0.436504	118.39	K	VGDVVEIIGLAEENASTTVTGVEMFR	K	0		239	264	30018378	NP_830009.1
F101044	13526	1368.69	2	2735.37	2735.37	0.524244	22.56	K	VGDVVEIIGLAEENASTTVTGVEMFR	K	0		239	264	30018378	NP_830009.1
F101044	13527	1368.69	2	2735.37	2735.37	0.524244	97.86	K	VGDVVEIIGLAEENASTTVTGVEMFR	K	0		239	264	30018378	NP_830009.1
F101044	13528	684.85	4	2735.37	2735.37	0.556415	37.43	K	VGDVVEIIGLAEENASTTVTGVEMFR	K	0		239	264	30018378	NP_830009.1
F101044	13529	1368.69	2	2735.37	2735.37	0.707034	76.18	K	VGDVVEIIGLAEENASTTVTGVEMFR	K	0		239	264	30018378	NP_830009.1
F101044	13530	1368.69	2	2735.37	2735.37	0.707034	96.39	K	VGDVVEIIGLAEENASTTVTGVEMFR	K	0		239	264	30018378	NP_830009.1
F101044	13531	684.85	4	2735.37	2735.37	0.731894	44.81	K	VGDVVEIIGLAEENASTTVTGVEMFR	K	0		239	264	30018378	NP_830009.1
F101044	13532	684.85	4	2735.37	2735.37	0.731894	62.99	K	VGDVVEIIGLAEENASTTVTGVEMFR	K	0		239	264	30018378	NP_830009.1
F101044	13533	1368.69	2	2735.37	2735.37	0.794774	118.2	K	VGDVVEIIGLAEENASTTVTGVEMFR	K	0		239	264	30018378	NP_830009.1
F101044	13534	1368.69	2	2735.37	2735.37	0.794774	118.36	K	VGDVVEIIGLAEENASTTVTGVEMFR	K	0		239	264	30018378	NP_830009.1
F101044	13535	1368.69	2	2735.37	2735.37	0.882514	32.49	K	VGDVVEIIGLAEENASTTVTGVEMFR	K	0		239	264	30018378	NP_830009.1
F101044	13536	1368.69	2	2735.37	2735.37	0.970253	22	K	VGDVVEIIGLAEENASTTVTGVEMFR	K	0		239	264	30018378	NP_830009.1
F101044	13537	684.85	4	2735.37	2735.37	1.09748	65.85	K	VGDVVEIIGLAEENASTTVTGVEMFR	K	0		239	264	30018378	NP_830009.1
F101044	13538	684.85	4	2735.37	2735.37	1.09748	59.79	K	VGDVVEIIGLAEENASTTVTGVEMFR	K	0		239	264	30018378	NP_830009.1
F101044	13539	1368.69	2	2735.37	2735.37	1.15304	58.04	K	VGDVVEIIGLAEENASTTVTGVEMFR	K	0		239	264	30018378	NP_830009.1
F101044	13540	1368.69	2	2735.37	2735.37	1.15304	113.08	K	VGDVVEIIGLAEENASTTVTGVEMFR	K	0		239	264	30018378	NP_830009.1
F101044	13541	1368.69	2	2735.37	2735.37	1.24078	118.45	K	VGDVVEIIGLAEENASTTVTGVEMFR	K	0		239	264	30018378	NP_830009.1
F101044	13542	684.85	4	2735.37	2735.37	1.27295	56.47	K	VGDVVEIIGLAEENASTTVTGVEMFR	K	0		239	264	30018378	NP_830009.1
F101044	13543	684.85	4	2735.37	2735.37	1.27295	66.55	K	VGDVVEIIGLAEENASTTVTGVEMFR	K	0		239	264	30018378	NP_830009.1
F101044	13544	1368.69	2	2735.37	2735.37	1.32852	118	K	VGDVVEIIGLAEENASTTVTGVEMFR	K	0		239	264	30018378	NP_830009.1
F101044	13545	1368.69	2	2735.37	2735.37	1.41626	30.89	K	VGDVVEIIGLAEENASTTVTGVEMFR	K	0		239	264	30018378	NP_830009.1
F101044	13546	1368.69	2	2735.37	2735.37	1.504	50.58	K	VGDVVEIIGLAEENASTTVTGVEMFR	K	0		239	264	30018378	NP_830009.1
F101044	13547	1368.69	2	2735.37	2735.37	1.504	33.74	K	VGDVVEIIGLAEENASTTVTGVEMFR	K	0		239	264	30018378	NP_830009.1
F101044	13548	1368.69	2	2735.37	2735.37	1.504	85.9	K	VGDVVEIIGLAEENASTTVTGVEMFR	K	0		239	264	30018378	NP_830009.1
F101044	13549	1368.69	2	2735.37	2735.37	1.59905	19.32	K	VGDVVEIIGLAEENASTTVTGVEMFR	K	0		239	264	30018378	NP_830009.1
F101044	13550	1368.69	2	2735.37	2735.37	1.59905	74.26	K	VGDVVEIIGLAEENASTTVTGVEMFR	K	0		239	264	30018378	NP_830009.1
F101044	13551	1368.69	2	2735.37	2735.37	1.86227	18.44	K	VGDVVEIIGLAEENASTTVTGVEMFR	K	0		239	264	30018378	NP_830009.1
F101044	13552	1368.69	2	2735.37	2735.37	1.86227	89.34	K	VGDVVEIIGLAEENASTTVTGVEMFR	K	0		239	264	30018378	NP_830009.1
F101044	13553	1368.69	2	2735.37	2735.37	1.95732	17.89	K	VGDVVEIIGLAEENASTTVTGVEMFR	K	0		239	264	30018378	NP_830009.1
F101044	13554	1368.69	2	2735.37	2735.37	1.95732	104.58	K	VGDVVEIIGLAEENASTTVTGVEMFR	K	0		239	264	30018378	NP_830009.1
F101044	13555	1368.7	2	2735.38	2735.37	2.49107	30.57	K	VGDVVEIIGLAEENASTTVTGVEMFR	K	0		239	264	30018378	NP_830009.1
F101044	13556	1368.7	2	2735.38	2735.37	2.49107	39.73	K	VGDVVEIIGLAEENASTTVTGVEMFR	K	0		239	264	30018378	NP_830009.1
F101044	13557	1368.7	2	2735.38	2735.37	2.57881	43.97	K	VGDVVEIIGLAEENASTTVTGVEMFR	K	0		239	264	30018378	NP_830009.1
F101044	13558	1368.7	2	2735.38	2735.37	2.75429	65.2	K	VGDVVEIIGLAEENASTTVTGVEMFR	K	0		239	264	30018378	NP_830009.1
F101044	13559	1368.7	2	2735.38	2735.37	3.91684	33.34	K	VGDVVEIIGLAEENASTTVTGVEMFR	K	0		239	264	30018378	NP_830009.1
F101044	13560	684.852	4	2735.38	2735.37	3.94901	42.53	K	VGDVVEIIGLAEENASTTVTGVEMFR	K	0		239	264	30018378	NP_830009.1
F101044	13561	1368.7	2	2735.38	2735.37	4.00458	80.85	K	VGDVVEIIGLAEENASTTVTGVEMFR	K	0		239	264	30018378	NP_830009.1
F101044	13562	1368.7	2	2735.38	2735.37	4.27511	29.3	K	VGDVVEIIGLAEENASTTVTGVEMFR	K	0		239	264	30018378	NP_830009.1
F101044	13563	1368.7	2	2735.38	2735.37	4.36285	25.82	K	VGDVVEIIGLAEENASTTVTGVEMFR	K	0		239	264	30018378	NP_830009.1
F101044	13601	688.846	4	2751.35	2751.36	-3.54624	25.93	K	VGDVVEIIGLAEENASTTVTGVEMFR	K	0	Oxidation (M) [24]	239	264	30018378	NP_830009.1
F101044	13602	688.847	4	2751.36	2751.36	-1.14743	40.75	K	VGDVVEIIGLAEENASTTVTGVEMFR	K	0	Oxidation (M) [24]	239	264	30018378	NP_830009.1
F101044	13603	1376.69	2	2751.36	2751.36	0.150834	46.99	K	VGDVVEIIGLAEENASTTVTGVEMFR	K	0	Oxidation (M) [24]	239	264	30018378	NP_830009.1
F101044	13604	1376.69	2	2751.37	2751.36	1.75004	74.64	K	VGDVVEIIGLAEENASTTVTGVEMFR	K	0	Oxidation (M) [24]	239	264	30018378	NP_830009.1
F101044	13605	1376.69	2	2751.37	2751.36	2.10623	85.82	K	VGDVVEIIGLAEENASTTVTGVEMFR	K	0	Oxidation (M) [24]	239	264	30018378	NP_830009.1
F101044	13606	688.852	4	2751.38	2751.36	4.97317	49.7	K	VGDVVEIIGLAEENASTTVTGVEMFR	K	0	Oxidation (M) [24]	239	264	30018378	NP_830009.1
F101044	13833	716.873	4	2863.46	2863.46	0.113848	41.45	K	VGDVVEIIGLAEENASTTVTGVEMFRK	L	1		239	265	30018378	NP_830009.1
F101044	13834	716.873	4	2863.46	2863.46	0.197663	24.49	K	VGDVVEIIGLAEENASTTVTGVEMFRK	L	1		239	265	30018378	NP_830009.1
F101044	13835	716.873	4	2863.46	2863.46	0.197663	45.88	K	VGDVVEIIGLAEENASTTVTGVEMFRK	L	1		239	265	30018378	NP_830009.1
F101044	13836	716.874	4	2863.47	2863.46	0.449106	54.69	K	VGDVVEIIGLAEENASTTVTGVEMFRK	L	1		239	265	30018378	NP_830009.1
F101044	13837	716.874	4	2863.47	2863.46	0.532921	44.62	K	VGDVVEIIGLAEENASTTVTGVEMFRK	L	1		239	265	30018378	NP_830009.1
F101044	13838	716.874	4	2863.47	2863.46	0.630705	37.62	K	VGDVVEIIGLAEENASTTVTGVEMFRK	L	1		239	265	30018378	NP_830009.1
F101044	13839	716.874	4	2863.47	2863.46	0.714519	49.49	K	VGDVVEIIGLAEENASTTVTGVEMFRK	L	1		239	265	30018378	NP_830009.1
F101044	13840	716.874	4	2863.47	2863.46	0.798334	20.9	K	VGDVVEIIGLAEENASTTVTGVEMFRK	L	1		239	265	30018378	NP_830009.1
F101044	13841	1432.74	2	2863.47	2863.46	0.935231	71.04	K	VGDVVEIIGLAEENASTTVTGVEMFRK	L	1		239	265	30018378	NP_830009.1
F101044	13842	716.874	4	2863.47	2863.46	1.04978	45.48	K	VGDVVEIIGLAEENASTTVTGVEMFRK	L	1		239	265	30018378	NP_830009.1
F101044	13843	716.874	4	2863.47	2863.46	1.04978	54.46	K	VGDVVEIIGLAEENASTTVTGVEMFRK	L	1		239	265	30018378	NP_830009.1
F101044	13844	716.874	4	2863.47	2863.46	1.13359	45.14	K	VGDVVEIIGLAEENASTTVTGVEMFRK	L	1		239	265	30018378	NP_830009.1
F101044	13845	716.874	4	2863.47	2863.46	1.48282	56.54	K	VGDVVEIIGLAEENASTTVTGVEMFRK	L	1		239	265	30018378	NP_830009.1
F101044	13846	716.874	4	2863.47	2863.46	1.56663	53.16	K	VGDVVEIIGLAEENASTTVTGVEMFRK	L	1		239	265	30018378	NP_830009.1
F101044	13847	1432.74	2	2863.47	2863.46	1.70353	79.34	K	VGDVVEIIGLAEENASTTVTGVEMFRK	L	1		239	265	30018378	NP_830009.1
F101044	13848	716.874	4	2863.47	2863.46	1.73426	49.3	K	VGDVVEIIGLAEENASTTVTGVEMFRK	L	1		239	265	30018378	NP_830009.1
F101044	13849	1432.74	2	2863.47	2863.46	1.78735	85.89	K	VGDVVEIIGLAEENASTTVTGVEMFRK	L	1		239	265	30018378	NP_830009.1
F101044	13850	716.875	4	2863.47	2863.46	1.90189	22.87	K	VGDVVEIIGLAEENASTTVTGVEMFRK	L	1		239	265	30018378	NP_830009.1
F101044	13851	1432.74	2	2863.47	2863.46	2.03879	86.01	K	VGDVVEIIGLAEENASTTVTGVEMFRK	L	1		239	265	30018378	NP_830009.1
F101044	13852	716.875	4	2863.47	2863.46	2.58638	27.27	K	VGDVVEIIGLAEENASTTVTGVEMFRK	L	1		239	265	30018378	NP_830009.1
F101044	13874	720.872	4	2879.46	2879.46	-0.414314	47.94	K	VGDVVEIIGLAEENASTTVTGVEMFRK	L	1	Oxidation (M) [24]	239	265	30018378	NP_830009.1
F101044	13875	720.872	4	2879.46	2879.46	0.516417	51.99	K	VGDVVEIIGLAEENASTTVTGVEMFRK	L	1	Oxidation (M) [24]	239	265	30018378	NP_830009.1
F101044	13876	720.873	4	2879.46	2879.46	1.28045	36.35	K	VGDVVEIIGLAEENASTTVTGVEMFRK	L	1	Oxidation (M) [24]	239	265	30018378	NP_830009.1
F101044	13877	720.873	4	2879.46	2879.46	1.79443	34.19	K	VGDVVEIIGLAEENASTTVTGVEMFRK	L	1	Oxidation (M) [24]	239	265	30018378	NP_830009.1
F101044	13878	720.874	4	2879.47	2879.46	2.47512	29.77	K	VGDVVEIIGLAEENASTTVTGVEMFRK	L	1	Oxidation (M) [24]	239	265	30018378	NP_830009.1
F101044	14186	770.936	4	3079.71	3079.71	-0.213331	21.79	R	SKPHVNIGTIGHVDHGKTTLTAAITTVLAK	A	1		9	38	30018378	NP_830009.1
F101044	14188	770.936	4	3079.72	3079.71	0.734808	37.97	R	SKPHVNIGTIGHVDHGKTTLTAAITTVLAK	A	1		9	38	30018378	NP_830009.1
F101044	14189	770.937	4	3079.72	3079.71	0.890667	25.09	R	SKPHVNIGTIGHVDHGKTTLTAAITTVLAK	A	1		9	38	30018378	NP_830009.1
F101044	14190	770.937	4	3079.72	3079.71	0.968596	30.82	R	SKPHVNIGTIGHVDHGKTTLTAAITTVLAK	A	1		9	38	30018378	NP_830009.1
F101044	14191	770.937	4	3079.72	3079.71	1.21537	36.84	R	SKPHVNIGTIGHVDHGKTTLTAAITTVLAK	A	1		9	38	30018378	NP_830009.1
F101044	14192	770.937	4	3079.72	3079.71	1.21537	42.89	R	SKPHVNIGTIGHVDHGKTTLTAAITTVLAK	A	1		9	38	30018378	NP_830009.1
F101044	14193	770.937	4	3079.72	3079.71	1.2933	23.25	R	SKPHVNIGTIGHVDHGKTTLTAAITTVLAK	A	1		9	38	30018378	NP_830009.1
F101044	14194	770.937	4	3079.72	3079.71	1.60502	23.83	R	SKPHVNIGTIGHVDHGKTTLTAAITTVLAK	A	1		9	38	30018378	NP_830009.1
F101044	14195	770.937	4	3079.72	3079.71	1.60502	31.97	R	SKPHVNIGTIGHVDHGKTTLTAAITTVLAK	A	1		9	38	30018378	NP_830009.1
F101044	14196	770.937	4	3079.72	3079.71	1.68295	31.78	R	SKPHVNIGTIGHVDHGKTTLTAAITTVLAK	A	1		9	38	30018378	NP_830009.1
F101044	14197	770.937	4	3079.72	3079.71	1.92972	30.09	R	SKPHVNIGTIGHVDHGKTTLTAAITTVLAK	A	1		9	38	30018378	NP_830009.1
F101044	14198	770.937	4	3079.72	3079.71	2.00765	19.2	R	SKPHVNIGTIGHVDHGKTTLTAAITTVLAK	A	1		9	38	30018378	NP_830009.1
F101044	14249	784.167	4	3132.64	3132.64	-0.0970428	28.95	R	GIVKVGDVVEIIGLAEENASTTVTGVEMFR	K	1		235	264	30018378	NP_830009.1
F101044	14250	784.167	4	3132.64	3132.64	0.0689515	44.62	R	GIVKVGDVVEIIGLAEENASTTVTGVEMFR	K	1		235	264	30018378	NP_830009.1
F101044	14251	784.167	4	3132.64	3132.64	0.528628	63.43	R	GIVKVGDVVEIIGLAEENASTTVTGVEMFR	K	1		235	264	30018378	NP_830009.1
F101044	14252	1567.33	2	3132.64	3132.64	0.660147	96.9	R	GIVKVGDVVEIIGLAEENASTTVTGVEMFR	K	1		235	264	30018378	NP_830009.1
F101044	14253	784.167	4	3132.64	3132.64	0.694622	52.66	R	GIVKVGDVVEIIGLAEENASTTVTGVEMFR	K	1		235	264	30018378	NP_830009.1
F101044	14254	1567.33	2	3132.64	3132.64	0.813372	94.08	R	GIVKVGDVVEIIGLAEENASTTVTGVEMFR	K	1		235	264	30018378	NP_830009.1
F101044	14255	784.167	4	3132.64	3132.64	0.924461	75.74	R	GIVKVGDVVEIIGLAEENASTTVTGVEMFR	K	1		235	264	30018378	NP_830009.1
F101044	14256	784.168	4	3132.64	3132.64	1.07769	71.63	R	GIVKVGDVVEIIGLAEENASTTVTGVEMFR	K	1		235	264	30018378	NP_830009.1
F101044	14257	784.168	4	3132.64	3132.64	1.23091	77.31	R	GIVKVGDVVEIIGLAEENASTTVTGVEMFR	K	1		235	264	30018378	NP_830009.1
F101044	14258	784.168	4	3132.64	3132.64	1.47352	50.05	R	GIVKVGDVVEIIGLAEENASTTVTGVEMFR	K	1		235	264	30018378	NP_830009.1
F101044	14259	784.168	4	3132.64	3132.64	1.85658	45.54	R	GIVKVGDVVEIIGLAEENASTTVTGVEMFR	K	1		235	264	30018378	NP_830009.1
F101044	14260	784.169	4	3132.65	3132.64	2.40564	54.15	R	GIVKVGDVVEIIGLAEENASTTVTGVEMFR	K	1		235	264	30018378	NP_830009.1
F101044	14261	1567.33	2	3132.65	3132.64	2.76061	80.01	R	GIVKVGDVVEIIGLAEENASTTVTGVEMFR	K	1		235	264	30018378	NP_830009.1
F101044	14262	784.169	4	3132.65	3132.64	2.86532	21.03	R	GIVKVGDVVEIIGLAEENASTTVTGVEMFR	K	1		235	264	30018378	NP_830009.1
F101044	14284	790.399	4	3157.57	3157.56	1.10022	35.44	K	ALQGEADWEAKIIELMAEVDAYIPTPER	E	1		178	205	30018378	NP_830009.1
F101044	14285	790.4	4	3157.57	3157.56	2.72172	30.74	K	ALQGEADWEAKIIELMAEVDAYIPTPER	E	1		178	205	30018378	NP_830009.1
F101044	14403	816.191	4	3260.73	3260.73	0.141379	21.7	R	GIVKVGDVVEIIGLAEENASTTVTGVEMFRK	L	2		235	265	30018378	NP_830009.1
F101044	14404	816.191	4	3260.73	3260.73	0.668868	22.44	R	GIVKVGDVVEIIGLAEENASTTVTGVEMFRK	L	2		235	265	30018378	NP_830009.1
F101044	14405	816.191	4	3260.74	3260.73	0.742471	36.28	R	GIVKVGDVVEIIGLAEENASTTVTGVEMFRK	L	2		235	265	30018378	NP_830009.1
F101044	14406	816.191	4	3260.74	3260.73	0.816074	33.94	R	GIVKVGDVVEIIGLAEENASTTVTGVEMFRK	L	2		235	265	30018378	NP_830009.1
F101044	14407	816.191	4	3260.74	3260.73	1.03688	43.93	R	GIVKVGDVVEIIGLAEENASTTVTGVEMFRK	L	2		235	265	30018378	NP_830009.1
F101044	14409	816.192	4	3260.74	3260.73	1.34356	30.6	R	GIVKVGDVVEIIGLAEENASTTVTGVEMFRK	L	2		235	265	30018378	NP_830009.1
F101044	14410	816.192	4	3260.74	3260.73	1.49077	33.22	R	GIVKVGDVVEIIGLAEENASTTVTGVEMFRK	L	2		235	265	30018378	NP_830009.1
F101044	14411	816.192	4	3260.74	3260.73	1.63798	40.06	R	GIVKVGDVVEIIGLAEENASTTVTGVEMFRK	L	2		235	265	30018378	NP_830009.1
F101044	14412	816.192	4	3260.74	3260.73	1.63798	43.92	R	GIVKVGDVVEIIGLAEENASTTVTGVEMFRK	L	2		235	265	30018378	NP_830009.1
F101044	14413	816.192	4	3260.74	3260.73	1.78518	47.95	R	GIVKVGDVVEIIGLAEENASTTVTGVEMFRK	L	2		235	265	30018378	NP_830009.1
F101044	14414	816.192	4	3260.74	3260.73	1.85878	32.88	R	GIVKVGDVVEIIGLAEENASTTVTGVEMFRK	L	2		235	265	30018378	NP_830009.1
F101044	14415	816.192	4	3260.74	3260.73	2.16546	38.21	R	GIVKVGDVVEIIGLAEENASTTVTGVEMFRK	L	2		235	265	30018378	NP_830009.1
F101044	14432	820.19	4	3276.73	3276.73	0.800189	27.62	R	GIVKVGDVVEIIGLAEENASTTVTGVEMFRK	L	2	Oxidation (M) [28]	235	265	30018378	NP_830009.1
F101044	14433	820.19	4	3276.73	3276.73	0.946676	26.35	R	GIVKVGDVVEIIGLAEENASTTVTGVEMFRK	L	2	Oxidation (M) [28]	235	265	30018378	NP_830009.1
F101044	14434	820.19	4	3276.73	3276.73	1.3251	20.76	R	GIVKVGDVVEIIGLAEENASTTVTGVEMFRK	L	2	Oxidation (M) [28]	235	265	30018378	NP_830009.1
F101044	14435	820.191	4	3276.73	3276.73	1.83781	36.6	R	GIVKVGDVVEIIGLAEENASTTVTGVEMFRK	L	2	Oxidation (M) [28]	235	265	30018378	NP_830009.1
F101044	14836	920.962	4	3679.82	3679.82	0.476926	19.76	R	QVGVPYIVVFLNKCDMVDDEELLELVEMEVR	D	1		125	155	30018378	NP_830009.1
F101044	14838	920.963	4	3679.82	3679.82	0.607367	17.72	R	QVGVPYIVVFLNKCDMVDDEELLELVEMEVR	D	1		125	155	30018378	NP_830009.1
F101044	15125	1031.28	4	4121.07	4121.07	-0.627264	30.47	K	IIELMAEVDAYIPTPERETDKPFLMPVEDVFSITGR	G	1		189	224	30018378	NP_830009.1
F101044	15126	1031.28	4	4121.07	4121.07	-0.627264	26.32	K	IIELMAEVDAYIPTPERETDKPFLMPVEDVFSITGR	G	1		189	224	30018378	NP_830009.1
F101044	15129	1031.28	4	4121.07	4121.07	0.0812895	26.49	K	IIELMAEVDAYIPTPERETDKPFLMPVEDVFSITGR	G	1		189	224	30018378	NP_830009.1
F101044	15131	1031.28	4	4121.08	4121.07	0.430713	27.54	K	IIELMAEVDAYIPTPERETDKPFLMPVEDVFSITGR	G	1		189	224	30018378	NP_830009.1
F101044	15132	1031.28	4	4121.08	4121.07	0.430713	18.65	K	IIELMAEVDAYIPTPERETDKPFLMPVEDVFSITGR	G	1		189	224	30018378	NP_830009.1
F101044	15133	1031.28	4	4121.08	4121.07	0.556894	27.7	K	IIELMAEVDAYIPTPERETDKPFLMPVEDVFSITGR	G	1		189	224	30018378	NP_830009.1
F101044	15134	1031.28	4	4121.08	4121.07	0.673368	25.93	K	IIELMAEVDAYIPTPERETDKPFLMPVEDVFSITGR	G	1		189	224	30018378	NP_830009.1
F101044	15135	1031.28	4	4121.08	4121.07	0.789843	28.36	K	IIELMAEVDAYIPTPERETDKPFLMPVEDVFSITGR	G	1		189	224	30018378	NP_830009.1
F101044	15136	1031.28	4	4121.08	4121.07	0.789843	19.92	K	IIELMAEVDAYIPTPERETDKPFLMPVEDVFSITGR	G	1		189	224	30018378	NP_830009.1
F101044	15137	1031.28	4	4121.08	4121.07	0.906317	30.75	K	IIELMAEVDAYIPTPERETDKPFLMPVEDVFSITGR	G	1		189	224	30018378	NP_830009.1
F101044	15138	1031.28	4	4121.08	4121.07	1.02279	31.56	K	IIELMAEVDAYIPTPERETDKPFLMPVEDVFSITGR	G	1		189	224	30018378	NP_830009.1
F101044	15139	1031.28	4	4121.08	4121.07	1.02279	35.39	K	IIELMAEVDAYIPTPERETDKPFLMPVEDVFSITGR	G	1		189	224	30018378	NP_830009.1
F101044	15140	1031.28	4	4121.08	4121.07	1.02279	23.22	K	IIELMAEVDAYIPTPERETDKPFLMPVEDVFSITGR	G	1		189	224	30018378	NP_830009.1
F101044	15141	1031.28	4	4121.08	4121.07	1.02279	18.11	K	IIELMAEVDAYIPTPERETDKPFLMPVEDVFSITGR	G	1		189	224	30018378	NP_830009.1
F101044	15142	1031.28	4	4121.08	4121.07	1.14897	24.05	K	IIELMAEVDAYIPTPERETDKPFLMPVEDVFSITGR	G	1		189	224	30018378	NP_830009.1
F101044	15144	1031.28	4	4121.08	4121.07	1.26545	42.28	K	IIELMAEVDAYIPTPERETDKPFLMPVEDVFSITGR	G	1		189	224	30018378	NP_830009.1
F101044	15145	1031.28	4	4121.08	4121.07	1.26545	39.12	K	IIELMAEVDAYIPTPERETDKPFLMPVEDVFSITGR	G	1		189	224	30018378	NP_830009.1
F101044	15146	1031.28	4	4121.08	4121.07	1.26545	26.93	K	IIELMAEVDAYIPTPERETDKPFLMPVEDVFSITGR	G	1		189	224	30018378	NP_830009.1
F101044	15147	1031.28	4	4121.08	4121.07	1.38192	31.07	K	IIELMAEVDAYIPTPERETDKPFLMPVEDVFSITGR	G	1		189	224	30018378	NP_830009.1
F101044	15148	1031.28	4	4121.08	4121.07	1.4984	36.32	K	IIELMAEVDAYIPTPERETDKPFLMPVEDVFSITGR	G	1		189	224	30018378	NP_830009.1
F101044	15149	1031.28	4	4121.08	4121.07	1.61487	26.22	K	IIELMAEVDAYIPTPERETDKPFLMPVEDVFSITGR	G	1		189	224	30018378	NP_830009.1
F101044	15150	1031.28	4	4121.08	4121.07	1.74105	41.81	K	IIELMAEVDAYIPTPERETDKPFLMPVEDVFSITGR	G	1		189	224	30018378	NP_830009.1
F101044	15151	1031.28	4	4121.08	4121.07	1.85753	39.09	K	IIELMAEVDAYIPTPERETDKPFLMPVEDVFSITGR	G	1		189	224	30018378	NP_830009.1
F101044	15152	1031.28	4	4121.08	4121.07	1.974	31.84	K	IIELMAEVDAYIPTPERETDKPFLMPVEDVFSITGR	G	1		189	224	30018378	NP_830009.1
F101044	15153	1031.28	4	4121.08	4121.07	2.20695	33.35	K	IIELMAEVDAYIPTPERETDKPFLMPVEDVFSITGR	G	1		189	224	30018378	NP_830009.1
F101044	15155	1031.28	4	4121.09	4121.07	2.68255	22.08	K	IIELMAEVDAYIPTPERETDKPFLMPVEDVFSITGR	G	1		189	224	30018378	NP_830009.1
F101044	15175	1035.27	4	4137.07	4137.07	0.245584	16.9	K	IIELMAEVDAYIPTPERETDKPFLMPVEDVFSITGR	G	1	Oxidation (M) [5]	189	224	30018378	NP_830009.1
F101044	15176	1035.28	4	4137.07	4137.07	0.835374	26.52	K	IIELMAEVDAYIPTPERETDKPFLMPVEDVFSITGR	G	1	Oxidation (M) [25]	189	224	30018378	NP_830009.1
F101044	15177	1035.28	4	4137.07	4137.07	1.30914	30.1	K	IIELMAEVDAYIPTPERETDKPFLMPVEDVFSITGR	G	1	Oxidation (M) [25]	189	224	30018378	NP_830009.1
F101044	15180	1035.28	4	4137.08	4137.07	3.6683	25.01	K	IIELMAEVDAYIPTPERETDKPFLMPVEDVFSITGR	G	1	Oxidation (M) [25]	189	224	30018378	NP_830009.1
F101044	15241	1068.29	4	4269.14	4269.14	1.29745	24.3	R	TTDVTGIIQLPEGTEMVMPGDNIEMTIELIAPIAIEEGTK	F	0		336	375	30018378	NP_830009.1
F101044	15242	1068.29	4	4269.14	4269.14	1.53169	35.29	R	TTDVTGIIQLPEGTEMVMPGDNIEMTIELIAPIAIEEGTK	F	0		336	375	30018378	NP_830009.1
F101044	15243	1068.29	4	4269.14	4269.14	1.64413	36.12	R	TTDVTGIIQLPEGTEMVMPGDNIEMTIELIAPIAIEEGTK	F	0		336	375	30018378	NP_830009.1
F101044	15244	1068.29	4	4269.14	4269.14	1.98143	31.12	R	TTDVTGIIQLPEGTEMVMPGDNIEMTIELIAPIAIEEGTK	F	0		336	375	30018378	NP_830009.1
F101044	15245	1068.29	4	4269.15	4269.14	3.01209	25	R	TTDVTGIIQLPEGTEMVMPGDNIEMTIELIAPIAIEEGTK	F	0		336	375	30018378	NP_830009.1
F101044	15313	1113.53	4	4450.07	4450.07	0.207412	16.05	R	HYAHVDCPGHADYVKNMITGAAQMDGGILVVSAADGPMPQTR	E	1		76	117	30018378	NP_830009.1
F101044	15315	1113.53	4	4450.07	4450.07	0.647855	16.48	R	HYAHVDCPGHADYVKNMITGAAQMDGGILVVSAADGPMPQTR	E	1		76	117	30018378	NP_830009.1
F101044	15459	1194.11	4	4772.43	4772.42	0.964919	30.45	R	TTDVTGIIQLPEGTEMVMPGDNIEMTIELIAPIAIEEGTKFSIR	E	1		336	379	30018378	NP_830009.1
F101044	15461	1194.11	4	4772.43	4772.42	1.57677	22.25	R	TTDVTGIIQLPEGTEMVMPGDNIEMTIELIAPIAIEEGTKFSIR	E	1		336	379	30018378	NP_830009.1
F101044	15462	1194.11	4	4772.43	4772.42	1.88688	35.88	R	TTDVTGIIQLPEGTEMVMPGDNIEMTIELIAPIAIEEGTKFSIR	E	1		336	379	30018378	NP_830009.1
F101044	15463	1194.11	4	4772.43	4772.42	1.88688	21.85	R	TTDVTGIIQLPEGTEMVMPGDNIEMTIELIAPIAIEEGTKFSIR	E	1		336	379	30018378	NP_830009.1
F101044	15464	1194.11	4	4772.43	4772.42	1.98746	27.33	R	TTDVTGIIQLPEGTEMVMPGDNIEMTIELIAPIAIEEGTKFSIR	E	1		336	379	30018378	NP_830009.1
F101044	15465	1194.12	4	4772.43	4772.42	2.08804	30.16	R	TTDVTGIIQLPEGTEMVMPGDNIEMTIELIAPIAIEEGTKFSIR	E	1		336	379	30018378	NP_830009.1
F101044	15466	1194.12	4	4772.43	4772.42	2.18862	19.41	R	TTDVTGIIQLPEGTEMVMPGDNIEMTIELIAPIAIEEGTKFSIR	E	1		336	379	30018378	NP_830009.1
F101044	15467	1194.12	4	4772.43	4772.42	2.69989	22.55	R	TTDVTGIIQLPEGTEMVMPGDNIEMTIELIAPIAIEEGTKFSIR	E	1		336	379	30018378	NP_830009.1
F101044	15469	1194.12	4	4772.43	4772.42	2.69989	17.53	R	TTDVTGIIQLPEGTEMVMPGDNIEMTIELIAPIAIEEGTKFSIR	E	1		336	379	30018378	NP_830009.1
F101044	15470	1194.12	4	4772.43	4772.42	2.80885	33.34	R	TTDVTGIIQLPEGTEMVMPGDNIEMTIELIAPIAIEEGTKFSIR	E	1		336	379	30018378	NP_830009.1
F101044	15471	1198.11	4	4788.42	4788.42	0.794835	16.13	R	TTDVTGIIQLPEGTEMVMPGDNIEMTIELIAPIAIEEGTKFSIR	E	1	Oxidation (M) [16]	336	379	30018378	NP_830009.1
F101046	303	395.23	2	788.446	788.447	-0.48957	47.31	K	DMLAVLK	G	0		138	144	30018381	NP_830012.1
F101046	304	395.231	2	788.446	788.447	-0.185174	21.79	K	DMLAVLK	G	0		138	144	30018381	NP_830012.1
F101046	305	395.231	2	788.447	788.447	-0.109075	36.31	K	DMLAVLK	G	0		138	144	30018381	NP_830012.1
F101046	306	395.231	2	788.447	788.447	0.0431228	34.44	K	DMLAVLK	G	0		138	144	30018381	NP_830012.1
F101046	307	395.231	2	788.447	788.447	0.0431228	42.95	K	DMLAVLK	G	0		138	144	30018381	NP_830012.1
F101046	308	395.231	2	788.447	788.447	0.119222	42.3	K	DMLAVLK	G	0		138	144	30018381	NP_830012.1
F101046	309	395.231	2	788.447	788.447	0.195321	28.99	K	DMLAVLK	G	0		138	144	30018381	NP_830012.1
F101046	1453	485.274	2	968.533	968.533	-0.0960215	23.06	R	SYAYKLPK	K	1		96	103	30018381	NP_830012.1
F101046	1455	485.274	2	968.533	968.533	0.0278772	21.14	R	SYAYKLPK	K	1		96	103	30018381	NP_830012.1
F101046	1456	485.274	2	968.533	968.533	0.0898266	21.79	R	SYAYKLPK	K	1		96	103	30018381	NP_830012.1
F101046	1457	485.274	2	968.533	968.533	0.0898266	28.01	R	SYAYKLPK	K	1		96	103	30018381	NP_830012.1
F101046	1458	485.274	2	968.533	968.533	0.151776	19.94	R	SYAYKLPK	K	1		96	103	30018381	NP_830012.1
F101046	1459	485.274	2	968.533	968.533	0.213725	28.87	R	SYAYKLPK	K	1		96	103	30018381	NP_830012.1
F101046	1460	485.274	2	968.533	968.533	0.358274	21.01	R	SYAYKLPK	K	1		96	103	30018381	NP_830012.1
F101046	1461	485.274	2	968.533	968.533	0.358274	23.17	R	SYAYKLPK	K	1		96	103	30018381	NP_830012.1
F101046	1462	485.274	2	968.534	968.533	0.544122	23.57	R	SYAYKLPK	K	1		96	103	30018381	NP_830012.1
F101046	1463	485.274	2	968.534	968.533	0.606071	28.36	R	SYAYKLPK	K	1		96	103	30018381	NP_830012.1
F101046	1464	485.274	2	968.534	968.533	0.606071	29.3	R	SYAYKLPK	K	1		96	103	30018381	NP_830012.1
F101046	1465	485.274	2	968.534	968.533	0.606071	28.11	R	SYAYKLPK	K	1		96	103	30018381	NP_830012.1
F101046	1466	485.274	2	968.534	968.533	0.977767	27.77	R	SYAYKLPK	K	1		96	103	30018381	NP_830012.1
F101046	1467	485.274	2	968.534	968.533	0.977767	29.18	R	SYAYKLPK	K	1		96	103	30018381	NP_830012.1
F101046	1894	509.802	2	1017.59	1017.59	0.152321	30.71	K	TKDMLAVLK	G	1		136	144	30018381	NP_830012.1
F101046	1895	509.802	2	1017.59	1017.59	0.270247	35.37	K	TKDMLAVLK	G	1		136	144	30018381	NP_830012.1
F101046	1896	509.802	2	1017.59	1017.59	0.329209	32	K	TKDMLAVLK	G	1		136	144	30018381	NP_830012.1
F101046	1897	509.802	2	1017.59	1017.59	0.388172	33.03	K	TKDMLAVLK	G	1		136	144	30018381	NP_830012.1
F101046	1898	509.802	2	1017.59	1017.59	0.388172	26.29	K	TKDMLAVLK	G	1		136	144	30018381	NP_830012.1
F101046	1899	509.802	2	1017.59	1017.59	0.624024	32.84	K	TKDMLAVLK	G	1		136	144	30018381	NP_830012.1
F101046	1900	509.802	2	1017.59	1017.59	0.702641	38.19	K	TKDMLAVLK	G	1		136	144	30018381	NP_830012.1
F101046	2133	523.275	2	1044.54	1044.54	-0.143605	44.38	R	GGGTVFGPTPR	S	0		85	95	30018381	NP_830012.1
F101046	2134	523.275	2	1044.54	1044.54	-0.143605	27.02	R	GGGTVFGPTPR	S	0		85	95	30018381	NP_830012.1
F101046	2135	523.275	2	1044.54	1044.54	-0.0287209	49.91	R	GGGTVFGPTPR	S	0		85	95	30018381	NP_830012.1
F101046	2136	523.275	2	1044.54	1044.54	0.0861627	52.32	R	GGGTVFGPTPR	S	0		85	95	30018381	NP_830012.1
F101046	2137	523.275	2	1044.54	1044.54	0.0861627	50.96	R	GGGTVFGPTPR	S	0		85	95	30018381	NP_830012.1
F101046	2138	523.275	2	1044.54	1044.54	0.201046	48.35	R	GGGTVFGPTPR	S	0		85	95	30018381	NP_830012.1
F101046	2140	523.275	2	1044.54	1044.54	0.564844	46.42	R	GGGTVFGPTPR	S	0		85	95	30018381	NP_830012.1
F101046	2141	523.275	2	1044.54	1044.54	0.564844	59.55	R	GGGTVFGPTPR	S	0		85	95	30018381	NP_830012.1
F101046	2142	523.275	2	1044.54	1044.54	0.679728	49.64	R	GGGTVFGPTPR	S	0		85	95	30018381	NP_830012.1
F101046	2143	523.275	2	1044.54	1044.54	0.679728	46.15	R	GGGTVFGPTPR	S	0		85	95	30018381	NP_830012.1
F101046	3289	579.324	2	1156.63	1156.63	-0.136603	24.89	K	AAVEKVEEVLA	-	1		197	207	30018381	NP_830012.1
F101046	3291	579.324	2	1156.63	1156.63	0.0708954	47.47	K	AAVEKVEEVLA	-	1		197	207	30018381	NP_830012.1
F101046	3292	579.324	2	1156.63	1156.63	0.174645	17.65	K	AAVEKVEEVLA	-	1		197	207	30018381	NP_830012.1
F101046	3294	579.325	2	1156.63	1156.63	0.485893	62.45	K	AAVEKVEEVLA	-	1		197	207	30018381	NP_830012.1
F101046	3296	579.325	2	1156.63	1156.63	0.814432	40.26	K	AAVEKVEEVLA	-	1		197	207	30018381	NP_830012.1
F101046	3297	579.325	2	1156.63	1156.63	0.814432	27.73	K	AAVEKVEEVLA	-	1		197	207	30018381	NP_830012.1
F101046	3298	579.325	2	1156.63	1156.63	0.918182	15.2	K	AAVEKVEEVLA	-	1		197	207	30018381	NP_830012.1
F101046	3299	579.325	2	1156.64	1156.63	1.22943	30.56	K	AAVEKVEEVLA	-	1		197	207	30018381	NP_830012.1
F101046	6145	708.911	2	1415.81	1415.81	1.11385	48.49	K	DMLAVLKGLTVEK	K	1		138	150	30018381	NP_830012.1
F101046	7202	772.958	2	1543.9	1543.9	-0.154155	38.18	K	DMLAVLKGLTVEKK	A	2		138	151	30018381	NP_830012.1
F101046	8831	879.962	2	1757.91	1757.92	-3.62987	53.23	K	ALIVTADANESVELSAR	N	0		152	168	30018381	NP_830012.1
F101046	8832	879.963	2	1757.91	1757.92	-2.24186	58.55	K	ALIVTADANESVELSAR	N	0		152	168	30018381	NP_830012.1
F101046	8833	879.963	2	1757.91	1757.92	-2.24186	34.32	K	ALIVTADANESVELSAR	N	0		152	168	30018381	NP_830012.1
F101046	8834	879.964	2	1757.91	1757.92	-1.83228	72.5	K	ALIVTADANESVELSAR	N	0		152	168	30018381	NP_830012.1
F101046	8835	879.964	2	1757.91	1757.92	-1.76402	28.31	K	ALIVTADANESVELSAR	N	0		152	168	30018381	NP_830012.1
F101046	8836	879.964	2	1757.91	1757.92	-1.69576	35.9	K	ALIVTADANESVELSAR	N	0		152	168	30018381	NP_830012.1
F101046	8837	879.964	2	1757.91	1757.92	-1.20654	61.4	K	ALIVTADANESVELSAR	N	0		152	168	30018381	NP_830012.1
F101046	8838	879.964	2	1757.91	1757.92	-1.13828	25.35	K	ALIVTADANESVELSAR	N	0		152	168	30018381	NP_830012.1
F101046	8839	879.964	2	1757.91	1757.92	-1.13828	73.45	K	ALIVTADANESVELSAR	N	0		152	168	30018381	NP_830012.1
F101046	8840	879.964	2	1757.91	1757.92	-1.07002	61.42	K	ALIVTADANESVELSAR	N	0		152	168	30018381	NP_830012.1
F101046	8841	879.964	2	1757.91	1757.92	-1.07002	41.5	K	ALIVTADANESVELSAR	N	0		152	168	30018381	NP_830012.1
F101046	8842	879.964	2	1757.91	1757.92	-1.00175	61.85	K	ALIVTADANESVELSAR	N	0		152	168	30018381	NP_830012.1
F101046	8843	879.964	2	1757.91	1757.92	-0.853852	74.5	K	ALIVTADANESVELSAR	N	0		152	168	30018381	NP_830012.1
F101046	8844	879.964	2	1757.91	1757.92	-0.853852	41.94	K	ALIVTADANESVELSAR	N	0		152	168	30018381	NP_830012.1
F101046	8845	879.965	2	1757.91	1757.92	-0.785589	42.24	K	ALIVTADANESVELSAR	N	0		152	168	30018381	NP_830012.1
F101046	8846	879.965	2	1757.91	1757.92	-0.717327	69.76	K	ALIVTADANESVELSAR	N	0		152	168	30018381	NP_830012.1
F101046	8847	879.965	2	1757.91	1757.92	-0.717327	28.17	K	ALIVTADANESVELSAR	N	0		152	168	30018381	NP_830012.1
F101046	8848	879.965	2	1757.91	1757.92	-0.717327	53.42	K	ALIVTADANESVELSAR	N	0		152	168	30018381	NP_830012.1
F101046	8849	879.965	2	1757.91	1757.92	-0.649064	53.53	K	ALIVTADANESVELSAR	N	0		152	168	30018381	NP_830012.1
F101046	8850	879.965	2	1757.92	1757.92	-0.444276	75.82	K	ALIVTADANESVELSAR	N	0		152	168	30018381	NP_830012.1
F101046	8851	879.965	2	1757.92	1757.92	-0.444276	85.45	K	ALIVTADANESVELSAR	N	0		152	168	30018381	NP_830012.1
F101046	8852	879.965	2	1757.92	1757.92	-0.444276	74.58	K	ALIVTADANESVELSAR	N	0		152	168	30018381	NP_830012.1
F101046	8853	879.965	2	1757.92	1757.92	-0.376013	40.34	K	ALIVTADANESVELSAR	N	0		152	168	30018381	NP_830012.1
F101046	8854	879.965	2	1757.92	1757.92	-0.376013	65.07	K	ALIVTADANESVELSAR	N	0		152	168	30018381	NP_830012.1
F101046	8855	879.965	2	1757.92	1757.92	-0.376013	48.17	K	ALIVTADANESVELSAR	N	0		152	168	30018381	NP_830012.1
F101046	8856	879.965	2	1757.92	1757.92	-0.296374	52.43	K	ALIVTADANESVELSAR	N	0		152	168	30018381	NP_830012.1
F101046	8857	879.965	2	1757.92	1757.92	-0.296374	60.36	K	ALIVTADANESVELSAR	N	0		152	168	30018381	NP_830012.1
F101046	8858	879.965	2	1757.92	1757.92	-0.228111	40.55	K	ALIVTADANESVELSAR	N	0		152	168	30018381	NP_830012.1
F101046	8859	879.965	2	1757.92	1757.92	-0.228111	38.85	K	ALIVTADANESVELSAR	N	0		152	168	30018381	NP_830012.1
F101046	8860	879.965	2	1757.92	1757.92	-0.159848	24.13	K	ALIVTADANESVELSAR	N	0		152	168	30018381	NP_830012.1
F101046	8861	879.965	2	1757.92	1757.92	-0.159848	21.58	K	ALIVTADANESVELSAR	N	0		152	168	30018381	NP_830012.1
F101046	8862	879.965	2	1757.92	1757.92	-0.159848	43.7	K	ALIVTADANESVELSAR	N	0		152	168	30018381	NP_830012.1
F101046	8863	879.965	2	1757.92	1757.92	-0.159848	49.51	K	ALIVTADANESVELSAR	N	0		152	168	30018381	NP_830012.1
F101046	8864	879.965	2	1757.92	1757.92	-0.159848	69.78	K	ALIVTADANESVELSAR	N	0		152	168	30018381	NP_830012.1
F101046	8865	879.965	2	1757.92	1757.92	-0.0915857	37.57	K	ALIVTADANESVELSAR	N	0		152	168	30018381	NP_830012.1
F101046	8866	879.965	2	1757.92	1757.92	-0.0915857	36.65	K	ALIVTADANESVELSAR	N	0		152	168	30018381	NP_830012.1
F101046	8867	879.965	2	1757.92	1757.92	-0.0915857	45.98	K	ALIVTADANESVELSAR	N	0		152	168	30018381	NP_830012.1
F101046	8868	879.965	2	1757.92	1757.92	-0.0915857	60.97	K	ALIVTADANESVELSAR	N	0		152	168	30018381	NP_830012.1
F101046	8869	879.965	2	1757.92	1757.92	-0.0915857	54.36	K	ALIVTADANESVELSAR	N	0		152	168	30018381	NP_830012.1
F101046	8870	879.965	2	1757.92	1757.92	-0.0233231	17.54	K	ALIVTADANESVELSAR	N	0		152	168	30018381	NP_830012.1
F101046	8871	879.965	2	1757.92	1757.92	-0.0233231	42.61	K	ALIVTADANESVELSAR	N	0		152	168	30018381	NP_830012.1
F101046	8872	879.965	2	1757.92	1757.92	-0.0233231	78.32	K	ALIVTADANESVELSAR	N	0		152	168	30018381	NP_830012.1
F101046	8873	879.965	2	1757.92	1757.92	-0.0233231	26.94	K	ALIVTADANESVELSAR	N	0		152	168	30018381	NP_830012.1
F101046	8874	879.965	2	1757.92	1757.92	0.0449396	35.66	K	ALIVTADANESVELSAR	N	0		152	168	30018381	NP_830012.1
F101046	8875	879.965	2	1757.92	1757.92	0.0449396	38.36	K	ALIVTADANESVELSAR	N	0		152	168	30018381	NP_830012.1
F101046	8876	879.965	2	1757.92	1757.92	0.0449396	36.97	K	ALIVTADANESVELSAR	N	0		152	168	30018381	NP_830012.1
F101046	8877	879.965	2	1757.92	1757.92	0.0449396	34.09	K	ALIVTADANESVELSAR	N	0		152	168	30018381	NP_830012.1
F101046	8878	879.965	2	1757.92	1757.92	0.0449396	58.5	K	ALIVTADANESVELSAR	N	0		152	168	30018381	NP_830012.1
F101046	8879	879.965	2	1757.92	1757.92	0.113202	32.74	K	ALIVTADANESVELSAR	N	0		152	168	30018381	NP_830012.1
F101046	8880	879.965	2	1757.92	1757.92	0.113202	67.02	K	ALIVTADANESVELSAR	N	0		152	168	30018381	NP_830012.1
F101046	8881	879.965	2	1757.92	1757.92	0.113202	34.57	K	ALIVTADANESVELSAR	N	0		152	168	30018381	NP_830012.1
F101046	8882	879.965	2	1757.92	1757.92	0.113202	40.37	K	ALIVTADANESVELSAR	N	0		152	168	30018381	NP_830012.1
F101046	8883	879.965	2	1757.92	1757.92	0.113202	57	K	ALIVTADANESVELSAR	N	0		152	168	30018381	NP_830012.1
F101046	8884	879.965	2	1757.92	1757.92	0.181465	51.02	K	ALIVTADANESVELSAR	N	0		152	168	30018381	NP_830012.1
F101046	8885	879.965	2	1757.92	1757.92	0.181465	50.43	K	ALIVTADANESVELSAR	N	0		152	168	30018381	NP_830012.1
F101046	8886	879.965	2	1757.92	1757.92	0.181465	65.6	K	ALIVTADANESVELSAR	N	0		152	168	30018381	NP_830012.1
F101046	8887	879.965	2	1757.92	1757.92	0.181465	74.03	K	ALIVTADANESVELSAR	N	0		152	168	30018381	NP_830012.1
F101046	8888	879.965	2	1757.92	1757.92	0.249728	33.32	K	ALIVTADANESVELSAR	N	0		152	168	30018381	NP_830012.1
F101046	8889	879.965	2	1757.92	1757.92	0.249728	55.81	K	ALIVTADANESVELSAR	N	0		152	168	30018381	NP_830012.1
F101046	8890	879.965	2	1757.92	1757.92	0.249728	40.92	K	ALIVTADANESVELSAR	N	0		152	168	30018381	NP_830012.1
F101046	8891	879.965	2	1757.92	1757.92	0.249728	78	K	ALIVTADANESVELSAR	N	0		152	168	30018381	NP_830012.1
F101046	8892	879.966	2	1757.92	1757.92	0.31799	32.27	K	ALIVTADANESVELSAR	N	0		152	168	30018381	NP_830012.1
F101046	8893	879.966	2	1757.92	1757.92	0.31799	36.47	K	ALIVTADANESVELSAR	N	0		152	168	30018381	NP_830012.1
F101046	8894	879.966	2	1757.92	1757.92	0.31799	44.77	K	ALIVTADANESVELSAR	N	0		152	168	30018381	NP_830012.1
F101046	8895	879.966	2	1757.92	1757.92	0.31799	41.72	K	ALIVTADANESVELSAR	N	0		152	168	30018381	NP_830012.1
F101046	8896	879.966	2	1757.92	1757.92	0.31799	63.24	K	ALIVTADANESVELSAR	N	0		152	168	30018381	NP_830012.1
F101046	8897	879.966	2	1757.92	1757.92	0.31799	71.24	K	ALIVTADANESVELSAR	N	0		152	168	30018381	NP_830012.1
F101046	8898	879.966	2	1757.92	1757.92	0.31799	63.81	K	ALIVTADANESVELSAR	N	0		152	168	30018381	NP_830012.1
F101046	8899	879.966	2	1757.92	1757.92	0.31799	56.17	K	ALIVTADANESVELSAR	N	0		152	168	30018381	NP_830012.1
F101046	8900	879.966	2	1757.92	1757.92	0.39763	54.03	K	ALIVTADANESVELSAR	N	0		152	168	30018381	NP_830012.1
F101046	8901	879.966	2	1757.92	1757.92	0.39763	39.36	K	ALIVTADANESVELSAR	N	0		152	168	30018381	NP_830012.1
F101046	8902	879.966	2	1757.92	1757.92	0.465893	35.4	K	ALIVTADANESVELSAR	N	0		152	168	30018381	NP_830012.1
F101046	8903	879.966	2	1757.92	1757.92	0.465893	29.86	K	ALIVTADANESVELSAR	N	0		152	168	30018381	NP_830012.1
F101046	8904	879.966	2	1757.92	1757.92	0.465893	61.79	K	ALIVTADANESVELSAR	N	0		152	168	30018381	NP_830012.1
F101046	8905	879.966	2	1757.92	1757.92	0.465893	51.46	K	ALIVTADANESVELSAR	N	0		152	168	30018381	NP_830012.1
F101046	8906	879.966	2	1757.92	1757.92	0.465893	45.49	K	ALIVTADANESVELSAR	N	0		152	168	30018381	NP_830012.1
F101046	8907	879.966	2	1757.92	1757.92	0.465893	72.8	K	ALIVTADANESVELSAR	N	0		152	168	30018381	NP_830012.1
F101046	8908	879.966	2	1757.92	1757.92	0.465893	45.45	K	ALIVTADANESVELSAR	N	0		152	168	30018381	NP_830012.1
F101046	8909	879.966	2	1757.92	1757.92	0.534155	63.77	K	ALIVTADANESVELSAR	N	0		152	168	30018381	NP_830012.1
F101046	8910	879.966	2	1757.92	1757.92	0.534155	33.37	K	ALIVTADANESVELSAR	N	0		152	168	30018381	NP_830012.1
F101046	8911	879.966	2	1757.92	1757.92	0.534155	39.27	K	ALIVTADANESVELSAR	N	0		152	168	30018381	NP_830012.1
F101046	8912	879.966	2	1757.92	1757.92	0.534155	45.65	K	ALIVTADANESVELSAR	N	0		152	168	30018381	NP_830012.1
F101046	8913	879.966	2	1757.92	1757.92	0.534155	62.34	K	ALIVTADANESVELSAR	N	0		152	168	30018381	NP_830012.1
F101046	8914	879.966	2	1757.92	1757.92	0.534155	68.28	K	ALIVTADANESVELSAR	N	0		152	168	30018381	NP_830012.1
F101046	8915	879.966	2	1757.92	1757.92	0.534155	45.35	K	ALIVTADANESVELSAR	N	0		152	168	30018381	NP_830012.1
F101046	8916	879.966	2	1757.92	1757.92	0.602418	63.99	K	ALIVTADANESVELSAR	N	0		152	168	30018381	NP_830012.1
F101046	8917	879.966	2	1757.92	1757.92	0.602418	36.89	K	ALIVTADANESVELSAR	N	0		152	168	30018381	NP_830012.1
F101046	8918	879.966	2	1757.92	1757.92	0.602418	36.77	K	ALIVTADANESVELSAR	N	0		152	168	30018381	NP_830012.1
F101046	8919	879.966	2	1757.92	1757.92	0.602418	83.68	K	ALIVTADANESVELSAR	N	0		152	168	30018381	NP_830012.1
F101046	8920	879.966	2	1757.92	1757.92	0.602418	47.15	K	ALIVTADANESVELSAR	N	0		152	168	30018381	NP_830012.1
F101046	8921	879.966	2	1757.92	1757.92	0.602418	73.25	K	ALIVTADANESVELSAR	N	0		152	168	30018381	NP_830012.1
F101046	8922	879.966	2	1757.92	1757.92	0.602418	34.48	K	ALIVTADANESVELSAR	N	0		152	168	30018381	NP_830012.1
F101046	8923	879.966	2	1757.92	1757.92	0.602418	55.73	K	ALIVTADANESVELSAR	N	0		152	168	30018381	NP_830012.1
F101046	8924	879.966	2	1757.92	1757.92	0.670681	38.99	K	ALIVTADANESVELSAR	N	0		152	168	30018381	NP_830012.1
F101046	8926	879.966	2	1757.92	1757.92	0.670681	33.36	K	ALIVTADANESVELSAR	N	0		152	168	30018381	NP_830012.1
F101046	8927	879.966	2	1757.92	1757.92	0.670681	34.43	K	ALIVTADANESVELSAR	N	0		152	168	30018381	NP_830012.1
F101046	8928	879.966	2	1757.92	1757.92	0.670681	34.65	K	ALIVTADANESVELSAR	N	0		152	168	30018381	NP_830012.1
F101046	8929	879.966	2	1757.92	1757.92	0.670681	43.44	K	ALIVTADANESVELSAR	N	0		152	168	30018381	NP_830012.1
F101046	8930	879.966	2	1757.92	1757.92	0.670681	38.6	K	ALIVTADANESVELSAR	N	0		152	168	30018381	NP_830012.1
F101046	8931	879.966	2	1757.92	1757.92	0.670681	75.21	K	ALIVTADANESVELSAR	N	0		152	168	30018381	NP_830012.1
F101046	8932	879.966	2	1757.92	1757.92	0.670681	76.19	K	ALIVTADANESVELSAR	N	0		152	168	30018381	NP_830012.1
F101046	8933	879.966	2	1757.92	1757.92	0.670681	61.89	K	ALIVTADANESVELSAR	N	0		152	168	30018381	NP_830012.1
F101046	8934	879.966	2	1757.92	1757.92	0.670681	71.68	K	ALIVTADANESVELSAR	N	0		152	168	30018381	NP_830012.1
F101046	8935	879.966	2	1757.92	1757.92	0.670681	40.1	K	ALIVTADANESVELSAR	N	0		152	168	30018381	NP_830012.1
F101046	8936	879.966	2	1757.92	1757.92	0.670681	65.11	K	ALIVTADANESVELSAR	N	0		152	168	30018381	NP_830012.1
F101046	8937	879.966	2	1757.92	1757.92	0.738943	44.01	K	ALIVTADANESVELSAR	N	0		152	168	30018381	NP_830012.1
F101046	8938	879.966	2	1757.92	1757.92	0.738943	50.04	K	ALIVTADANESVELSAR	N	0		152	168	30018381	NP_830012.1
F101046	8939	879.966	2	1757.92	1757.92	0.738943	46.33	K	ALIVTADANESVELSAR	N	0		152	168	30018381	NP_830012.1
F101046	8940	879.966	2	1757.92	1757.92	0.738943	75.2	K	ALIVTADANESVELSAR	N	0		152	168	30018381	NP_830012.1
F101046	8941	879.966	2	1757.92	1757.92	0.738943	73.95	K	ALIVTADANESVELSAR	N	0		152	168	30018381	NP_830012.1
F101046	8942	879.966	2	1757.92	1757.92	0.738943	62.04	K	ALIVTADANESVELSAR	N	0		152	168	30018381	NP_830012.1
F101046	8943	879.966	2	1757.92	1757.92	0.738943	50.25	K	ALIVTADANESVELSAR	N	0		152	168	30018381	NP_830012.1
F101046	8944	879.966	2	1757.92	1757.92	0.738943	76.77	K	ALIVTADANESVELSAR	N	0		152	168	30018381	NP_830012.1
F101046	8945	879.966	2	1757.92	1757.92	0.738943	72.57	K	ALIVTADANESVELSAR	N	0		152	168	30018381	NP_830012.1
F101046	8946	879.966	2	1757.92	1757.92	0.738943	68.73	K	ALIVTADANESVELSAR	N	0		152	168	30018381	NP_830012.1
F101046	8947	879.966	2	1757.92	1757.92	0.738943	86.24	K	ALIVTADANESVELSAR	N	0		152	168	30018381	NP_830012.1
F101046	8948	879.966	2	1757.92	1757.92	0.738943	64.21	K	ALIVTADANESVELSAR	N	0		152	168	30018381	NP_830012.1
F101046	8949	879.966	2	1757.92	1757.92	0.738943	44.67	K	ALIVTADANESVELSAR	N	0		152	168	30018381	NP_830012.1
F101046	8950	879.966	2	1757.92	1757.92	0.738943	49.4	K	ALIVTADANESVELSAR	N	0		152	168	30018381	NP_830012.1
F101046	8951	879.966	2	1757.92	1757.92	0.807206	52.83	K	ALIVTADANESVELSAR	N	0		152	168	30018381	NP_830012.1
F101046	8952	879.966	2	1757.92	1757.92	0.807206	40.97	K	ALIVTADANESVELSAR	N	0		152	168	30018381	NP_830012.1
F101046	8953	879.966	2	1757.92	1757.92	0.807206	18.22	K	ALIVTADANESVELSAR	N	0		152	168	30018381	NP_830012.1
F101046	8954	879.966	2	1757.92	1757.92	0.807206	76.44	K	ALIVTADANESVELSAR	N	0		152	168	30018381	NP_830012.1
F101046	8955	879.966	2	1757.92	1757.92	0.807206	47.93	K	ALIVTADANESVELSAR	N	0		152	168	30018381	NP_830012.1
F101046	8956	879.966	2	1757.92	1757.92	0.807206	41.72	K	ALIVTADANESVELSAR	N	0		152	168	30018381	NP_830012.1
F101046	8957	879.966	2	1757.92	1757.92	0.807206	43.27	K	ALIVTADANESVELSAR	N	0		152	168	30018381	NP_830012.1
F101046	8958	879.966	2	1757.92	1757.92	0.807206	74.14	K	ALIVTADANESVELSAR	N	0		152	168	30018381	NP_830012.1
F101046	8959	879.966	2	1757.92	1757.92	0.807206	69.46	K	ALIVTADANESVELSAR	N	0		152	168	30018381	NP_830012.1
F101046	8960	879.966	2	1757.92	1757.92	0.807206	29.03	K	ALIVTADANESVELSAR	N	0		152	168	30018381	NP_830012.1
F101046	8961	879.966	2	1757.92	1757.92	0.807206	61.02	K	ALIVTADANESVELSAR	N	0		152	168	30018381	NP_830012.1
F101046	8962	879.966	2	1757.92	1757.92	0.807206	39.5	K	ALIVTADANESVELSAR	N	0		152	168	30018381	NP_830012.1
F101046	8963	879.966	2	1757.92	1757.92	0.807206	51.56	K	ALIVTADANESVELSAR	N	0		152	168	30018381	NP_830012.1
F101046	8964	879.966	2	1757.92	1757.92	0.875468	38.49	K	ALIVTADANESVELSAR	N	0		152	168	30018381	NP_830012.1
F101046	8965	879.966	2	1757.92	1757.92	0.875468	45.55	K	ALIVTADANESVELSAR	N	0		152	168	30018381	NP_830012.1
F101046	8966	879.966	2	1757.92	1757.92	0.875468	31.22	K	ALIVTADANESVELSAR	N	0		152	168	30018381	NP_830012.1
F101046	8967	879.966	2	1757.92	1757.92	0.875468	57.92	K	ALIVTADANESVELSAR	N	0		152	168	30018381	NP_830012.1
F101046	8968	879.966	2	1757.92	1757.92	0.875468	58.93	K	ALIVTADANESVELSAR	N	0		152	168	30018381	NP_830012.1
F101046	8969	879.966	2	1757.92	1757.92	0.875468	62.59	K	ALIVTADANESVELSAR	N	0		152	168	30018381	NP_830012.1
F101046	8970	879.966	2	1757.92	1757.92	0.875468	52.15	K	ALIVTADANESVELSAR	N	0		152	168	30018381	NP_830012.1
F101046	8971	879.966	2	1757.92	1757.92	0.875468	70.28	K	ALIVTADANESVELSAR	N	0		152	168	30018381	NP_830012.1
F101046	8972	879.966	2	1757.92	1757.92	0.875468	68.4	K	ALIVTADANESVELSAR	N	0		152	168	30018381	NP_830012.1
F101046	8973	879.966	2	1757.92	1757.92	0.875468	48.25	K	ALIVTADANESVELSAR	N	0		152	168	30018381	NP_830012.1
F101046	8974	879.966	2	1757.92	1757.92	0.875468	58.11	K	ALIVTADANESVELSAR	N	0		152	168	30018381	NP_830012.1
F101046	8975	879.966	2	1757.92	1757.92	0.875468	42.62	K	ALIVTADANESVELSAR	N	0		152	168	30018381	NP_830012.1
F101046	8976	879.966	2	1757.92	1757.92	0.875468	70.01	K	ALIVTADANESVELSAR	N	0		152	168	30018381	NP_830012.1
F101046	8977	879.966	2	1757.92	1757.92	0.943731	41.27	K	ALIVTADANESVELSAR	N	0		152	168	30018381	NP_830012.1
F101046	8978	879.966	2	1757.92	1757.92	0.943731	71.51	K	ALIVTADANESVELSAR	N	0		152	168	30018381	NP_830012.1
F101046	8979	879.966	2	1757.92	1757.92	0.943731	49.33	K	ALIVTADANESVELSAR	N	0		152	168	30018381	NP_830012.1
F101046	8980	879.966	2	1757.92	1757.92	0.943731	35.42	K	ALIVTADANESVELSAR	N	0		152	168	30018381	NP_830012.1
F101046	8981	879.966	2	1757.92	1757.92	0.943731	26.47	K	ALIVTADANESVELSAR	N	0		152	168	30018381	NP_830012.1
F101046	8982	879.966	2	1757.92	1757.92	0.943731	50.35	K	ALIVTADANESVELSAR	N	0		152	168	30018381	NP_830012.1
F101046	8983	879.966	2	1757.92	1757.92	0.943731	70.95	K	ALIVTADANESVELSAR	N	0		152	168	30018381	NP_830012.1
F101046	8984	879.966	2	1757.92	1757.92	0.943731	31.38	K	ALIVTADANESVELSAR	N	0		152	168	30018381	NP_830012.1
F101046	8985	879.966	2	1757.92	1757.92	0.943731	50.08	K	ALIVTADANESVELSAR	N	0		152	168	30018381	NP_830012.1
F101046	8986	879.966	2	1757.92	1757.92	0.943731	41.22	K	ALIVTADANESVELSAR	N	0		152	168	30018381	NP_830012.1
F101046	8987	879.966	2	1757.92	1757.92	1.01199	37.77	K	ALIVTADANESVELSAR	N	0		152	168	30018381	NP_830012.1
F101046	8988	879.966	2	1757.92	1757.92	1.01199	65.31	K	ALIVTADANESVELSAR	N	0		152	168	30018381	NP_830012.1
F101046	8989	879.966	2	1757.92	1757.92	1.01199	22.98	K	ALIVTADANESVELSAR	N	0		152	168	30018381	NP_830012.1
F101046	8990	879.966	2	1757.92	1757.92	1.01199	65.65	K	ALIVTADANESVELSAR	N	0		152	168	30018381	NP_830012.1
F101046	8991	879.966	2	1757.92	1757.92	1.01199	42.26	K	ALIVTADANESVELSAR	N	0		152	168	30018381	NP_830012.1
F101046	8992	879.966	2	1757.92	1757.92	1.01199	61.47	K	ALIVTADANESVELSAR	N	0		152	168	30018381	NP_830012.1
F101046	8993	879.966	2	1757.92	1757.92	1.01199	65.89	K	ALIVTADANESVELSAR	N	0		152	168	30018381	NP_830012.1
F101046	8994	879.966	2	1757.92	1757.92	1.01199	31.45	K	ALIVTADANESVELSAR	N	0		152	168	30018381	NP_830012.1
F101046	8995	879.966	2	1757.92	1757.92	1.01199	70.66	K	ALIVTADANESVELSAR	N	0		152	168	30018381	NP_830012.1
F101046	8996	879.966	2	1757.92	1757.92	1.01199	72.95	K	ALIVTADANESVELSAR	N	0		152	168	30018381	NP_830012.1
F101046	8997	879.966	2	1757.92	1757.92	1.01199	59.58	K	ALIVTADANESVELSAR	N	0		152	168	30018381	NP_830012.1
F101046	8998	879.966	2	1757.92	1757.92	1.09163	45.38	K	ALIVTADANESVELSAR	N	0		152	168	30018381	NP_830012.1
F101046	8999	879.966	2	1757.92	1757.92	1.09163	28.59	K	ALIVTADANESVELSAR	N	0		152	168	30018381	NP_830012.1
F101046	9000	879.966	2	1757.92	1757.92	1.09163	35.49	K	ALIVTADANESVELSAR	N	0		152	168	30018381	NP_830012.1
F101046	9001	879.966	2	1757.92	1757.92	1.09163	26.04	K	ALIVTADANESVELSAR	N	0		152	168	30018381	NP_830012.1
F101046	9002	879.966	2	1757.92	1757.92	1.09163	54.29	K	ALIVTADANESVELSAR	N	0		152	168	30018381	NP_830012.1
F101046	9003	879.966	2	1757.92	1757.92	1.09163	43.27	K	ALIVTADANESVELSAR	N	0		152	168	30018381	NP_830012.1
F101046	9004	879.966	2	1757.92	1757.92	1.09163	80.25	K	ALIVTADANESVELSAR	N	0		152	168	30018381	NP_830012.1
F101046	9005	879.966	2	1757.92	1757.92	1.09163	60.49	K	ALIVTADANESVELSAR	N	0		152	168	30018381	NP_830012.1
F101046	9006	879.966	2	1757.92	1757.92	1.09163	55.68	K	ALIVTADANESVELSAR	N	0		152	168	30018381	NP_830012.1
F101046	9007	879.966	2	1757.92	1757.92	1.1599	28.15	K	ALIVTADANESVELSAR	N	0		152	168	30018381	NP_830012.1
F101046	9008	879.966	2	1757.92	1757.92	1.1599	46.84	K	ALIVTADANESVELSAR	N	0		152	168	30018381	NP_830012.1
F101046	9009	879.966	2	1757.92	1757.92	1.1599	35.4	K	ALIVTADANESVELSAR	N	0		152	168	30018381	NP_830012.1
F101046	9010	879.966	2	1757.92	1757.92	1.1599	53.64	K	ALIVTADANESVELSAR	N	0		152	168	30018381	NP_830012.1
F101046	9011	879.966	2	1757.92	1757.92	1.1599	48.6	K	ALIVTADANESVELSAR	N	0		152	168	30018381	NP_830012.1
F101046	9012	879.966	2	1757.92	1757.92	1.1599	31.31	K	ALIVTADANESVELSAR	N	0		152	168	30018381	NP_830012.1
F101046	9013	879.966	2	1757.92	1757.92	1.1599	39.45	K	ALIVTADANESVELSAR	N	0		152	168	30018381	NP_830012.1
F101046	9014	879.966	2	1757.92	1757.92	1.1599	47	K	ALIVTADANESVELSAR	N	0		152	168	30018381	NP_830012.1
F101046	9015	879.966	2	1757.92	1757.92	1.1599	77.47	K	ALIVTADANESVELSAR	N	0		152	168	30018381	NP_830012.1
F101046	9016	879.966	2	1757.92	1757.92	1.1599	50.39	K	ALIVTADANESVELSAR	N	0		152	168	30018381	NP_830012.1
F101046	9017	879.966	2	1757.92	1757.92	1.1599	55.52	K	ALIVTADANESVELSAR	N	0		152	168	30018381	NP_830012.1
F101046	9018	879.966	2	1757.92	1757.92	1.22816	22.5	K	ALIVTADANESVELSAR	N	0		152	168	30018381	NP_830012.1
F101046	9019	879.966	2	1757.92	1757.92	1.22816	46.89	K	ALIVTADANESVELSAR	N	0		152	168	30018381	NP_830012.1
F101046	9020	879.966	2	1757.92	1757.92	1.22816	72.16	K	ALIVTADANESVELSAR	N	0		152	168	30018381	NP_830012.1
F101046	9021	879.966	2	1757.92	1757.92	1.22816	60.6	K	ALIVTADANESVELSAR	N	0		152	168	30018381	NP_830012.1
F101046	9022	879.966	2	1757.92	1757.92	1.22816	54.34	K	ALIVTADANESVELSAR	N	0		152	168	30018381	NP_830012.1
F101046	9023	879.966	2	1757.92	1757.92	1.22816	50.15	K	ALIVTADANESVELSAR	N	0		152	168	30018381	NP_830012.1
F101046	9024	879.966	2	1757.92	1757.92	1.22816	53.05	K	ALIVTADANESVELSAR	N	0		152	168	30018381	NP_830012.1
F101046	9025	879.966	2	1757.92	1757.92	1.22816	63.81	K	ALIVTADANESVELSAR	N	0		152	168	30018381	NP_830012.1
F101046	9026	879.966	2	1757.92	1757.92	1.29642	43.95	K	ALIVTADANESVELSAR	N	0		152	168	30018381	NP_830012.1
F101046	9027	879.966	2	1757.92	1757.92	1.29642	29.03	K	ALIVTADANESVELSAR	N	0		152	168	30018381	NP_830012.1
F101046	9028	879.966	2	1757.92	1757.92	1.29642	48.26	K	ALIVTADANESVELSAR	N	0		152	168	30018381	NP_830012.1
F101046	9029	879.966	2	1757.92	1757.92	1.29642	47.93	K	ALIVTADANESVELSAR	N	0		152	168	30018381	NP_830012.1
F101046	9030	879.966	2	1757.92	1757.92	1.29642	28.12	K	ALIVTADANESVELSAR	N	0		152	168	30018381	NP_830012.1
F101046	9031	879.966	2	1757.92	1757.92	1.29642	51.75	K	ALIVTADANESVELSAR	N	0		152	168	30018381	NP_830012.1
F101046	9032	879.966	2	1757.92	1757.92	1.29642	76.51	K	ALIVTADANESVELSAR	N	0		152	168	30018381	NP_830012.1
F101046	9033	879.966	2	1757.92	1757.92	1.29642	45.4	K	ALIVTADANESVELSAR	N	0		152	168	30018381	NP_830012.1
F101046	9034	879.966	2	1757.92	1757.92	1.36468	80.05	K	ALIVTADANESVELSAR	N	0		152	168	30018381	NP_830012.1
F101046	9035	879.966	2	1757.92	1757.92	1.36468	58.16	K	ALIVTADANESVELSAR	N	0		152	168	30018381	NP_830012.1
F101046	9036	879.966	2	1757.92	1757.92	1.36468	59.1	K	ALIVTADANESVELSAR	N	0		152	168	30018381	NP_830012.1
F101046	9037	879.966	2	1757.92	1757.92	1.36468	63.14	K	ALIVTADANESVELSAR	N	0		152	168	30018381	NP_830012.1
F101046	9038	879.966	2	1757.92	1757.92	1.36468	66.55	K	ALIVTADANESVELSAR	N	0		152	168	30018381	NP_830012.1
F101046	9039	879.966	2	1757.92	1757.92	1.36468	71.92	K	ALIVTADANESVELSAR	N	0		152	168	30018381	NP_830012.1
F101046	9040	879.966	2	1757.92	1757.92	1.36468	36.21	K	ALIVTADANESVELSAR	N	0		152	168	30018381	NP_830012.1
F101046	9041	879.966	2	1757.92	1757.92	1.36468	50.44	K	ALIVTADANESVELSAR	N	0		152	168	30018381	NP_830012.1
F101046	9042	879.966	2	1757.92	1757.92	1.36468	41.42	K	ALIVTADANESVELSAR	N	0		152	168	30018381	NP_830012.1
F101046	9043	879.966	2	1757.92	1757.92	1.36468	43.15	K	ALIVTADANESVELSAR	N	0		152	168	30018381	NP_830012.1
F101046	9044	879.966	2	1757.92	1757.92	1.36468	62.33	K	ALIVTADANESVELSAR	N	0		152	168	30018381	NP_830012.1
F101046	9045	879.966	2	1757.92	1757.92	1.43295	39.61	K	ALIVTADANESVELSAR	N	0		152	168	30018381	NP_830012.1
F101046	9046	879.966	2	1757.92	1757.92	1.43295	21.2	K	ALIVTADANESVELSAR	N	0		152	168	30018381	NP_830012.1
F101046	9047	879.966	2	1757.92	1757.92	1.43295	40.21	K	ALIVTADANESVELSAR	N	0		152	168	30018381	NP_830012.1
F101046	9048	879.966	2	1757.92	1757.92	1.43295	54.56	K	ALIVTADANESVELSAR	N	0		152	168	30018381	NP_830012.1
F101046	9049	879.966	2	1757.92	1757.92	1.43295	77.75	K	ALIVTADANESVELSAR	N	0		152	168	30018381	NP_830012.1
F101046	9050	879.966	2	1757.92	1757.92	1.43295	61.96	K	ALIVTADANESVELSAR	N	0		152	168	30018381	NP_830012.1
F101046	9051	879.966	2	1757.92	1757.92	1.43295	65.47	K	ALIVTADANESVELSAR	N	0		152	168	30018381	NP_830012.1
F101046	9052	879.966	2	1757.92	1757.92	1.43295	62.74	K	ALIVTADANESVELSAR	N	0		152	168	30018381	NP_830012.1
F101046	9053	879.966	2	1757.92	1757.92	1.43295	40.96	K	ALIVTADANESVELSAR	N	0		152	168	30018381	NP_830012.1
F101046	9054	879.967	2	1757.92	1757.92	1.50121	34.74	K	ALIVTADANESVELSAR	N	0		152	168	30018381	NP_830012.1
F101046	9055	879.967	2	1757.92	1757.92	1.50121	55.62	K	ALIVTADANESVELSAR	N	0		152	168	30018381	NP_830012.1
F101046	9056	879.967	2	1757.92	1757.92	1.50121	34.18	K	ALIVTADANESVELSAR	N	0		152	168	30018381	NP_830012.1
F101046	9057	879.967	2	1757.92	1757.92	1.50121	60.19	K	ALIVTADANESVELSAR	N	0		152	168	30018381	NP_830012.1
F101046	9058	879.967	2	1757.92	1757.92	1.50121	66.09	K	ALIVTADANESVELSAR	N	0		152	168	30018381	NP_830012.1
F101046	9059	879.967	2	1757.92	1757.92	1.50121	42.31	K	ALIVTADANESVELSAR	N	0		152	168	30018381	NP_830012.1
F101046	9060	879.967	2	1757.92	1757.92	1.50121	65.68	K	ALIVTADANESVELSAR	N	0		152	168	30018381	NP_830012.1
F101046	9061	879.967	2	1757.92	1757.92	1.50121	63.89	K	ALIVTADANESVELSAR	N	0		152	168	30018381	NP_830012.1
F101046	9062	879.967	2	1757.92	1757.92	1.50121	58.18	K	ALIVTADANESVELSAR	N	0		152	168	30018381	NP_830012.1
F101046	9063	879.967	2	1757.92	1757.92	1.50121	58.08	K	ALIVTADANESVELSAR	N	0		152	168	30018381	NP_830012.1
F101046	9064	879.967	2	1757.92	1757.92	1.50121	71.89	K	ALIVTADANESVELSAR	N	0		152	168	30018381	NP_830012.1
F101046	9065	879.967	2	1757.92	1757.92	1.56947	28.43	K	ALIVTADANESVELSAR	N	0		152	168	30018381	NP_830012.1
F101046	9066	879.967	2	1757.92	1757.92	1.56947	43	K	ALIVTADANESVELSAR	N	0		152	168	30018381	NP_830012.1
F101046	9067	879.967	2	1757.92	1757.92	1.56947	48.37	K	ALIVTADANESVELSAR	N	0		152	168	30018381	NP_830012.1
F101046	9068	879.967	2	1757.92	1757.92	1.56947	46.38	K	ALIVTADANESVELSAR	N	0		152	168	30018381	NP_830012.1
F101046	9069	879.967	2	1757.92	1757.92	1.56947	77.45	K	ALIVTADANESVELSAR	N	0		152	168	30018381	NP_830012.1
F101046	9070	879.967	2	1757.92	1757.92	1.56947	54.4	K	ALIVTADANESVELSAR	N	0		152	168	30018381	NP_830012.1
F101046	9071	879.967	2	1757.92	1757.92	1.56947	46.9	K	ALIVTADANESVELSAR	N	0		152	168	30018381	NP_830012.1
F101046	9072	879.967	2	1757.92	1757.92	1.56947	45.25	K	ALIVTADANESVELSAR	N	0		152	168	30018381	NP_830012.1
F101046	9073	879.967	2	1757.92	1757.92	1.56947	61.49	K	ALIVTADANESVELSAR	N	0		152	168	30018381	NP_830012.1
F101046	9074	879.967	2	1757.92	1757.92	1.56947	72.06	K	ALIVTADANESVELSAR	N	0		152	168	30018381	NP_830012.1
F101046	9075	879.967	2	1757.92	1757.92	1.56947	65.49	K	ALIVTADANESVELSAR	N	0		152	168	30018381	NP_830012.1
F101046	9076	879.967	2	1757.92	1757.92	1.56947	34.3	K	ALIVTADANESVELSAR	N	0		152	168	30018381	NP_830012.1
F101046	9077	879.967	2	1757.92	1757.92	1.56947	64.56	K	ALIVTADANESVELSAR	N	0		152	168	30018381	NP_830012.1
F101046	9078	879.967	2	1757.92	1757.92	1.63773	30.56	K	ALIVTADANESVELSAR	N	0		152	168	30018381	NP_830012.1
F101046	9079	879.967	2	1757.92	1757.92	1.63773	42.41	K	ALIVTADANESVELSAR	N	0		152	168	30018381	NP_830012.1
F101046	9080	879.967	2	1757.92	1757.92	1.63773	50.41	K	ALIVTADANESVELSAR	N	0		152	168	30018381	NP_830012.1
F101046	9081	879.967	2	1757.92	1757.92	1.63773	57.62	K	ALIVTADANESVELSAR	N	0		152	168	30018381	NP_830012.1
F101046	9082	879.967	2	1757.92	1757.92	1.63773	51.12	K	ALIVTADANESVELSAR	N	0		152	168	30018381	NP_830012.1
F101046	9083	879.967	2	1757.92	1757.92	1.63773	47.45	K	ALIVTADANESVELSAR	N	0		152	168	30018381	NP_830012.1
F101046	9085	879.967	2	1757.92	1757.92	1.63773	59.76	K	ALIVTADANESVELSAR	N	0		152	168	30018381	NP_830012.1
F101046	9086	879.967	2	1757.92	1757.92	1.63773	39.64	K	ALIVTADANESVELSAR	N	0		152	168	30018381	NP_830012.1
F101046	9087	879.967	2	1757.92	1757.92	1.63773	80.47	K	ALIVTADANESVELSAR	N	0		152	168	30018381	NP_830012.1
F101046	9088	879.967	2	1757.92	1757.92	1.63773	47.88	K	ALIVTADANESVELSAR	N	0		152	168	30018381	NP_830012.1
F101046	9089	879.967	2	1757.92	1757.92	1.63773	35.59	K	ALIVTADANESVELSAR	N	0		152	168	30018381	NP_830012.1
F101046	9090	879.967	2	1757.92	1757.92	1.63773	55.55	K	ALIVTADANESVELSAR	N	0		152	168	30018381	NP_830012.1
F101046	9091	879.967	2	1757.92	1757.92	1.71737	28.43	K	ALIVTADANESVELSAR	N	0		152	168	30018381	NP_830012.1
F101046	9092	879.967	2	1757.92	1757.92	1.71737	44.34	K	ALIVTADANESVELSAR	N	0		152	168	30018381	NP_830012.1
F101046	9093	879.967	2	1757.92	1757.92	1.71737	68.38	K	ALIVTADANESVELSAR	N	0		152	168	30018381	NP_830012.1
F101046	9094	879.967	2	1757.92	1757.92	1.71737	77.94	K	ALIVTADANESVELSAR	N	0		152	168	30018381	NP_830012.1
F101046	9095	879.967	2	1757.92	1757.92	1.71737	74.07	K	ALIVTADANESVELSAR	N	0		152	168	30018381	NP_830012.1
F101046	9096	879.967	2	1757.92	1757.92	1.71737	43.62	K	ALIVTADANESVELSAR	N	0		152	168	30018381	NP_830012.1
F101046	9097	879.967	2	1757.92	1757.92	1.71737	50.64	K	ALIVTADANESVELSAR	N	0		152	168	30018381	NP_830012.1
F101046	9098	879.967	2	1757.92	1757.92	1.71737	60.43	K	ALIVTADANESVELSAR	N	0		152	168	30018381	NP_830012.1
F101046	9099	879.967	2	1757.92	1757.92	1.78564	39.25	K	ALIVTADANESVELSAR	N	0		152	168	30018381	NP_830012.1
F101046	9100	879.967	2	1757.92	1757.92	1.78564	49.5	K	ALIVTADANESVELSAR	N	0		152	168	30018381	NP_830012.1
F101046	9101	879.967	2	1757.92	1757.92	1.78564	39.12	K	ALIVTADANESVELSAR	N	0		152	168	30018381	NP_830012.1
F101046	9102	879.967	2	1757.92	1757.92	1.78564	36.84	K	ALIVTADANESVELSAR	N	0		152	168	30018381	NP_830012.1
F101046	9103	879.967	2	1757.92	1757.92	1.78564	41.56	K	ALIVTADANESVELSAR	N	0		152	168	30018381	NP_830012.1
F101046	9104	879.967	2	1757.92	1757.92	1.78564	42.47	K	ALIVTADANESVELSAR	N	0		152	168	30018381	NP_830012.1
F101046	9105	879.967	2	1757.92	1757.92	1.78564	31.45	K	ALIVTADANESVELSAR	N	0		152	168	30018381	NP_830012.1
F101046	9106	879.967	2	1757.92	1757.92	1.78564	32.97	K	ALIVTADANESVELSAR	N	0		152	168	30018381	NP_830012.1
F101046	9107	879.967	2	1757.92	1757.92	1.78564	72.42	K	ALIVTADANESVELSAR	N	0		152	168	30018381	NP_830012.1
F101046	9108	879.967	2	1757.92	1757.92	1.78564	47.8	K	ALIVTADANESVELSAR	N	0		152	168	30018381	NP_830012.1
F101046	9109	879.967	2	1757.92	1757.92	1.78564	76.88	K	ALIVTADANESVELSAR	N	0		152	168	30018381	NP_830012.1
F101046	9110	879.967	2	1757.92	1757.92	1.78564	57.59	K	ALIVTADANESVELSAR	N	0		152	168	30018381	NP_830012.1
F101046	9111	879.967	2	1757.92	1757.92	1.78564	53.82	K	ALIVTADANESVELSAR	N	0		152	168	30018381	NP_830012.1
F101046	9112	879.967	2	1757.92	1757.92	1.78564	55.78	K	ALIVTADANESVELSAR	N	0		152	168	30018381	NP_830012.1
F101046	9113	879.967	2	1757.92	1757.92	1.8539	38.45	K	ALIVTADANESVELSAR	N	0		152	168	30018381	NP_830012.1
F101046	9114	879.967	2	1757.92	1757.92	1.8539	50.39	K	ALIVTADANESVELSAR	N	0		152	168	30018381	NP_830012.1
F101046	9115	879.967	2	1757.92	1757.92	1.8539	46.9	K	ALIVTADANESVELSAR	N	0		152	168	30018381	NP_830012.1
F101046	9116	879.967	2	1757.92	1757.92	1.8539	50.62	K	ALIVTADANESVELSAR	N	0		152	168	30018381	NP_830012.1
F101046	9117	879.967	2	1757.92	1757.92	1.8539	43.3	K	ALIVTADANESVELSAR	N	0		152	168	30018381	NP_830012.1
F101046	9118	879.967	2	1757.92	1757.92	1.8539	46.58	K	ALIVTADANESVELSAR	N	0		152	168	30018381	NP_830012.1
F101046	9119	879.967	2	1757.92	1757.92	1.8539	25.19	K	ALIVTADANESVELSAR	N	0		152	168	30018381	NP_830012.1
F101046	9120	879.967	2	1757.92	1757.92	1.8539	58.31	K	ALIVTADANESVELSAR	N	0		152	168	30018381	NP_830012.1
F101046	9121	879.967	2	1757.92	1757.92	1.8539	75.11	K	ALIVTADANESVELSAR	N	0		152	168	30018381	NP_830012.1
F101046	9122	879.967	2	1757.92	1757.92	1.92216	32.05	K	ALIVTADANESVELSAR	N	0		152	168	30018381	NP_830012.1
F101046	9123	879.967	2	1757.92	1757.92	1.92216	33	K	ALIVTADANESVELSAR	N	0		152	168	30018381	NP_830012.1
F101046	9124	879.967	2	1757.92	1757.92	1.92216	61.1	K	ALIVTADANESVELSAR	N	0		152	168	30018381	NP_830012.1
F101046	9125	879.967	2	1757.92	1757.92	1.92216	71.99	K	ALIVTADANESVELSAR	N	0		152	168	30018381	NP_830012.1
F101046	9126	879.967	2	1757.92	1757.92	1.92216	54.1	K	ALIVTADANESVELSAR	N	0		152	168	30018381	NP_830012.1
F101046	9127	879.967	2	1757.92	1757.92	1.92216	73.51	K	ALIVTADANESVELSAR	N	0		152	168	30018381	NP_830012.1
F101046	9128	879.967	2	1757.92	1757.92	1.99043	35.56	K	ALIVTADANESVELSAR	N	0		152	168	30018381	NP_830012.1
F101046	9129	879.967	2	1757.92	1757.92	1.99043	31.34	K	ALIVTADANESVELSAR	N	0		152	168	30018381	NP_830012.1
F101046	9130	879.967	2	1757.92	1757.92	1.99043	55.64	K	ALIVTADANESVELSAR	N	0		152	168	30018381	NP_830012.1
F101046	9131	879.967	2	1757.92	1757.92	1.99043	45.89	K	ALIVTADANESVELSAR	N	0		152	168	30018381	NP_830012.1
F101046	9132	879.967	2	1757.92	1757.92	1.99043	38.43	K	ALIVTADANESVELSAR	N	0		152	168	30018381	NP_830012.1
F101046	9133	879.967	2	1757.92	1757.92	1.99043	46.65	K	ALIVTADANESVELSAR	N	0		152	168	30018381	NP_830012.1
F101046	9134	879.967	2	1757.92	1757.92	1.99043	52.09	K	ALIVTADANESVELSAR	N	0		152	168	30018381	NP_830012.1
F101046	9135	879.967	2	1757.92	1757.92	1.99043	66.76	K	ALIVTADANESVELSAR	N	0		152	168	30018381	NP_830012.1
F101046	9136	879.967	2	1757.92	1757.92	1.99043	59.61	K	ALIVTADANESVELSAR	N	0		152	168	30018381	NP_830012.1
F101046	9137	879.967	2	1757.92	1757.92	2.05869	40.12	K	ALIVTADANESVELSAR	N	0		152	168	30018381	NP_830012.1
F101046	9138	879.967	2	1757.92	1757.92	2.05869	38.34	K	ALIVTADANESVELSAR	N	0		152	168	30018381	NP_830012.1
F101046	9139	879.967	2	1757.92	1757.92	2.05869	43.46	K	ALIVTADANESVELSAR	N	0		152	168	30018381	NP_830012.1
F101046	9140	879.967	2	1757.92	1757.92	2.05869	40.46	K	ALIVTADANESVELSAR	N	0		152	168	30018381	NP_830012.1
F101046	9141	879.967	2	1757.92	1757.92	2.05869	33.26	K	ALIVTADANESVELSAR	N	0		152	168	30018381	NP_830012.1
F101046	9142	879.967	2	1757.92	1757.92	2.05869	60.67	K	ALIVTADANESVELSAR	N	0		152	168	30018381	NP_830012.1
F101046	9143	879.967	2	1757.92	1757.92	2.05869	46.45	K	ALIVTADANESVELSAR	N	0		152	168	30018381	NP_830012.1
F101046	9144	879.967	2	1757.92	1757.92	2.05869	83.69	K	ALIVTADANESVELSAR	N	0		152	168	30018381	NP_830012.1
F101046	9145	879.967	2	1757.92	1757.92	2.05869	46.5	K	ALIVTADANESVELSAR	N	0		152	168	30018381	NP_830012.1
F101046	9146	879.967	2	1757.92	1757.92	2.05869	58.59	K	ALIVTADANESVELSAR	N	0		152	168	30018381	NP_830012.1
F101046	9147	879.967	2	1757.92	1757.92	2.12695	46.34	K	ALIVTADANESVELSAR	N	0		152	168	30018381	NP_830012.1
F101046	9148	879.967	2	1757.92	1757.92	2.12695	73.56	K	ALIVTADANESVELSAR	N	0		152	168	30018381	NP_830012.1
F101046	9149	879.967	2	1757.92	1757.92	2.12695	44.92	K	ALIVTADANESVELSAR	N	0		152	168	30018381	NP_830012.1
F101046	9150	879.967	2	1757.92	1757.92	2.12695	46.45	K	ALIVTADANESVELSAR	N	0		152	168	30018381	NP_830012.1
F101046	9151	879.967	2	1757.92	1757.92	2.19521	58.39	K	ALIVTADANESVELSAR	N	0		152	168	30018381	NP_830012.1
F101046	9152	879.967	2	1757.92	1757.92	2.19521	29.55	K	ALIVTADANESVELSAR	N	0		152	168	30018381	NP_830012.1
F101046	9153	879.967	2	1757.92	1757.92	2.19521	41.3	K	ALIVTADANESVELSAR	N	0		152	168	30018381	NP_830012.1
F101046	9154	879.967	2	1757.92	1757.92	2.19521	45.96	K	ALIVTADANESVELSAR	N	0		152	168	30018381	NP_830012.1
F101046	9155	879.967	2	1757.92	1757.92	2.19521	54.3	K	ALIVTADANESVELSAR	N	0		152	168	30018381	NP_830012.1
F101046	9156	879.967	2	1757.92	1757.92	2.19521	66.85	K	ALIVTADANESVELSAR	N	0		152	168	30018381	NP_830012.1
F101046	9157	879.967	2	1757.92	1757.92	2.19521	57.06	K	ALIVTADANESVELSAR	N	0		152	168	30018381	NP_830012.1
F101046	9158	879.967	2	1757.92	1757.92	2.19521	43.34	K	ALIVTADANESVELSAR	N	0		152	168	30018381	NP_830012.1
F101046	9159	879.967	2	1757.92	1757.92	2.19521	56.75	K	ALIVTADANESVELSAR	N	0		152	168	30018381	NP_830012.1
F101046	9160	879.967	2	1757.92	1757.92	2.26348	36.59	K	ALIVTADANESVELSAR	N	0		152	168	30018381	NP_830012.1
F101046	9161	879.967	2	1757.92	1757.92	2.26348	43.74	K	ALIVTADANESVELSAR	N	0		152	168	30018381	NP_830012.1
F101046	9162	879.967	2	1757.92	1757.92	2.26348	54.48	K	ALIVTADANESVELSAR	N	0		152	168	30018381	NP_830012.1
F101046	9163	879.967	2	1757.92	1757.92	2.33174	38.46	K	ALIVTADANESVELSAR	N	0		152	168	30018381	NP_830012.1
F101046	9164	879.967	2	1757.92	1757.92	2.33174	26.17	K	ALIVTADANESVELSAR	N	0		152	168	30018381	NP_830012.1
F101046	9165	879.967	2	1757.92	1757.92	2.33174	58.96	K	ALIVTADANESVELSAR	N	0		152	168	30018381	NP_830012.1
F101046	9166	879.967	2	1757.92	1757.92	2.33174	53.27	K	ALIVTADANESVELSAR	N	0		152	168	30018381	NP_830012.1
F101046	9167	879.967	2	1757.92	1757.92	2.33174	25.2	K	ALIVTADANESVELSAR	N	0		152	168	30018381	NP_830012.1
F101046	9168	879.967	2	1757.92	1757.92	2.33174	79.67	K	ALIVTADANESVELSAR	N	0		152	168	30018381	NP_830012.1
F101046	9169	879.967	2	1757.92	1757.92	2.33174	56.71	K	ALIVTADANESVELSAR	N	0		152	168	30018381	NP_830012.1
F101046	9170	879.967	2	1757.92	1757.92	2.33174	44.44	K	ALIVTADANESVELSAR	N	0		152	168	30018381	NP_830012.1
F101046	9171	879.967	2	1757.92	1757.92	2.41138	48.66	K	ALIVTADANESVELSAR	N	0		152	168	30018381	NP_830012.1
F101046	9172	879.967	2	1757.92	1757.92	2.41138	35.91	K	ALIVTADANESVELSAR	N	0		152	168	30018381	NP_830012.1
F101046	9173	879.967	2	1757.92	1757.92	2.41138	37.93	K	ALIVTADANESVELSAR	N	0		152	168	30018381	NP_830012.1
F101046	9174	879.967	2	1757.92	1757.92	2.41138	69.5	K	ALIVTADANESVELSAR	N	0		152	168	30018381	NP_830012.1
F101046	9175	879.967	2	1757.92	1757.92	2.47964	33.39	K	ALIVTADANESVELSAR	N	0		152	168	30018381	NP_830012.1
F101046	9176	879.967	2	1757.92	1757.92	2.47964	41.39	K	ALIVTADANESVELSAR	N	0		152	168	30018381	NP_830012.1
F101046	9177	879.967	2	1757.92	1757.92	2.47964	70.03	K	ALIVTADANESVELSAR	N	0		152	168	30018381	NP_830012.1
F101046	9178	879.967	2	1757.92	1757.92	2.5479	42.66	K	ALIVTADANESVELSAR	N	0		152	168	30018381	NP_830012.1
F101046	9179	879.967	2	1757.92	1757.92	2.5479	31.62	K	ALIVTADANESVELSAR	N	0		152	168	30018381	NP_830012.1
F101046	9180	879.967	2	1757.92	1757.92	2.5479	36.97	K	ALIVTADANESVELSAR	N	0		152	168	30018381	NP_830012.1
F101046	9181	879.967	2	1757.92	1757.92	2.5479	33.02	K	ALIVTADANESVELSAR	N	0		152	168	30018381	NP_830012.1
F101046	9182	879.967	2	1757.92	1757.92	2.5479	37.45	K	ALIVTADANESVELSAR	N	0		152	168	30018381	NP_830012.1
F101046	9183	879.967	2	1757.92	1757.92	2.5479	29.93	K	ALIVTADANESVELSAR	N	0		152	168	30018381	NP_830012.1
F101046	9184	879.968	2	1757.92	1757.92	2.61617	45.9	K	ALIVTADANESVELSAR	N	0		152	168	30018381	NP_830012.1
F101046	9185	879.968	2	1757.92	1757.92	2.61617	50.67	K	ALIVTADANESVELSAR	N	0		152	168	30018381	NP_830012.1
F101046	9186	879.968	2	1757.92	1757.92	2.61617	64.16	K	ALIVTADANESVELSAR	N	0		152	168	30018381	NP_830012.1
F101046	9187	879.968	2	1757.92	1757.92	2.61617	85.45	K	ALIVTADANESVELSAR	N	0		152	168	30018381	NP_830012.1
F101046	9188	879.968	2	1757.92	1757.92	2.68443	43.52	K	ALIVTADANESVELSAR	N	0		152	168	30018381	NP_830012.1
F101046	9189	879.968	2	1757.92	1757.92	2.68443	76.39	K	ALIVTADANESVELSAR	N	0		152	168	30018381	NP_830012.1
F101046	9190	879.968	2	1757.92	1757.92	2.75269	48.66	K	ALIVTADANESVELSAR	N	0		152	168	30018381	NP_830012.1
F101046	9191	879.968	2	1757.92	1757.92	2.75269	32.9	K	ALIVTADANESVELSAR	N	0		152	168	30018381	NP_830012.1
F101046	9192	879.968	2	1757.92	1757.92	2.75269	52.21	K	ALIVTADANESVELSAR	N	0		152	168	30018381	NP_830012.1
F101046	9193	879.968	2	1757.92	1757.92	2.82095	37.66	K	ALIVTADANESVELSAR	N	0		152	168	30018381	NP_830012.1
F101046	9194	879.968	2	1757.92	1757.92	2.82095	42.28	K	ALIVTADANESVELSAR	N	0		152	168	30018381	NP_830012.1
F101046	9195	879.968	2	1757.92	1757.92	2.82095	69.99	K	ALIVTADANESVELSAR	N	0		152	168	30018381	NP_830012.1
F101046	9196	879.968	2	1757.92	1757.92	2.88922	30.1	K	ALIVTADANESVELSAR	N	0		152	168	30018381	NP_830012.1
F101046	9197	879.968	2	1757.92	1757.92	2.88922	56.61	K	ALIVTADANESVELSAR	N	0		152	168	30018381	NP_830012.1
F101046	9198	879.968	2	1757.92	1757.92	2.88922	54.19	K	ALIVTADANESVELSAR	N	0		152	168	30018381	NP_830012.1
F101046	9199	879.968	2	1757.92	1757.92	2.95748	68.33	K	ALIVTADANESVELSAR	N	0		152	168	30018381	NP_830012.1
F101046	9200	879.968	2	1757.92	1757.92	2.95748	65.13	K	ALIVTADANESVELSAR	N	0		152	168	30018381	NP_830012.1
F101046	9201	879.968	2	1757.92	1757.92	3.10538	31.33	K	ALIVTADANESVELSAR	N	0		152	168	30018381	NP_830012.1
F101046	9202	879.968	2	1757.92	1757.92	3.10538	48.86	K	ALIVTADANESVELSAR	N	0		152	168	30018381	NP_830012.1
F101046	9203	879.968	2	1757.92	1757.92	3.10538	47.31	K	ALIVTADANESVELSAR	N	0		152	168	30018381	NP_830012.1
F101046	9204	879.968	2	1757.92	1757.92	3.10538	64.44	K	ALIVTADANESVELSAR	N	0		152	168	30018381	NP_830012.1
F101046	9205	879.968	2	1757.92	1757.92	3.17364	44.76	K	ALIVTADANESVELSAR	N	0		152	168	30018381	NP_830012.1
F101046	9206	879.968	2	1757.92	1757.92	3.31017	55.21	K	ALIVTADANESVELSAR	N	0		152	168	30018381	NP_830012.1
F101046	9207	879.968	2	1757.92	1757.92	3.31017	39.81	K	ALIVTADANESVELSAR	N	0		152	168	30018381	NP_830012.1
F101046	9208	879.968	2	1757.92	1757.92	3.37843	58.57	K	ALIVTADANESVELSAR	N	0		152	168	30018381	NP_830012.1
F101046	9209	879.968	2	1757.92	1757.92	3.4467	38.37	K	ALIVTADANESVELSAR	N	0		152	168	30018381	NP_830012.1
F101046	9210	879.968	2	1757.92	1757.92	3.4467	64.29	K	ALIVTADANESVELSAR	N	0		152	168	30018381	NP_830012.1
F101046	9211	879.968	2	1757.92	1757.92	3.4467	70.23	K	ALIVTADANESVELSAR	N	0		152	168	30018381	NP_830012.1
F101046	9212	879.968	2	1757.92	1757.92	3.51496	23.29	K	ALIVTADANESVELSAR	N	0		152	168	30018381	NP_830012.1
F101046	9213	879.968	2	1757.92	1757.92	3.51496	56.31	K	ALIVTADANESVELSAR	N	0		152	168	30018381	NP_830012.1
F101046	9214	879.968	2	1757.92	1757.92	3.58322	44.11	K	ALIVTADANESVELSAR	N	0		152	168	30018381	NP_830012.1
F101046	9215	879.968	2	1757.92	1757.92	3.58322	67.95	K	ALIVTADANESVELSAR	N	0		152	168	30018381	NP_830012.1
F101046	9216	879.968	2	1757.92	1757.92	3.65148	50.58	K	ALIVTADANESVELSAR	N	0		152	168	30018381	NP_830012.1
F101046	9217	879.969	2	1757.92	1757.92	3.73112	47.63	K	ALIVTADANESVELSAR	N	0		152	168	30018381	NP_830012.1
F101046	9218	879.969	2	1757.92	1757.92	4.00417	53.33	K	ALIVTADANESVELSAR	N	0		152	168	30018381	NP_830012.1
F101046	9219	879.969	2	1757.92	1757.92	4.00417	60.85	K	ALIVTADANESVELSAR	N	0		152	168	30018381	NP_830012.1
F101046	9220	879.969	2	1757.92	1757.92	4.49339	75.69	K	ALIVTADANESVELSAR	N	0		152	168	30018381	NP_830012.1
F101046	9221	879.969	2	1757.92	1757.92	4.56165	44.02	K	ALIVTADANESVELSAR	N	0		152	168	30018381	NP_830012.1
F101046	9222	879.969	2	1757.92	1757.92	4.8347	53.27	K	ALIVTADANESVELSAR	N	0		152	168	30018381	NP_830012.1
F101046	10630	989.562	2	1977.11	1977.11	-2.35495	29.23	K	VVENNIVVLEDLVLNAPK	T	0		118	135	30018381	NP_830012.1
F101046	10631	989.563	2	1977.11	1977.11	-1.25233	18.02	K	VVENNIVVLEDLVLNAPK	T	0		118	135	30018381	NP_830012.1
F101046	10632	989.565	2	1977.11	1977.11	-0.0182084	53.69	K	VVENNIVVLEDLVLNAPK	T	0		118	135	30018381	NP_830012.1
F101046	10633	989.565	2	1977.11	1977.11	0.173991	68.47	K	VVENNIVVLEDLVLNAPK	T	0		118	135	30018381	NP_830012.1
F101046	10634	989.565	2	1977.12	1977.11	0.416769	87.34	K	VVENNIVVLEDLVLNAPK	T	0		118	135	30018381	NP_830012.1
F101046	10635	989.565	2	1977.12	1977.11	0.669663	70.05	K	VVENNIVVLEDLVLNAPK	T	0		118	135	30018381	NP_830012.1
F101046	10636	989.565	2	1977.12	1977.11	0.669663	48.3	K	VVENNIVVLEDLVLNAPK	T	0		118	135	30018381	NP_830012.1
F101046	10637	989.565	2	1977.12	1977.11	0.912441	51.84	K	VVENNIVVLEDLVLNAPK	T	0		118	135	30018381	NP_830012.1
F101046	10638	989.566	2	1977.12	1977.11	0.973135	61.55	K	VVENNIVVLEDLVLNAPK	T	0		118	135	30018381	NP_830012.1
F101046	10639	989.566	2	1977.12	1977.11	1.28672	60.36	K	VVENNIVVLEDLVLNAPK	T	0		118	135	30018381	NP_830012.1
F101046	10640	989.566	2	1977.12	1977.11	1.34742	57.87	K	VVENNIVVLEDLVLNAPK	T	0		118	135	30018381	NP_830012.1
F101046	12410	607.332	4	2425.3	2425.3	1.41055	28.02	R	NIPGVTVITADGVNVLDVLHHDK	L	0		169	191	30018381	NP_830012.1
F101045	348	395.23	2	788.446	788.447	-0.413471	24.71	K	DMLAVLK	G	0		138	144	30018381	NP_830012.1
F101045	349	395.231	2	788.447	788.447	-0.0329762	41.95	K	DMLAVLK	G	0		138	144	30018381	NP_830012.1
F101045	350	395.231	2	788.447	788.447	0.119222	41.11	K	DMLAVLK	G	0		138	144	30018381	NP_830012.1
F101045	351	395.231	2	788.447	788.447	0.195321	40.05	K	DMLAVLK	G	0		138	144	30018381	NP_830012.1
F101045	352	395.231	2	788.447	788.447	0.195321	38.18	K	DMLAVLK	G	0		138	144	30018381	NP_830012.1
F101045	353	395.231	2	788.447	788.447	0.27142	20.28	K	DMLAVLK	G	0		138	144	30018381	NP_830012.1
F101045	354	395.231	2	788.447	788.447	0.728014	22.4	K	DMLAVLK	G	0		138	144	30018381	NP_830012.1
F101045	446	403.227	2	804.44	804.442	-2.29352	16.75	K	DMLAVLK	G	0	Oxidation (M) [2]	138	144	30018381	NP_830012.1
F101045	1542	485.274	2	968.533	968.533	-0.343819	23.21	R	SYAYKLPK	K	1		96	103	30018381	NP_830012.1
F101045	1543	485.274	2	968.533	968.533	-0.343819	22.97	R	SYAYKLPK	K	1		96	103	30018381	NP_830012.1
F101045	1544	485.274	2	968.533	968.533	-0.0960215	21.38	R	SYAYKLPK	K	1		96	103	30018381	NP_830012.1
F101045	1545	485.274	2	968.533	968.533	-0.0340721	16.24	R	SYAYKLPK	K	1		96	103	30018381	NP_830012.1
F101045	1546	485.274	2	968.533	968.533	0.0898266	23.81	R	SYAYKLPK	K	1		96	103	30018381	NP_830012.1
F101045	1547	485.274	2	968.533	968.533	0.151776	27.14	R	SYAYKLPK	K	1		96	103	30018381	NP_830012.1
F101045	1548	485.274	2	968.533	968.533	0.213725	17.59	R	SYAYKLPK	K	1		96	103	30018381	NP_830012.1
F101045	1549	485.274	2	968.533	968.533	0.213725	15.24	R	SYAYKLPK	K	1		96	103	30018381	NP_830012.1
F101045	1550	485.274	2	968.533	968.533	0.296324	29.15	R	SYAYKLPK	K	1		96	103	30018381	NP_830012.1
F101045	1551	485.274	2	968.533	968.533	0.358274	30.66	R	SYAYKLPK	K	1		96	103	30018381	NP_830012.1
F101045	1552	485.274	2	968.533	968.533	0.358274	22.9	R	SYAYKLPK	K	1		96	103	30018381	NP_830012.1
F101045	1553	485.274	2	968.534	968.533	0.482172	28.05	R	SYAYKLPK	K	1		96	103	30018381	NP_830012.1
F101045	1554	485.274	2	968.534	968.533	0.482172	28.39	R	SYAYKLPK	K	1		96	103	30018381	NP_830012.1
F101045	1555	485.274	2	968.534	968.533	0.544122	21.58	R	SYAYKLPK	K	1		96	103	30018381	NP_830012.1
F101045	1556	485.274	2	968.534	968.533	0.544122	26.8	R	SYAYKLPK	K	1		96	103	30018381	NP_830012.1
F101045	1557	485.274	2	968.534	968.533	0.915818	26.39	R	SYAYKLPK	K	1		96	103	30018381	NP_830012.1
F101045	2025	509.802	2	1017.59	1017.59	-0.260419	22.7	K	TKDMLAVLK	G	1		136	144	30018381	NP_830012.1
F101045	2026	509.802	2	1017.59	1017.59	-0.142494	37.16	K	TKDMLAVLK	G	1		136	144	30018381	NP_830012.1
F101045	2027	509.802	2	1017.59	1017.59	-0.142494	32.35	K	TKDMLAVLK	G	1		136	144	30018381	NP_830012.1
F101045	2028	509.802	2	1017.59	1017.59	0.0933579	34.82	K	TKDMLAVLK	G	1		136	144	30018381	NP_830012.1
F101045	2029	509.802	2	1017.59	1017.59	0.211284	34.23	K	TKDMLAVLK	G	1		136	144	30018381	NP_830012.1
F101045	2030	509.802	2	1017.59	1017.59	0.211284	17.4	K	TKDMLAVLK	G	1		136	144	30018381	NP_830012.1
F101045	2031	509.802	2	1017.59	1017.59	0.329209	31.07	K	TKDMLAVLK	G	1		136	144	30018381	NP_830012.1
F101045	2032	509.802	2	1017.59	1017.59	0.388172	33.4	K	TKDMLAVLK	G	1		136	144	30018381	NP_830012.1
F101045	2282	523.275	2	1044.53	1044.54	-0.373372	18.25	R	GGGTVFGPTPR	S	0		85	95	30018381	NP_830012.1
F101045	2283	523.275	2	1044.54	1044.54	-0.258488	39.65	R	GGGTVFGPTPR	S	0		85	95	30018381	NP_830012.1
F101045	2284	523.275	2	1044.54	1044.54	-0.258488	34.32	R	GGGTVFGPTPR	S	0		85	95	30018381	NP_830012.1
F101045	2285	523.275	2	1044.54	1044.54	-0.143605	36.99	R	GGGTVFGPTPR	S	0		85	95	30018381	NP_830012.1
F101045	2286	523.275	2	1044.54	1044.54	-0.143605	27.06	R	GGGTVFGPTPR	S	0		85	95	30018381	NP_830012.1
F101045	2287	523.275	2	1044.54	1044.54	-0.143605	45.56	R	GGGTVFGPTPR	S	0		85	95	30018381	NP_830012.1
F101045	2288	523.275	2	1044.54	1044.54	-0.143605	24.75	R	GGGTVFGPTPR	S	0		85	95	30018381	NP_830012.1
F101045	2289	523.275	2	1044.54	1044.54	-0.0287209	55.04	R	GGGTVFGPTPR	S	0		85	95	30018381	NP_830012.1
F101045	2290	523.275	2	1044.54	1044.54	-0.0287209	52.99	R	GGGTVFGPTPR	S	0		85	95	30018381	NP_830012.1
F101045	2291	523.275	2	1044.54	1044.54	-0.0287209	49.65	R	GGGTVFGPTPR	S	0		85	95	30018381	NP_830012.1
F101045	2292	523.275	2	1044.54	1044.54	0.0861627	48.43	R	GGGTVFGPTPR	S	0		85	95	30018381	NP_830012.1
F101045	2293	523.275	2	1044.54	1044.54	0.201046	39.89	R	GGGTVFGPTPR	S	0		85	95	30018381	NP_830012.1
F101045	3514	579.324	2	1156.63	1156.63	-0.032854	23.04	K	AAVEKVEEVLA	-	1		197	207	30018381	NP_830012.1
F101045	3515	579.324	2	1156.63	1156.63	0.174645	44.52	K	AAVEKVEEVLA	-	1		197	207	30018381	NP_830012.1
F101045	3516	579.324	2	1156.63	1156.63	0.174645	34.32	K	AAVEKVEEVLA	-	1		197	207	30018381	NP_830012.1
F101045	3517	579.324	2	1156.63	1156.63	0.278394	32.49	K	AAVEKVEEVLA	-	1		197	207	30018381	NP_830012.1
F101045	3518	579.324	2	1156.63	1156.63	0.278394	30.48	K	AAVEKVEEVLA	-	1		197	207	30018381	NP_830012.1
F101045	3520	579.324	2	1156.63	1156.63	0.382143	24.41	K	AAVEKVEEVLA	-	1		197	207	30018381	NP_830012.1
F101045	3522	579.325	2	1156.63	1156.63	0.814432	27.27	K	AAVEKVEEVLA	-	1		197	207	30018381	NP_830012.1
F101045	3523	579.325	2	1156.63	1156.63	0.814432	19.85	K	AAVEKVEEVLA	-	1		197	207	30018381	NP_830012.1
F101045	6506	708.91	2	1415.81	1415.81	0.336911	38.51	K	DMLAVLKGLTVEK	K	1		138	150	30018381	NP_830012.1
F101045	7579	772.958	2	1543.9	1543.9	0.00129542	30.03	K	DMLAVLKGLTVEKK	A	2		138	151	30018381	NP_830012.1
F101045	9254	879.964	2	1757.91	1757.92	-1.47959	60.21	K	ALIVTADANESVELSAR	N	0		152	168	30018381	NP_830012.1
F101045	9255	879.964	2	1757.91	1757.92	-1.47959	62.53	K	ALIVTADANESVELSAR	N	0		152	168	30018381	NP_830012.1
F101045	9256	879.964	2	1757.91	1757.92	-1.34307	51.1	K	ALIVTADANESVELSAR	N	0		152	168	30018381	NP_830012.1
F101045	9257	879.964	2	1757.91	1757.92	-1.20654	39.92	K	ALIVTADANESVELSAR	N	0		152	168	30018381	NP_830012.1
F101045	9258	879.964	2	1757.91	1757.92	-1.20654	72.25	K	ALIVTADANESVELSAR	N	0		152	168	30018381	NP_830012.1
F101045	9259	879.964	2	1757.91	1757.92	-1.13828	26.98	K	ALIVTADANESVELSAR	N	0		152	168	30018381	NP_830012.1
F101045	9260	879.964	2	1757.91	1757.92	-1.13828	56.76	K	ALIVTADANESVELSAR	N	0		152	168	30018381	NP_830012.1
F101045	9261	879.964	2	1757.91	1757.92	-1.07002	53.51	K	ALIVTADANESVELSAR	N	0		152	168	30018381	NP_830012.1
F101045	9262	879.964	2	1757.91	1757.92	-1.07002	37.78	K	ALIVTADANESVELSAR	N	0		152	168	30018381	NP_830012.1
F101045	9263	879.964	2	1757.91	1757.92	-1.07002	51.72	K	ALIVTADANESVELSAR	N	0		152	168	30018381	NP_830012.1
F101045	9264	879.964	2	1757.91	1757.92	-1.07002	46.31	K	ALIVTADANESVELSAR	N	0		152	168	30018381	NP_830012.1
F101045	9265	879.964	2	1757.91	1757.92	-0.922115	53.28	K	ALIVTADANESVELSAR	N	0		152	168	30018381	NP_830012.1
F101045	9266	879.964	2	1757.91	1757.92	-0.853852	25.11	K	ALIVTADANESVELSAR	N	0		152	168	30018381	NP_830012.1
F101045	9267	879.964	2	1757.91	1757.92	-0.853852	45.82	K	ALIVTADANESVELSAR	N	0		152	168	30018381	NP_830012.1
F101045	9268	879.965	2	1757.91	1757.92	-0.785589	59.16	K	ALIVTADANESVELSAR	N	0		152	168	30018381	NP_830012.1
F101045	9269	879.965	2	1757.91	1757.92	-0.717327	69.81	K	ALIVTADANESVELSAR	N	0		152	168	30018381	NP_830012.1
F101045	9270	879.965	2	1757.91	1757.92	-0.580801	29.28	K	ALIVTADANESVELSAR	N	0		152	168	30018381	NP_830012.1
F101045	9271	879.965	2	1757.91	1757.92	-0.580801	28.44	K	ALIVTADANESVELSAR	N	0		152	168	30018381	NP_830012.1
F101045	9273	879.965	2	1757.92	1757.92	-0.512539	41.72	K	ALIVTADANESVELSAR	N	0		152	168	30018381	NP_830012.1
F101045	9274	879.965	2	1757.92	1757.92	-0.512539	49.77	K	ALIVTADANESVELSAR	N	0		152	168	30018381	NP_830012.1
F101045	9275	879.965	2	1757.92	1757.92	-0.444276	64.26	K	ALIVTADANESVELSAR	N	0		152	168	30018381	NP_830012.1
F101045	9276	879.965	2	1757.92	1757.92	-0.376013	43.56	K	ALIVTADANESVELSAR	N	0		152	168	30018381	NP_830012.1
F101045	9277	879.965	2	1757.92	1757.92	-0.376013	43.93	K	ALIVTADANESVELSAR	N	0		152	168	30018381	NP_830012.1
F101045	9278	879.965	2	1757.92	1757.92	-0.376013	52.88	K	ALIVTADANESVELSAR	N	0		152	168	30018381	NP_830012.1
F101045	9279	879.965	2	1757.92	1757.92	-0.296374	50.76	K	ALIVTADANESVELSAR	N	0		152	168	30018381	NP_830012.1
F101045	9280	879.965	2	1757.92	1757.92	-0.296374	36.69	K	ALIVTADANESVELSAR	N	0		152	168	30018381	NP_830012.1
F101045	9281	879.965	2	1757.92	1757.92	-0.296374	71.92	K	ALIVTADANESVELSAR	N	0		152	168	30018381	NP_830012.1
F101045	9282	879.965	2	1757.92	1757.92	-0.296374	64.03	K	ALIVTADANESVELSAR	N	0		152	168	30018381	NP_830012.1
F101045	9283	879.965	2	1757.92	1757.92	-0.228111	33.31	K	ALIVTADANESVELSAR	N	0		152	168	30018381	NP_830012.1
F101045	9284	879.965	2	1757.92	1757.92	-0.228111	33.6	K	ALIVTADANESVELSAR	N	0		152	168	30018381	NP_830012.1
F101045	9285	879.965	2	1757.92	1757.92	-0.228111	37.58	K	ALIVTADANESVELSAR	N	0		152	168	30018381	NP_830012.1
F101045	9286	879.965	2	1757.92	1757.92	-0.228111	37.77	K	ALIVTADANESVELSAR	N	0		152	168	30018381	NP_830012.1
F101045	9287	879.965	2	1757.92	1757.92	-0.228111	48.7	K	ALIVTADANESVELSAR	N	0		152	168	30018381	NP_830012.1
F101045	9288	879.965	2	1757.92	1757.92	-0.159848	21.34	K	ALIVTADANESVELSAR	N	0		152	168	30018381	NP_830012.1
F101045	9289	879.965	2	1757.92	1757.92	-0.0915857	50.03	K	ALIVTADANESVELSAR	N	0		152	168	30018381	NP_830012.1
F101045	9290	879.965	2	1757.92	1757.92	-0.0915857	25.97	K	ALIVTADANESVELSAR	N	0		152	168	30018381	NP_830012.1
F101045	9291	879.965	2	1757.92	1757.92	-0.0915857	55.5	K	ALIVTADANESVELSAR	N	0		152	168	30018381	NP_830012.1
F101045	9292	879.965	2	1757.92	1757.92	-0.0915857	77.94	K	ALIVTADANESVELSAR	N	0		152	168	30018381	NP_830012.1
F101045	9293	879.965	2	1757.92	1757.92	-0.0233231	30.72	K	ALIVTADANESVELSAR	N	0		152	168	30018381	NP_830012.1
F101045	9294	879.965	2	1757.92	1757.92	-0.0233231	68.95	K	ALIVTADANESVELSAR	N	0		152	168	30018381	NP_830012.1
F101045	9295	879.965	2	1757.92	1757.92	-0.0233231	72.08	K	ALIVTADANESVELSAR	N	0		152	168	30018381	NP_830012.1
F101045	9296	879.965	2	1757.92	1757.92	0.0449396	38.02	K	ALIVTADANESVELSAR	N	0		152	168	30018381	NP_830012.1
F101045	9297	879.965	2	1757.92	1757.92	0.0449396	33.12	K	ALIVTADANESVELSAR	N	0		152	168	30018381	NP_830012.1
F101045	9298	879.965	2	1757.92	1757.92	0.0449396	62.02	K	ALIVTADANESVELSAR	N	0		152	168	30018381	NP_830012.1
F101045	9299	879.965	2	1757.92	1757.92	0.0449396	54.18	K	ALIVTADANESVELSAR	N	0		152	168	30018381	NP_830012.1
F101045	9300	879.965	2	1757.92	1757.92	0.113202	28.2	K	ALIVTADANESVELSAR	N	0		152	168	30018381	NP_830012.1
F101045	9301	879.965	2	1757.92	1757.92	0.113202	40	K	ALIVTADANESVELSAR	N	0		152	168	30018381	NP_830012.1
F101045	9302	879.965	2	1757.92	1757.92	0.113202	48.12	K	ALIVTADANESVELSAR	N	0		152	168	30018381	NP_830012.1
F101045	9303	879.965	2	1757.92	1757.92	0.113202	62.14	K	ALIVTADANESVELSAR	N	0		152	168	30018381	NP_830012.1
F101045	9304	879.965	2	1757.92	1757.92	0.113202	63.39	K	ALIVTADANESVELSAR	N	0		152	168	30018381	NP_830012.1
F101045	9305	879.965	2	1757.92	1757.92	0.113202	39.22	K	ALIVTADANESVELSAR	N	0		152	168	30018381	NP_830012.1
F101045	9306	879.965	2	1757.92	1757.92	0.113202	36.75	K	ALIVTADANESVELSAR	N	0		152	168	30018381	NP_830012.1
F101045	9307	879.965	2	1757.92	1757.92	0.181465	50.77	K	ALIVTADANESVELSAR	N	0		152	168	30018381	NP_830012.1
F101045	9308	879.965	2	1757.92	1757.92	0.181465	67.44	K	ALIVTADANESVELSAR	N	0		152	168	30018381	NP_830012.1
F101045	9309	879.965	2	1757.92	1757.92	0.181465	46.96	K	ALIVTADANESVELSAR	N	0		152	168	30018381	NP_830012.1
F101045	9310	879.965	2	1757.92	1757.92	0.249728	31.57	K	ALIVTADANESVELSAR	N	0		152	168	30018381	NP_830012.1
F101045	9311	879.965	2	1757.92	1757.92	0.249728	33.39	K	ALIVTADANESVELSAR	N	0		152	168	30018381	NP_830012.1
F101045	9312	879.965	2	1757.92	1757.92	0.249728	36.55	K	ALIVTADANESVELSAR	N	0		152	168	30018381	NP_830012.1
F101045	9313	879.965	2	1757.92	1757.92	0.249728	53.17	K	ALIVTADANESVELSAR	N	0		152	168	30018381	NP_830012.1
F101045	9314	879.965	2	1757.92	1757.92	0.249728	61.94	K	ALIVTADANESVELSAR	N	0		152	168	30018381	NP_830012.1
F101045	9315	879.965	2	1757.92	1757.92	0.249728	92.09	K	ALIVTADANESVELSAR	N	0		152	168	30018381	NP_830012.1
F101045	9316	879.965	2	1757.92	1757.92	0.249728	82.04	K	ALIVTADANESVELSAR	N	0		152	168	30018381	NP_830012.1
F101045	9317	879.966	2	1757.92	1757.92	0.31799	47.08	K	ALIVTADANESVELSAR	N	0		152	168	30018381	NP_830012.1
F101045	9318	879.966	2	1757.92	1757.92	0.31799	40.28	K	ALIVTADANESVELSAR	N	0		152	168	30018381	NP_830012.1
F101045	9319	879.966	2	1757.92	1757.92	0.31799	72.36	K	ALIVTADANESVELSAR	N	0		152	168	30018381	NP_830012.1
F101045	9320	879.966	2	1757.92	1757.92	0.31799	60.14	K	ALIVTADANESVELSAR	N	0		152	168	30018381	NP_830012.1
F101045	9321	879.966	2	1757.92	1757.92	0.39763	43.53	K	ALIVTADANESVELSAR	N	0		152	168	30018381	NP_830012.1
F101045	9322	879.966	2	1757.92	1757.92	0.39763	61.18	K	ALIVTADANESVELSAR	N	0		152	168	30018381	NP_830012.1
F101045	9323	879.966	2	1757.92	1757.92	0.39763	66.57	K	ALIVTADANESVELSAR	N	0		152	168	30018381	NP_830012.1
F101045	9324	879.966	2	1757.92	1757.92	0.39763	63.37	K	ALIVTADANESVELSAR	N	0		152	168	30018381	NP_830012.1
F101045	9325	879.966	2	1757.92	1757.92	0.465893	16.33	K	ALIVTADANESVELSAR	N	0		152	168	30018381	NP_830012.1
F101045	9326	879.966	2	1757.92	1757.92	0.465893	53.6	K	ALIVTADANESVELSAR	N	0		152	168	30018381	NP_830012.1
F101045	9327	879.966	2	1757.92	1757.92	0.465893	63.13	K	ALIVTADANESVELSAR	N	0		152	168	30018381	NP_830012.1
F101045	9328	879.966	2	1757.92	1757.92	0.465893	43	K	ALIVTADANESVELSAR	N	0		152	168	30018381	NP_830012.1
F101045	9329	879.966	2	1757.92	1757.92	0.534155	31.98	K	ALIVTADANESVELSAR	N	0		152	168	30018381	NP_830012.1
F101045	9330	879.966	2	1757.92	1757.92	0.534155	32.95	K	ALIVTADANESVELSAR	N	0		152	168	30018381	NP_830012.1
F101045	9331	879.966	2	1757.92	1757.92	0.534155	39.06	K	ALIVTADANESVELSAR	N	0		152	168	30018381	NP_830012.1
F101045	9332	879.966	2	1757.92	1757.92	0.534155	55.85	K	ALIVTADANESVELSAR	N	0		152	168	30018381	NP_830012.1
F101045	9333	879.966	2	1757.92	1757.92	0.534155	52.37	K	ALIVTADANESVELSAR	N	0		152	168	30018381	NP_830012.1
F101045	9334	879.966	2	1757.92	1757.92	0.534155	75.27	K	ALIVTADANESVELSAR	N	0		152	168	30018381	NP_830012.1
F101045	9335	879.966	2	1757.92	1757.92	0.534155	65.58	K	ALIVTADANESVELSAR	N	0		152	168	30018381	NP_830012.1
F101045	9336	879.966	2	1757.92	1757.92	0.534155	25.95	K	ALIVTADANESVELSAR	N	0		152	168	30018381	NP_830012.1
F101045	9337	879.966	2	1757.92	1757.92	0.602418	33.84	K	ALIVTADANESVELSAR	N	0		152	168	30018381	NP_830012.1
F101045	9338	879.966	2	1757.92	1757.92	0.602418	58.37	K	ALIVTADANESVELSAR	N	0		152	168	30018381	NP_830012.1
F101045	9339	879.966	2	1757.92	1757.92	0.602418	45.56	K	ALIVTADANESVELSAR	N	0		152	168	30018381	NP_830012.1
F101045	9340	879.966	2	1757.92	1757.92	0.602418	66.09	K	ALIVTADANESVELSAR	N	0		152	168	30018381	NP_830012.1
F101045	9341	879.966	2	1757.92	1757.92	0.602418	46.01	K	ALIVTADANESVELSAR	N	0		152	168	30018381	NP_830012.1
F101045	9342	879.966	2	1757.92	1757.92	0.602418	59.88	K	ALIVTADANESVELSAR	N	0		152	168	30018381	NP_830012.1
F101045	9343	879.966	2	1757.92	1757.92	0.602418	46.82	K	ALIVTADANESVELSAR	N	0		152	168	30018381	NP_830012.1
F101045	9344	879.966	2	1757.92	1757.92	0.602418	83.88	K	ALIVTADANESVELSAR	N	0		152	168	30018381	NP_830012.1
F101045	9345	879.966	2	1757.92	1757.92	0.670681	39.17	K	ALIVTADANESVELSAR	N	0		152	168	30018381	NP_830012.1
F101045	9346	879.966	2	1757.92	1757.92	0.670681	38.02	K	ALIVTADANESVELSAR	N	0		152	168	30018381	NP_830012.1
F101045	9347	879.966	2	1757.92	1757.92	0.670681	33.47	K	ALIVTADANESVELSAR	N	0		152	168	30018381	NP_830012.1
F101045	9348	879.966	2	1757.92	1757.92	0.738943	34.57	K	ALIVTADANESVELSAR	N	0		152	168	30018381	NP_830012.1
F101045	9349	879.966	2	1757.92	1757.92	0.738943	26.67	K	ALIVTADANESVELSAR	N	0		152	168	30018381	NP_830012.1
F101045	9350	879.966	2	1757.92	1757.92	0.738943	44.32	K	ALIVTADANESVELSAR	N	0		152	168	30018381	NP_830012.1
F101045	9351	879.966	2	1757.92	1757.92	0.738943	76.85	K	ALIVTADANESVELSAR	N	0		152	168	30018381	NP_830012.1
F101045	9352	879.966	2	1757.92	1757.92	0.738943	55.48	K	ALIVTADANESVELSAR	N	0		152	168	30018381	NP_830012.1
F101045	9353	879.966	2	1757.92	1757.92	0.738943	58.85	K	ALIVTADANESVELSAR	N	0		152	168	30018381	NP_830012.1
F101045	9354	879.966	2	1757.92	1757.92	0.738943	41.19	K	ALIVTADANESVELSAR	N	0		152	168	30018381	NP_830012.1
F101045	9355	879.966	2	1757.92	1757.92	0.807206	44.4	K	ALIVTADANESVELSAR	N	0		152	168	30018381	NP_830012.1
F101045	9356	879.966	2	1757.92	1757.92	0.807206	43.32	K	ALIVTADANESVELSAR	N	0		152	168	30018381	NP_830012.1
F101045	9357	879.966	2	1757.92	1757.92	0.807206	45.75	K	ALIVTADANESVELSAR	N	0		152	168	30018381	NP_830012.1
F101045	9358	879.966	2	1757.92	1757.92	0.807206	51.35	K	ALIVTADANESVELSAR	N	0		152	168	30018381	NP_830012.1
F101045	9359	879.966	2	1757.92	1757.92	0.807206	21.71	K	ALIVTADANESVELSAR	N	0		152	168	30018381	NP_830012.1
F101045	9360	879.966	2	1757.92	1757.92	0.807206	50.58	K	ALIVTADANESVELSAR	N	0		152	168	30018381	NP_830012.1
F101045	9361	879.966	2	1757.92	1757.92	0.807206	32.58	K	ALIVTADANESVELSAR	N	0		152	168	30018381	NP_830012.1
F101045	9362	879.966	2	1757.92	1757.92	0.807206	57.19	K	ALIVTADANESVELSAR	N	0		152	168	30018381	NP_830012.1
F101045	9363	879.966	2	1757.92	1757.92	0.875468	41.62	K	ALIVTADANESVELSAR	N	0		152	168	30018381	NP_830012.1
F101045	9364	879.966	2	1757.92	1757.92	0.875468	36.04	K	ALIVTADANESVELSAR	N	0		152	168	30018381	NP_830012.1
F101045	9365	879.966	2	1757.92	1757.92	0.875468	53.5	K	ALIVTADANESVELSAR	N	0		152	168	30018381	NP_830012.1
F101045	9366	879.966	2	1757.92	1757.92	0.875468	96.67	K	ALIVTADANESVELSAR	N	0		152	168	30018381	NP_830012.1
F101045	9367	879.966	2	1757.92	1757.92	0.875468	33.54	K	ALIVTADANESVELSAR	N	0		152	168	30018381	NP_830012.1
F101045	9368	879.966	2	1757.92	1757.92	0.875468	70.99	K	ALIVTADANESVELSAR	N	0		152	168	30018381	NP_830012.1
F101045	9369	879.966	2	1757.92	1757.92	0.943731	26.87	K	ALIVTADANESVELSAR	N	0		152	168	30018381	NP_830012.1
F101045	9370	879.966	2	1757.92	1757.92	0.943731	55.26	K	ALIVTADANESVELSAR	N	0		152	168	30018381	NP_830012.1
F101045	9371	879.966	2	1757.92	1757.92	0.943731	35.24	K	ALIVTADANESVELSAR	N	0		152	168	30018381	NP_830012.1
F101045	9372	879.966	2	1757.92	1757.92	0.943731	32.19	K	ALIVTADANESVELSAR	N	0		152	168	30018381	NP_830012.1
F101045	9373	879.966	2	1757.92	1757.92	0.943731	66.29	K	ALIVTADANESVELSAR	N	0		152	168	30018381	NP_830012.1
F101045	9374	879.966	2	1757.92	1757.92	0.943731	50.88	K	ALIVTADANESVELSAR	N	0		152	168	30018381	NP_830012.1
F101045	9375	879.966	2	1757.92	1757.92	0.943731	47.83	K	ALIVTADANESVELSAR	N	0		152	168	30018381	NP_830012.1
F101045	9376	879.966	2	1757.92	1757.92	0.943731	55.51	K	ALIVTADANESVELSAR	N	0		152	168	30018381	NP_830012.1
F101045	9377	879.966	2	1757.92	1757.92	0.943731	43.17	K	ALIVTADANESVELSAR	N	0		152	168	30018381	NP_830012.1
F101045	9378	879.966	2	1757.92	1757.92	0.943731	69.43	K	ALIVTADANESVELSAR	N	0		152	168	30018381	NP_830012.1
F101045	9379	879.966	2	1757.92	1757.92	0.943731	67.28	K	ALIVTADANESVELSAR	N	0		152	168	30018381	NP_830012.1
F101045	9380	879.966	2	1757.92	1757.92	0.943731	45.16	K	ALIVTADANESVELSAR	N	0		152	168	30018381	NP_830012.1
F101045	9381	879.966	2	1757.92	1757.92	0.943731	69.44	K	ALIVTADANESVELSAR	N	0		152	168	30018381	NP_830012.1
F101045	9382	879.966	2	1757.92	1757.92	1.01199	54.33	K	ALIVTADANESVELSAR	N	0		152	168	30018381	NP_830012.1
F101045	9383	879.966	2	1757.92	1757.92	1.01199	35.52	K	ALIVTADANESVELSAR	N	0		152	168	30018381	NP_830012.1
F101045	9384	879.966	2	1757.92	1757.92	1.01199	58.36	K	ALIVTADANESVELSAR	N	0		152	168	30018381	NP_830012.1
F101045	9385	879.966	2	1757.92	1757.92	1.01199	34.85	K	ALIVTADANESVELSAR	N	0		152	168	30018381	NP_830012.1
F101045	9386	879.966	2	1757.92	1757.92	1.01199	56.74	K	ALIVTADANESVELSAR	N	0		152	168	30018381	NP_830012.1
F101045	9387	879.966	2	1757.92	1757.92	1.01199	62.39	K	ALIVTADANESVELSAR	N	0		152	168	30018381	NP_830012.1
F101045	9388	879.966	2	1757.92	1757.92	1.01199	49.93	K	ALIVTADANESVELSAR	N	0		152	168	30018381	NP_830012.1
F101045	9389	879.966	2	1757.92	1757.92	1.09163	44.99	K	ALIVTADANESVELSAR	N	0		152	168	30018381	NP_830012.1
F101045	9390	879.966	2	1757.92	1757.92	1.09163	43.38	K	ALIVTADANESVELSAR	N	0		152	168	30018381	NP_830012.1
F101045	9391	879.966	2	1757.92	1757.92	1.09163	49.78	K	ALIVTADANESVELSAR	N	0		152	168	30018381	NP_830012.1
F101045	9392	879.966	2	1757.92	1757.92	1.09163	55.04	K	ALIVTADANESVELSAR	N	0		152	168	30018381	NP_830012.1
F101045	9393	879.966	2	1757.92	1757.92	1.09163	59	K	ALIVTADANESVELSAR	N	0		152	168	30018381	NP_830012.1
F101045	9394	879.966	2	1757.92	1757.92	1.09163	57.48	K	ALIVTADANESVELSAR	N	0		152	168	30018381	NP_830012.1
F101045	9395	879.966	2	1757.92	1757.92	1.09163	38.24	K	ALIVTADANESVELSAR	N	0		152	168	30018381	NP_830012.1
F101045	9396	879.966	2	1757.92	1757.92	1.09163	55.81	K	ALIVTADANESVELSAR	N	0		152	168	30018381	NP_830012.1
F101045	9397	879.966	2	1757.92	1757.92	1.09163	37.01	K	ALIVTADANESVELSAR	N	0		152	168	30018381	NP_830012.1
F101045	9398	879.966	2	1757.92	1757.92	1.09163	35.3	K	ALIVTADANESVELSAR	N	0		152	168	30018381	NP_830012.1
F101045	9399	879.966	2	1757.92	1757.92	1.1599	26.7	K	ALIVTADANESVELSAR	N	0		152	168	30018381	NP_830012.1
F101045	9400	879.966	2	1757.92	1757.92	1.1599	53.32	K	ALIVTADANESVELSAR	N	0		152	168	30018381	NP_830012.1
F101045	9401	879.966	2	1757.92	1757.92	1.1599	46.96	K	ALIVTADANESVELSAR	N	0		152	168	30018381	NP_830012.1
F101045	9402	879.966	2	1757.92	1757.92	1.1599	56.78	K	ALIVTADANESVELSAR	N	0		152	168	30018381	NP_830012.1
F101045	9403	879.966	2	1757.92	1757.92	1.1599	44.74	K	ALIVTADANESVELSAR	N	0		152	168	30018381	NP_830012.1
F101045	9404	879.966	2	1757.92	1757.92	1.1599	64.08	K	ALIVTADANESVELSAR	N	0		152	168	30018381	NP_830012.1
F101045	9405	879.966	2	1757.92	1757.92	1.1599	65.21	K	ALIVTADANESVELSAR	N	0		152	168	30018381	NP_830012.1
F101045	9406	879.966	2	1757.92	1757.92	1.1599	70.32	K	ALIVTADANESVELSAR	N	0		152	168	30018381	NP_830012.1
F101045	9407	879.966	2	1757.92	1757.92	1.22816	36.09	K	ALIVTADANESVELSAR	N	0		152	168	30018381	NP_830012.1
F101045	9408	879.966	2	1757.92	1757.92	1.22816	30.44	K	ALIVTADANESVELSAR	N	0		152	168	30018381	NP_830012.1
F101045	9409	879.966	2	1757.92	1757.92	1.22816	39.11	K	ALIVTADANESVELSAR	N	0		152	168	30018381	NP_830012.1
F101045	9410	879.966	2	1757.92	1757.92	1.22816	49.46	K	ALIVTADANESVELSAR	N	0		152	168	30018381	NP_830012.1
F101045	9411	879.966	2	1757.92	1757.92	1.22816	45.08	K	ALIVTADANESVELSAR	N	0		152	168	30018381	NP_830012.1
F101045	9412	879.966	2	1757.92	1757.92	1.22816	70.27	K	ALIVTADANESVELSAR	N	0		152	168	30018381	NP_830012.1
F101045	9413	879.966	2	1757.92	1757.92	1.22816	53.19	K	ALIVTADANESVELSAR	N	0		152	168	30018381	NP_830012.1
F101045	9414	879.966	2	1757.92	1757.92	1.22816	47.8	K	ALIVTADANESVELSAR	N	0		152	168	30018381	NP_830012.1
F101045	9415	879.966	2	1757.92	1757.92	1.22816	56.68	K	ALIVTADANESVELSAR	N	0		152	168	30018381	NP_830012.1
F101045	9416	879.966	2	1757.92	1757.92	1.22816	61.02	K	ALIVTADANESVELSAR	N	0		152	168	30018381	NP_830012.1
F101045	9417	879.966	2	1757.92	1757.92	1.22816	27.3	K	ALIVTADANESVELSAR	N	0		152	168	30018381	NP_830012.1
F101045	9418	879.966	2	1757.92	1757.92	1.29642	83.51	K	ALIVTADANESVELSAR	N	0		152	168	30018381	NP_830012.1
F101045	9419	879.966	2	1757.92	1757.92	1.29642	88.39	K	ALIVTADANESVELSAR	N	0		152	168	30018381	NP_830012.1
F101045	9420	879.966	2	1757.92	1757.92	1.29642	86.08	K	ALIVTADANESVELSAR	N	0		152	168	30018381	NP_830012.1
F101045	9421	879.966	2	1757.92	1757.92	1.29642	62.34	K	ALIVTADANESVELSAR	N	0		152	168	30018381	NP_830012.1
F101045	9422	879.966	2	1757.92	1757.92	1.29642	40.76	K	ALIVTADANESVELSAR	N	0		152	168	30018381	NP_830012.1
F101045	9423	879.966	2	1757.92	1757.92	1.29642	41.01	K	ALIVTADANESVELSAR	N	0		152	168	30018381	NP_830012.1
F101045	9424	879.966	2	1757.92	1757.92	1.36468	48.41	K	ALIVTADANESVELSAR	N	0		152	168	30018381	NP_830012.1
F101045	9425	879.966	2	1757.92	1757.92	1.36468	29.66	K	ALIVTADANESVELSAR	N	0		152	168	30018381	NP_830012.1
F101045	9426	879.966	2	1757.92	1757.92	1.36468	29.35	K	ALIVTADANESVELSAR	N	0		152	168	30018381	NP_830012.1
F101045	9427	879.966	2	1757.92	1757.92	1.36468	41.33	K	ALIVTADANESVELSAR	N	0		152	168	30018381	NP_830012.1
F101045	9428	879.966	2	1757.92	1757.92	1.36468	48.99	K	ALIVTADANESVELSAR	N	0		152	168	30018381	NP_830012.1
F101045	9429	879.966	2	1757.92	1757.92	1.36468	94.3	K	ALIVTADANESVELSAR	N	0		152	168	30018381	NP_830012.1
F101045	9430	879.966	2	1757.92	1757.92	1.36468	78.13	K	ALIVTADANESVELSAR	N	0		152	168	30018381	NP_830012.1
F101045	9431	879.966	2	1757.92	1757.92	1.36468	50.59	K	ALIVTADANESVELSAR	N	0		152	168	30018381	NP_830012.1
F101045	9432	879.966	2	1757.92	1757.92	1.36468	61.09	K	ALIVTADANESVELSAR	N	0		152	168	30018381	NP_830012.1
F101045	9433	879.966	2	1757.92	1757.92	1.36468	41.03	K	ALIVTADANESVELSAR	N	0		152	168	30018381	NP_830012.1
F101045	9434	879.966	2	1757.92	1757.92	1.36468	50.42	K	ALIVTADANESVELSAR	N	0		152	168	30018381	NP_830012.1
F101045	9435	879.966	2	1757.92	1757.92	1.43295	41.17	K	ALIVTADANESVELSAR	N	0		152	168	30018381	NP_830012.1
F101045	9436	879.966	2	1757.92	1757.92	1.43295	59.8	K	ALIVTADANESVELSAR	N	0		152	168	30018381	NP_830012.1
F101045	9437	879.966	2	1757.92	1757.92	1.43295	48.74	K	ALIVTADANESVELSAR	N	0		152	168	30018381	NP_830012.1
F101045	9438	879.966	2	1757.92	1757.92	1.43295	50.21	K	ALIVTADANESVELSAR	N	0		152	168	30018381	NP_830012.1
F101045	9439	879.966	2	1757.92	1757.92	1.43295	56.8	K	ALIVTADANESVELSAR	N	0		152	168	30018381	NP_830012.1
F101045	9440	879.966	2	1757.92	1757.92	1.43295	47.09	K	ALIVTADANESVELSAR	N	0		152	168	30018381	NP_830012.1
F101045	9441	879.966	2	1757.92	1757.92	1.43295	42.24	K	ALIVTADANESVELSAR	N	0		152	168	30018381	NP_830012.1
F101045	9442	879.966	2	1757.92	1757.92	1.43295	76.98	K	ALIVTADANESVELSAR	N	0		152	168	30018381	NP_830012.1
F101045	9443	879.966	2	1757.92	1757.92	1.43295	52.56	K	ALIVTADANESVELSAR	N	0		152	168	30018381	NP_830012.1
F101045	9444	879.966	2	1757.92	1757.92	1.43295	68.75	K	ALIVTADANESVELSAR	N	0		152	168	30018381	NP_830012.1
F101045	9445	879.967	2	1757.92	1757.92	1.50121	43.29	K	ALIVTADANESVELSAR	N	0		152	168	30018381	NP_830012.1
F101045	9446	879.967	2	1757.92	1757.92	1.50121	51.11	K	ALIVTADANESVELSAR	N	0		152	168	30018381	NP_830012.1
F101045	9447	879.967	2	1757.92	1757.92	1.50121	42.55	K	ALIVTADANESVELSAR	N	0		152	168	30018381	NP_830012.1
F101045	9448	879.967	2	1757.92	1757.92	1.50121	46.56	K	ALIVTADANESVELSAR	N	0		152	168	30018381	NP_830012.1
F101045	9449	879.967	2	1757.92	1757.92	1.50121	61.31	K	ALIVTADANESVELSAR	N	0		152	168	30018381	NP_830012.1
F101045	9450	879.967	2	1757.92	1757.92	1.50121	67.64	K	ALIVTADANESVELSAR	N	0		152	168	30018381	NP_830012.1
F101045	9451	879.967	2	1757.92	1757.92	1.50121	35.18	K	ALIVTADANESVELSAR	N	0		152	168	30018381	NP_830012.1
F101045	9452	879.967	2	1757.92	1757.92	1.50121	52.32	K	ALIVTADANESVELSAR	N	0		152	168	30018381	NP_830012.1
F101045	9453	879.967	2	1757.92	1757.92	1.50121	79.18	K	ALIVTADANESVELSAR	N	0		152	168	30018381	NP_830012.1
F101045	9454	879.967	2	1757.92	1757.92	1.50121	36.29	K	ALIVTADANESVELSAR	N	0		152	168	30018381	NP_830012.1
F101045	9455	879.967	2	1757.92	1757.92	1.56947	26.32	K	ALIVTADANESVELSAR	N	0		152	168	30018381	NP_830012.1
F101045	9456	879.967	2	1757.92	1757.92	1.56947	32.14	K	ALIVTADANESVELSAR	N	0		152	168	30018381	NP_830012.1
F101045	9457	879.967	2	1757.92	1757.92	1.56947	32.66	K	ALIVTADANESVELSAR	N	0		152	168	30018381	NP_830012.1
F101045	9458	879.967	2	1757.92	1757.92	1.56947	70.03	K	ALIVTADANESVELSAR	N	0		152	168	30018381	NP_830012.1
F101045	9459	879.967	2	1757.92	1757.92	1.56947	35.51	K	ALIVTADANESVELSAR	N	0		152	168	30018381	NP_830012.1
F101045	9460	879.967	2	1757.92	1757.92	1.56947	51.23	K	ALIVTADANESVELSAR	N	0		152	168	30018381	NP_830012.1
F101045	9461	879.967	2	1757.92	1757.92	1.63773	58.73	K	ALIVTADANESVELSAR	N	0		152	168	30018381	NP_830012.1
F101045	9462	879.967	2	1757.92	1757.92	1.63773	24.1	K	ALIVTADANESVELSAR	N	0		152	168	30018381	NP_830012.1
F101045	9463	879.967	2	1757.92	1757.92	1.63773	40.03	K	ALIVTADANESVELSAR	N	0		152	168	30018381	NP_830012.1
F101045	9464	879.967	2	1757.92	1757.92	1.63773	43.82	K	ALIVTADANESVELSAR	N	0		152	168	30018381	NP_830012.1
F101045	9465	879.967	2	1757.92	1757.92	1.63773	50.96	K	ALIVTADANESVELSAR	N	0		152	168	30018381	NP_830012.1
F101045	9466	879.967	2	1757.92	1757.92	1.63773	69.65	K	ALIVTADANESVELSAR	N	0		152	168	30018381	NP_830012.1
F101045	9467	879.967	2	1757.92	1757.92	1.63773	68.54	K	ALIVTADANESVELSAR	N	0		152	168	30018381	NP_830012.1
F101045	9468	879.967	2	1757.92	1757.92	1.71737	30.79	K	ALIVTADANESVELSAR	N	0		152	168	30018381	NP_830012.1
F101045	9469	879.967	2	1757.92	1757.92	1.71737	29.38	K	ALIVTADANESVELSAR	N	0		152	168	30018381	NP_830012.1
F101045	9470	879.967	2	1757.92	1757.92	1.71737	36.11	K	ALIVTADANESVELSAR	N	0		152	168	30018381	NP_830012.1
F101045	9471	879.967	2	1757.92	1757.92	1.71737	44.07	K	ALIVTADANESVELSAR	N	0		152	168	30018381	NP_830012.1
F101045	9472	879.967	2	1757.92	1757.92	1.71737	55.88	K	ALIVTADANESVELSAR	N	0		152	168	30018381	NP_830012.1
F101045	9473	879.967	2	1757.92	1757.92	1.71737	69.52	K	ALIVTADANESVELSAR	N	0		152	168	30018381	NP_830012.1
F101045	9474	879.967	2	1757.92	1757.92	1.71737	44.76	K	ALIVTADANESVELSAR	N	0		152	168	30018381	NP_830012.1
F101045	9475	879.967	2	1757.92	1757.92	1.71737	28.55	K	ALIVTADANESVELSAR	N	0		152	168	30018381	NP_830012.1
F101045	9476	879.967	2	1757.92	1757.92	1.71737	33.67	K	ALIVTADANESVELSAR	N	0		152	168	30018381	NP_830012.1
F101045	9477	879.967	2	1757.92	1757.92	1.71737	72.44	K	ALIVTADANESVELSAR	N	0		152	168	30018381	NP_830012.1
F101045	9478	879.967	2	1757.92	1757.92	1.71737	43.89	K	ALIVTADANESVELSAR	N	0		152	168	30018381	NP_830012.1
F101045	9479	879.967	2	1757.92	1757.92	1.78564	42.63	K	ALIVTADANESVELSAR	N	0		152	168	30018381	NP_830012.1
F101045	9480	879.967	2	1757.92	1757.92	1.78564	35.63	K	ALIVTADANESVELSAR	N	0		152	168	30018381	NP_830012.1
F101045	9481	879.967	2	1757.92	1757.92	1.78564	30.95	K	ALIVTADANESVELSAR	N	0		152	168	30018381	NP_830012.1
F101045	9482	879.967	2	1757.92	1757.92	1.78564	58.34	K	ALIVTADANESVELSAR	N	0		152	168	30018381	NP_830012.1
F101045	9483	879.967	2	1757.92	1757.92	1.78564	31.02	K	ALIVTADANESVELSAR	N	0		152	168	30018381	NP_830012.1
F101045	9484	879.967	2	1757.92	1757.92	1.78564	67.33	K	ALIVTADANESVELSAR	N	0		152	168	30018381	NP_830012.1
F101045	9485	879.967	2	1757.92	1757.92	1.78564	73.99	K	ALIVTADANESVELSAR	N	0		152	168	30018381	NP_830012.1
F101045	9486	879.967	2	1757.92	1757.92	1.78564	73.17	K	ALIVTADANESVELSAR	N	0		152	168	30018381	NP_830012.1
F101045	9487	879.967	2	1757.92	1757.92	1.78564	45.41	K	ALIVTADANESVELSAR	N	0		152	168	30018381	NP_830012.1
F101045	9488	879.967	2	1757.92	1757.92	1.8539	28.55	K	ALIVTADANESVELSAR	N	0		152	168	30018381	NP_830012.1
F101045	9489	879.967	2	1757.92	1757.92	1.8539	51.01	K	ALIVTADANESVELSAR	N	0		152	168	30018381	NP_830012.1
F101045	9490	879.967	2	1757.92	1757.92	1.8539	27.78	K	ALIVTADANESVELSAR	N	0		152	168	30018381	NP_830012.1
F101045	9491	879.967	2	1757.92	1757.92	1.8539	48.25	K	ALIVTADANESVELSAR	N	0		152	168	30018381	NP_830012.1
F101045	9492	879.967	2	1757.92	1757.92	1.92216	35.54	K	ALIVTADANESVELSAR	N	0		152	168	30018381	NP_830012.1
F101045	9493	879.967	2	1757.92	1757.92	1.92216	51.43	K	ALIVTADANESVELSAR	N	0		152	168	30018381	NP_830012.1
F101045	9494	879.967	2	1757.92	1757.92	1.92216	69.22	K	ALIVTADANESVELSAR	N	0		152	168	30018381	NP_830012.1
F101045	9495	879.967	2	1757.92	1757.92	1.92216	64.12	K	ALIVTADANESVELSAR	N	0		152	168	30018381	NP_830012.1
F101045	9496	879.967	2	1757.92	1757.92	1.92216	42.65	K	ALIVTADANESVELSAR	N	0		152	168	30018381	NP_830012.1
F101045	9497	879.967	2	1757.92	1757.92	1.99043	40.69	K	ALIVTADANESVELSAR	N	0		152	168	30018381	NP_830012.1
F101045	9498	879.967	2	1757.92	1757.92	1.99043	40.36	K	ALIVTADANESVELSAR	N	0		152	168	30018381	NP_830012.1
F101045	9499	879.967	2	1757.92	1757.92	1.99043	46.9	K	ALIVTADANESVELSAR	N	0		152	168	30018381	NP_830012.1
F101045	9500	879.967	2	1757.92	1757.92	1.99043	58.27	K	ALIVTADANESVELSAR	N	0		152	168	30018381	NP_830012.1
F101045	9501	879.967	2	1757.92	1757.92	2.05869	56.02	K	ALIVTADANESVELSAR	N	0		152	168	30018381	NP_830012.1
F101045	9502	879.967	2	1757.92	1757.92	2.05869	37.47	K	ALIVTADANESVELSAR	N	0		152	168	30018381	NP_830012.1
F101045	9503	879.967	2	1757.92	1757.92	2.05869	51.99	K	ALIVTADANESVELSAR	N	0		152	168	30018381	NP_830012.1
F101045	9504	879.967	2	1757.92	1757.92	2.05869	43.77	K	ALIVTADANESVELSAR	N	0		152	168	30018381	NP_830012.1
F101045	9505	879.967	2	1757.92	1757.92	2.05869	38.08	K	ALIVTADANESVELSAR	N	0		152	168	30018381	NP_830012.1
F101045	9506	879.967	2	1757.92	1757.92	2.05869	70.26	K	ALIVTADANESVELSAR	N	0		152	168	30018381	NP_830012.1
F101045	9507	879.967	2	1757.92	1757.92	2.05869	64.03	K	ALIVTADANESVELSAR	N	0		152	168	30018381	NP_830012.1
F101045	9508	879.967	2	1757.92	1757.92	2.12695	36.74	K	ALIVTADANESVELSAR	N	0		152	168	30018381	NP_830012.1
F101045	9509	879.967	2	1757.92	1757.92	2.12695	63.34	K	ALIVTADANESVELSAR	N	0		152	168	30018381	NP_830012.1
F101045	9510	879.967	2	1757.92	1757.92	2.12695	34.54	K	ALIVTADANESVELSAR	N	0		152	168	30018381	NP_830012.1
F101045	9511	879.967	2	1757.92	1757.92	2.12695	61.6	K	ALIVTADANESVELSAR	N	0		152	168	30018381	NP_830012.1
F101045	9512	879.967	2	1757.92	1757.92	2.19521	25.71	K	ALIVTADANESVELSAR	N	0		152	168	30018381	NP_830012.1
F101045	9513	879.967	2	1757.92	1757.92	2.19521	47.57	K	ALIVTADANESVELSAR	N	0		152	168	30018381	NP_830012.1
F101045	9514	879.967	2	1757.92	1757.92	2.19521	67.7	K	ALIVTADANESVELSAR	N	0		152	168	30018381	NP_830012.1
F101045	9515	879.967	2	1757.92	1757.92	2.19521	33.89	K	ALIVTADANESVELSAR	N	0		152	168	30018381	NP_830012.1
F101045	9516	879.967	2	1757.92	1757.92	2.19521	35.09	K	ALIVTADANESVELSAR	N	0		152	168	30018381	NP_830012.1
F101045	9517	879.967	2	1757.92	1757.92	2.19521	59.9	K	ALIVTADANESVELSAR	N	0		152	168	30018381	NP_830012.1
F101045	9518	879.967	2	1757.92	1757.92	2.26348	56.98	K	ALIVTADANESVELSAR	N	0		152	168	30018381	NP_830012.1
F101045	9519	879.967	2	1757.92	1757.92	2.26348	54.43	K	ALIVTADANESVELSAR	N	0		152	168	30018381	NP_830012.1
F101045	9520	879.967	2	1757.92	1757.92	2.26348	47.43	K	ALIVTADANESVELSAR	N	0		152	168	30018381	NP_830012.1
F101045	9521	879.967	2	1757.92	1757.92	2.26348	49.25	K	ALIVTADANESVELSAR	N	0		152	168	30018381	NP_830012.1
F101045	9522	879.967	2	1757.92	1757.92	2.26348	59.21	K	ALIVTADANESVELSAR	N	0		152	168	30018381	NP_830012.1
F101045	9523	879.967	2	1757.92	1757.92	2.33174	29.67	K	ALIVTADANESVELSAR	N	0		152	168	30018381	NP_830012.1
F101045	9524	879.967	2	1757.92	1757.92	2.33174	64.58	K	ALIVTADANESVELSAR	N	0		152	168	30018381	NP_830012.1
F101045	9525	879.967	2	1757.92	1757.92	2.33174	43.33	K	ALIVTADANESVELSAR	N	0		152	168	30018381	NP_830012.1
F101045	9526	879.967	2	1757.92	1757.92	2.41138	27.94	K	ALIVTADANESVELSAR	N	0		152	168	30018381	NP_830012.1
F101045	9527	879.967	2	1757.92	1757.92	2.41138	42.5	K	ALIVTADANESVELSAR	N	0		152	168	30018381	NP_830012.1
F101045	9528	879.967	2	1757.92	1757.92	2.41138	27.49	K	ALIVTADANESVELSAR	N	0		152	168	30018381	NP_830012.1
F101045	9529	879.967	2	1757.92	1757.92	2.41138	37.27	K	ALIVTADANESVELSAR	N	0		152	168	30018381	NP_830012.1
F101045	9530	879.967	2	1757.92	1757.92	2.41138	65.85	K	ALIVTADANESVELSAR	N	0		152	168	30018381	NP_830012.1
F101045	9531	879.967	2	1757.92	1757.92	2.41138	55.3	K	ALIVTADANESVELSAR	N	0		152	168	30018381	NP_830012.1
F101045	9532	879.967	2	1757.92	1757.92	2.41138	54.84	K	ALIVTADANESVELSAR	N	0		152	168	30018381	NP_830012.1
F101045	9533	879.967	2	1757.92	1757.92	2.41138	34.47	K	ALIVTADANESVELSAR	N	0		152	168	30018381	NP_830012.1
F101045	9534	879.967	2	1757.92	1757.92	2.41138	46.22	K	ALIVTADANESVELSAR	N	0		152	168	30018381	NP_830012.1
F101045	9535	879.967	2	1757.92	1757.92	2.41138	55.88	K	ALIVTADANESVELSAR	N	0		152	168	30018381	NP_830012.1
F101045	9536	879.967	2	1757.92	1757.92	2.47964	38.35	K	ALIVTADANESVELSAR	N	0		152	168	30018381	NP_830012.1
F101045	9537	879.967	2	1757.92	1757.92	2.47964	54.01	K	ALIVTADANESVELSAR	N	0		152	168	30018381	NP_830012.1
F101045	9538	879.967	2	1757.92	1757.92	2.47964	40.87	K	ALIVTADANESVELSAR	N	0		152	168	30018381	NP_830012.1
F101045	9539	879.967	2	1757.92	1757.92	2.47964	53.08	K	ALIVTADANESVELSAR	N	0		152	168	30018381	NP_830012.1
F101045	9540	879.967	2	1757.92	1757.92	2.47964	44.24	K	ALIVTADANESVELSAR	N	0		152	168	30018381	NP_830012.1
F101045	9541	879.967	2	1757.92	1757.92	2.47964	29.35	K	ALIVTADANESVELSAR	N	0		152	168	30018381	NP_830012.1
F101045	9542	879.967	2	1757.92	1757.92	2.47964	56.36	K	ALIVTADANESVELSAR	N	0		152	168	30018381	NP_830012.1
F101045	9543	879.967	2	1757.92	1757.92	2.5479	32.3	K	ALIVTADANESVELSAR	N	0		152	168	30018381	NP_830012.1
F101045	9544	879.967	2	1757.92	1757.92	2.5479	51.71	K	ALIVTADANESVELSAR	N	0		152	168	30018381	NP_830012.1
F101045	9545	879.967	2	1757.92	1757.92	2.5479	69.63	K	ALIVTADANESVELSAR	N	0		152	168	30018381	NP_830012.1
F101045	9546	879.967	2	1757.92	1757.92	2.5479	34.16	K	ALIVTADANESVELSAR	N	0		152	168	30018381	NP_830012.1
F101045	9547	879.968	2	1757.92	1757.92	2.61617	45.66	K	ALIVTADANESVELSAR	N	0		152	168	30018381	NP_830012.1
F101045	9548	879.968	2	1757.92	1757.92	2.61617	40.67	K	ALIVTADANESVELSAR	N	0		152	168	30018381	NP_830012.1
F101045	9549	879.968	2	1757.92	1757.92	2.61617	41.33	K	ALIVTADANESVELSAR	N	0		152	168	30018381	NP_830012.1
F101045	9550	879.968	2	1757.92	1757.92	2.61617	53.24	K	ALIVTADANESVELSAR	N	0		152	168	30018381	NP_830012.1
F101045	9551	879.968	2	1757.92	1757.92	2.61617	78.59	K	ALIVTADANESVELSAR	N	0		152	168	30018381	NP_830012.1
F101045	9552	879.968	2	1757.92	1757.92	2.61617	44.78	K	ALIVTADANESVELSAR	N	0		152	168	30018381	NP_830012.1
F101045	9553	879.968	2	1757.92	1757.92	2.61617	44.07	K	ALIVTADANESVELSAR	N	0		152	168	30018381	NP_830012.1
F101045	9554	879.968	2	1757.92	1757.92	2.61617	51.64	K	ALIVTADANESVELSAR	N	0		152	168	30018381	NP_830012.1
F101045	9555	879.968	2	1757.92	1757.92	2.68443	63.95	K	ALIVTADANESVELSAR	N	0		152	168	30018381	NP_830012.1
F101045	9556	879.968	2	1757.92	1757.92	2.68443	45.78	K	ALIVTADANESVELSAR	N	0		152	168	30018381	NP_830012.1
F101045	9557	879.968	2	1757.92	1757.92	2.75269	53.22	K	ALIVTADANESVELSAR	N	0		152	168	30018381	NP_830012.1
F101045	9558	879.968	2	1757.92	1757.92	2.75269	28.77	K	ALIVTADANESVELSAR	N	0		152	168	30018381	NP_830012.1
F101045	9559	879.968	2	1757.92	1757.92	2.75269	63.34	K	ALIVTADANESVELSAR	N	0		152	168	30018381	NP_830012.1
F101045	9560	879.968	2	1757.92	1757.92	2.75269	88.51	K	ALIVTADANESVELSAR	N	0		152	168	30018381	NP_830012.1
F101045	9561	879.968	2	1757.92	1757.92	2.82095	38.15	K	ALIVTADANESVELSAR	N	0		152	168	30018381	NP_830012.1
F101045	9562	879.968	2	1757.92	1757.92	2.82095	56.18	K	ALIVTADANESVELSAR	N	0		152	168	30018381	NP_830012.1
F101045	9563	879.968	2	1757.92	1757.92	2.82095	50.15	K	ALIVTADANESVELSAR	N	0		152	168	30018381	NP_830012.1
F101045	9564	879.968	2	1757.92	1757.92	2.82095	33.89	K	ALIVTADANESVELSAR	N	0		152	168	30018381	NP_830012.1
F101045	9565	879.968	2	1757.92	1757.92	2.82095	90.19	K	ALIVTADANESVELSAR	N	0		152	168	30018381	NP_830012.1
F101045	9566	879.968	2	1757.92	1757.92	2.82095	60.48	K	ALIVTADANESVELSAR	N	0		152	168	30018381	NP_830012.1
F101045	9567	879.968	2	1757.92	1757.92	2.88922	35.17	K	ALIVTADANESVELSAR	N	0		152	168	30018381	NP_830012.1
F101045	9568	879.968	2	1757.92	1757.92	2.88922	64.41	K	ALIVTADANESVELSAR	N	0		152	168	30018381	NP_830012.1
F101045	9569	879.968	2	1757.92	1757.92	2.88922	60.16	K	ALIVTADANESVELSAR	N	0		152	168	30018381	NP_830012.1
F101045	9570	879.968	2	1757.92	1757.92	2.88922	57.72	K	ALIVTADANESVELSAR	N	0		152	168	30018381	NP_830012.1
F101045	9571	879.968	2	1757.92	1757.92	2.95748	28.04	K	ALIVTADANESVELSAR	N	0		152	168	30018381	NP_830012.1
F101045	9572	879.968	2	1757.92	1757.92	2.95748	41.11	K	ALIVTADANESVELSAR	N	0		152	168	30018381	NP_830012.1
F101045	9573	879.968	2	1757.92	1757.92	2.95748	66.09	K	ALIVTADANESVELSAR	N	0		152	168	30018381	NP_830012.1
F101045	9574	879.968	2	1757.92	1757.92	2.95748	47.35	K	ALIVTADANESVELSAR	N	0		152	168	30018381	NP_830012.1
F101045	9575	879.968	2	1757.92	1757.92	3.02574	49.12	K	ALIVTADANESVELSAR	N	0		152	168	30018381	NP_830012.1
F101045	9576	879.968	2	1757.92	1757.92	3.02574	41.99	K	ALIVTADANESVELSAR	N	0		152	168	30018381	NP_830012.1
F101045	9577	879.968	2	1757.92	1757.92	3.02574	79.13	K	ALIVTADANESVELSAR	N	0		152	168	30018381	NP_830012.1
F101045	9578	879.968	2	1757.92	1757.92	3.02574	48.53	K	ALIVTADANESVELSAR	N	0		152	168	30018381	NP_830012.1
F101045	9579	879.968	2	1757.92	1757.92	3.10538	34.04	K	ALIVTADANESVELSAR	N	0		152	168	30018381	NP_830012.1
F101045	9580	879.968	2	1757.92	1757.92	3.17364	50.46	K	ALIVTADANESVELSAR	N	0		152	168	30018381	NP_830012.1
F101045	9581	879.968	2	1757.92	1757.92	3.17364	35.12	K	ALIVTADANESVELSAR	N	0		152	168	30018381	NP_830012.1
F101045	9582	879.968	2	1757.92	1757.92	3.17364	59.44	K	ALIVTADANESVELSAR	N	0		152	168	30018381	NP_830012.1
F101045	9583	879.968	2	1757.92	1757.92	3.24191	46.92	K	ALIVTADANESVELSAR	N	0		152	168	30018381	NP_830012.1
F101045	9584	879.968	2	1757.92	1757.92	3.24191	50.81	K	ALIVTADANESVELSAR	N	0		152	168	30018381	NP_830012.1
F101045	9585	879.968	2	1757.92	1757.92	3.24191	75.13	K	ALIVTADANESVELSAR	N	0		152	168	30018381	NP_830012.1
F101045	9586	879.968	2	1757.92	1757.92	3.31017	66.7	K	ALIVTADANESVELSAR	N	0		152	168	30018381	NP_830012.1
F101045	9587	879.968	2	1757.92	1757.92	3.31017	82.77	K	ALIVTADANESVELSAR	N	0		152	168	30018381	NP_830012.1
F101045	9588	879.968	2	1757.92	1757.92	3.31017	39.42	K	ALIVTADANESVELSAR	N	0		152	168	30018381	NP_830012.1
F101045	9589	879.968	2	1757.92	1757.92	3.37843	49.28	K	ALIVTADANESVELSAR	N	0		152	168	30018381	NP_830012.1
F101045	9590	879.968	2	1757.92	1757.92	3.37843	51.21	K	ALIVTADANESVELSAR	N	0		152	168	30018381	NP_830012.1
F101045	9591	879.968	2	1757.92	1757.92	3.37843	46.34	K	ALIVTADANESVELSAR	N	0		152	168	30018381	NP_830012.1
F101045	9592	879.968	2	1757.92	1757.92	3.4467	29.14	K	ALIVTADANESVELSAR	N	0		152	168	30018381	NP_830012.1
F101045	9593	879.968	2	1757.92	1757.92	3.4467	45.16	K	ALIVTADANESVELSAR	N	0		152	168	30018381	NP_830012.1
F101045	9594	879.968	2	1757.92	1757.92	3.4467	83.48	K	ALIVTADANESVELSAR	N	0		152	168	30018381	NP_830012.1
F101045	9595	879.968	2	1757.92	1757.92	3.58322	58.51	K	ALIVTADANESVELSAR	N	0		152	168	30018381	NP_830012.1
F101045	9596	879.968	2	1757.92	1757.92	3.58322	33.87	K	ALIVTADANESVELSAR	N	0		152	168	30018381	NP_830012.1
F101045	9597	879.968	2	1757.92	1757.92	3.65148	38.15	K	ALIVTADANESVELSAR	N	0		152	168	30018381	NP_830012.1
F101045	9598	879.968	2	1757.92	1757.92	3.65148	48.82	K	ALIVTADANESVELSAR	N	0		152	168	30018381	NP_830012.1
F101045	9599	879.969	2	1757.92	1757.92	3.73112	29.92	K	ALIVTADANESVELSAR	N	0		152	168	30018381	NP_830012.1
F101045	9600	879.969	2	1757.92	1757.92	3.79939	39.51	K	ALIVTADANESVELSAR	N	0		152	168	30018381	NP_830012.1
F101045	9601	879.969	2	1757.92	1757.92	3.79939	54.51	K	ALIVTADANESVELSAR	N	0		152	168	30018381	NP_830012.1
F101045	9602	879.969	2	1757.92	1757.92	4.1407	43.03	K	ALIVTADANESVELSAR	N	0		152	168	30018381	NP_830012.1
F101045	9603	879.969	2	1757.92	1757.92	4.20896	59.45	K	ALIVTADANESVELSAR	N	0		152	168	30018381	NP_830012.1
F101045	9604	879.969	2	1757.92	1757.92	4.20896	64.63	K	ALIVTADANESVELSAR	N	0		152	168	30018381	NP_830012.1
F101045	9605	879.969	2	1757.92	1757.92	4.27722	37.26	K	ALIVTADANESVELSAR	N	0		152	168	30018381	NP_830012.1
F101045	9606	879.969	2	1757.92	1757.92	4.27722	67.6	K	ALIVTADANESVELSAR	N	0		152	168	30018381	NP_830012.1
F101045	9607	879.969	2	1757.92	1757.92	4.34549	24.59	K	ALIVTADANESVELSAR	N	0		152	168	30018381	NP_830012.1
F101045	9608	879.969	2	1757.92	1757.92	4.34549	46.08	K	ALIVTADANESVELSAR	N	0		152	168	30018381	NP_830012.1
F101045	9609	879.969	2	1757.92	1757.92	4.42513	42.02	K	ALIVTADANESVELSAR	N	0		152	168	30018381	NP_830012.1
F101045	9610	879.969	2	1757.92	1757.92	4.49339	45.61	K	ALIVTADANESVELSAR	N	0		152	168	30018381	NP_830012.1
F101045	9611	879.969	2	1757.92	1757.92	4.62991	33.64	K	ALIVTADANESVELSAR	N	0		152	168	30018381	NP_830012.1
F101045	9612	879.969	2	1757.92	1757.92	4.62991	26.89	K	ALIVTADANESVELSAR	N	0		152	168	30018381	NP_830012.1
F101045	9613	879.969	2	1757.92	1757.92	4.62991	47.84	K	ALIVTADANESVELSAR	N	0		152	168	30018381	NP_830012.1
F101045	9614	879.97	2	1757.92	1757.92	4.90296	50	K	ALIVTADANESVELSAR	N	0		152	168	30018381	NP_830012.1
F101045	11084	989.562	2	1977.11	1977.11	-2.23356	33.44	K	VVENNIVVLEDLVLNAPK	T	0		118	135	30018381	NP_830012.1
F101045	11085	989.565	2	1977.12	1977.11	0.29538	50.71	K	VVENNIVVLEDLVLNAPK	T	0		118	135	30018381	NP_830012.1
F101045	11086	989.565	2	1977.12	1977.11	0.598852	61.31	K	VVENNIVVLEDLVLNAPK	T	0		118	135	30018381	NP_830012.1
F101045	11087	989.565	2	1977.12	1977.11	0.598852	58.31	K	VVENNIVVLEDLVLNAPK	T	0		118	135	30018381	NP_830012.1
F101045	11088	989.565	2	1977.12	1977.11	0.730357	52.62	K	VVENNIVVLEDLVLNAPK	T	0		118	135	30018381	NP_830012.1
F101045	11089	989.565	2	1977.12	1977.11	0.730357	53.56	K	VVENNIVVLEDLVLNAPK	T	0		118	135	30018381	NP_830012.1
F101045	11090	989.565	2	1977.12	1977.11	0.791052	71.38	K	VVENNIVVLEDLVLNAPK	T	0		118	135	30018381	NP_830012.1
F101045	11091	989.565	2	1977.12	1977.11	0.912441	56.62	K	VVENNIVVLEDLVLNAPK	T	0		118	135	30018381	NP_830012.1
F101045	11092	989.566	2	1977.12	1977.11	1.09452	57.8	K	VVENNIVVLEDLVLNAPK	T	0		118	135	30018381	NP_830012.1
F101045	11093	989.566	2	1977.12	1977.11	1.5902	62.76	K	VVENNIVVLEDLVLNAPK	T	0		118	135	30018381	NP_830012.1
F101045	11094	989.566	2	1977.12	1977.11	1.90378	45.09	K	VVENNIVVLEDLVLNAPK	T	0		118	135	30018381	NP_830012.1
F101045	14114	745.181	4	2976.7	2976.69	0.980282	15.11	K	VVENNIVVLEDLVLNAPKTKDMLAVLK	G	2		118	144	30018381	NP_830012.1
F101045	14169	753.921	4	3011.65	3011.65	1.73294	31.5	R	NIPGVTVITADGVNVLDVLHHDKLIMTK	A	1		169	196	30018381	NP_830012.1
F101043	811	434.256	2	866.498	866.497	0.176573	22.57	R	EHILLSR	Q	0		118	124	30018378	NP_830009.1
F101043	812	434.256	2	866.498	866.497	0.384306	33.08	R	EHILLSR	Q	0		118	124	30018378	NP_830009.1
F101043	813	434.256	2	866.498	866.497	0.45355	27.72	R	EHILLSR	Q	0		118	124	30018378	NP_830009.1
F101043	990	446.76	2	891.506	891.507	-0.552996	17.66	K	AEVFVLSK	E	0		308	315	30018378	NP_830009.1
F101043	3765	584.342	2	1166.67	1166.67	-0.556284	28.99	K	FKAEVFVLSK	E	1		306	315	30018378	NP_830009.1
F101043	3766	584.342	2	1166.67	1166.67	-0.144857	56.92	K	FKAEVFVLSK	E	1		306	315	30018378	NP_830009.1
F101043	3767	584.342	2	1166.67	1166.67	-0.0419999	44.63	K	FKAEVFVLSK	E	1		306	315	30018378	NP_830009.1
F101043	3768	584.342	2	1166.67	1166.67	0.38657	37.92	K	FKAEVFVLSK	E	1		306	315	30018378	NP_830009.1
F101043	3769	584.343	2	1166.67	1166.67	0.797998	49.61	K	FKAEVFVLSK	E	1		306	315	30018378	NP_830009.1
F101043	4226	604.331	2	1206.65	1206.65	-1.20996	33.68	R	TVGYGVVATIVE	-	0		384	395	30018378	NP_830009.1
F101043	4228	604.332	2	1206.65	1206.65	-0.0994489	38.16	R	TVGYGVVATIVE	-	0		384	395	30018378	NP_830009.1
F101043	4229	604.332	2	1206.65	1206.65	-0.0994489	31.58	R	TVGYGVVATIVE	-	0		384	395	30018378	NP_830009.1
F101043	4230	604.332	2	1206.65	1206.65	0	24.55	R	TVGYGVVATIVE	-	0		384	395	30018378	NP_830009.1
F101043	4231	604.332	2	1206.65	1206.65	0	28.85	R	TVGYGVVATIVE	-	0		384	395	30018378	NP_830009.1
F101043	4233	604.332	2	1206.65	1206.65	0.0994489	38.87	R	TVGYGVVATIVE	-	0		384	395	30018378	NP_830009.1
F101043	4234	604.332	2	1206.65	1206.65	0.298347	57.41	R	TVGYGVVATIVE	-	0		384	395	30018378	NP_830009.1
F101043	4235	604.332	2	1206.65	1206.65	0.298347	42.87	R	TVGYGVVATIVE	-	0		384	395	30018378	NP_830009.1
F101043	4236	604.332	2	1206.65	1206.65	0.613268	57.06	R	TVGYGVVATIVE	-	0		384	395	30018378	NP_830009.1
F101043	4237	604.333	2	1206.65	1206.65	0.712717	72.16	R	TVGYGVVATIVE	-	0		384	395	30018378	NP_830009.1
F101043	4238	604.333	2	1206.65	1206.65	0.812166	43.46	R	TVGYGVVATIVE	-	0		384	395	30018378	NP_830009.1
F101043	4239	604.333	2	1206.65	1206.65	0.911615	55.31	R	TVGYGVVATIVE	-	0		384	395	30018378	NP_830009.1
F101043	4240	604.333	2	1206.65	1206.65	0.911615	45.58	R	TVGYGVVATIVE	-	0		384	395	30018378	NP_830009.1
F101043	4241	604.333	2	1206.65	1206.65	0.911615	38.7	R	TVGYGVVATIVE	-	0		384	395	30018378	NP_830009.1
F101043	4242	604.333	2	1206.65	1206.65	1.01106	60.25	R	TVGYGVVATIVE	-	0		384	395	30018378	NP_830009.1
F101043	4243	604.333	2	1206.65	1206.65	1.11051	22.07	R	TVGYGVVATIVE	-	0		384	395	30018378	NP_830009.1
F101043	4244	604.333	2	1206.65	1206.65	1.20996	38.85	R	TVGYGVVATIVE	-	0		384	395	30018378	NP_830009.1
F101043	4246	604.333	2	1206.65	1206.65	1.72378	40.44	R	TVGYGVVATIVE	-	0		384	395	30018378	NP_830009.1
F101043	4248	604.335	2	1206.65	1206.65	4.1437	26.55	R	TVGYGVVATIVE	-	0		384	395	30018378	NP_830009.1
F101043	4356	609.293	2	1216.57	1216.57	-0.115077	18.84	K	ALQGEADWEAK	I	0		178	188	30018378	NP_830009.1
F101043	4357	609.294	2	1216.57	1216.57	0.0821982	38.39	K	ALQGEADWEAK	I	0		178	188	30018378	NP_830009.1
F101043	4358	609.294	2	1216.57	1216.57	0.180836	45.99	K	ALQGEADWEAK	I	0		178	188	30018378	NP_830009.1
F101043	4359	609.294	2	1216.57	1216.57	0.180836	24.4	K	ALQGEADWEAK	I	0		178	188	30018378	NP_830009.1
F101043	4360	609.294	2	1216.57	1216.57	0.476749	59.75	K	ALQGEADWEAK	I	0		178	188	30018378	NP_830009.1
F101043	4361	609.294	2	1216.57	1216.57	0.575387	58.66	K	ALQGEADWEAK	I	0		178	188	30018378	NP_830009.1
F101043	4362	609.294	2	1216.57	1216.57	0.575387	39.38	K	ALQGEADWEAK	I	0		178	188	30018378	NP_830009.1
F101043	4363	609.294	2	1216.57	1216.57	0.772663	58.34	K	ALQGEADWEAK	I	0		178	188	30018378	NP_830009.1
F101043	4364	609.294	2	1216.57	1216.57	0.772663	52.65	K	ALQGEADWEAK	I	0		178	188	30018378	NP_830009.1
F101043	4365	609.294	2	1216.57	1216.57	0.772663	52.56	K	ALQGEADWEAK	I	0		178	188	30018378	NP_830009.1
F101043	4366	609.294	2	1216.57	1216.57	0.88774	56.77	K	ALQGEADWEAK	I	0		178	188	30018378	NP_830009.1
F101043	4367	609.294	2	1216.57	1216.57	0.88774	34.7	K	ALQGEADWEAK	I	0		178	188	30018378	NP_830009.1
F101043	4368	609.294	2	1216.57	1216.57	0.88774	31.55	K	ALQGEADWEAK	I	0		178	188	30018378	NP_830009.1
F101043	4369	609.294	2	1216.57	1216.57	0.986378	50.32	K	ALQGEADWEAK	I	0		178	188	30018378	NP_830009.1
F101043	4370	609.294	2	1216.57	1216.57	0.986378	48.14	K	ALQGEADWEAK	I	0		178	188	30018378	NP_830009.1
F101043	4371	609.294	2	1216.57	1216.57	1.08502	35.19	K	ALQGEADWEAK	I	0		178	188	30018378	NP_830009.1
F101043	4372	609.294	2	1216.57	1216.57	1.08502	21.71	K	ALQGEADWEAK	I	0		178	188	30018378	NP_830009.1
F101043	4373	609.294	2	1216.57	1216.57	1.47957	23.13	K	ALQGEADWEAK	I	0		178	188	30018378	NP_830009.1
F101043	4374	609.295	2	1216.57	1216.57	1.77548	53.32	K	ALQGEADWEAK	I	0		178	188	30018378	NP_830009.1
F101043	4821	628.852	2	1255.69	1255.69	0.109103	31.04	R	EDIQRGQVLAK	S	1		286	296	30018378	NP_830009.1
F101043	4822	628.852	2	1255.69	1255.69	0.204669	25.61	R	EDIQRGQVLAK	S	1		286	296	30018378	NP_830009.1
F101043	4823	628.852	2	1255.69	1255.69	0.395799	36.75	R	EDIQRGQVLAK	S	1		286	296	30018378	NP_830009.1
F101043	4824	628.852	2	1255.69	1255.69	0.395799	30.2	R	EDIQRGQVLAK	S	1		286	296	30018378	NP_830009.1
F101043	4825	628.852	2	1255.69	1255.69	0.395799	38.36	R	EDIQRGQVLAK	S	1		286	296	30018378	NP_830009.1
F101043	4826	628.852	2	1255.69	1255.69	0.395799	31.62	R	EDIQRGQVLAK	S	1		286	296	30018378	NP_830009.1
F101043	4827	628.852	2	1255.69	1255.69	0.602857	32.63	R	EDIQRGQVLAK	S	1		286	296	30018378	NP_830009.1
F101043	4828	628.852	2	1255.69	1255.69	0.698422	46.45	R	EDIQRGQVLAK	S	1		286	296	30018378	NP_830009.1
F101043	4829	628.852	2	1255.69	1255.69	0.985117	40.88	R	EDIQRGQVLAK	S	1		286	296	30018378	NP_830009.1
F101043	4830	628.852	2	1255.69	1255.69	0.985117	37.83	R	EDIQRGQVLAK	S	1		286	296	30018378	NP_830009.1
F101043	4831	628.852	2	1255.69	1255.69	1.17625	37.75	R	EDIQRGQVLAK	S	1		286	296	30018378	NP_830009.1
F101043	4832	628.852	2	1255.69	1255.69	1.17625	35.06	R	EDIQRGQVLAK	S	1		286	296	30018378	NP_830009.1
F101043	5384	652.394	2	1302.77	1302.78	-1.13297	47.03	K	TTLTAAITTVLAK	A	0		26	38	30018378	NP_830009.1
F101043	5385	652.395	2	1302.77	1302.78	-1.04085	51.69	K	TTLTAAITTVLAK	A	0		26	38	30018378	NP_830009.1
F101043	5386	652.395	2	1302.77	1302.78	-0.67241	22.09	K	TTLTAAITTVLAK	A	0		26	38	30018378	NP_830009.1
F101043	5387	652.395	2	1302.77	1302.78	-0.67241	55.56	K	TTLTAAITTVLAK	A	0		26	38	30018378	NP_830009.1
F101043	5388	652.395	2	1302.78	1302.78	-0.564948	38.15	K	TTLTAAITTVLAK	A	0		26	38	30018378	NP_830009.1
F101043	5389	652.395	2	1302.78	1302.78	-0.564948	52.14	K	TTLTAAITTVLAK	A	0		26	38	30018378	NP_830009.1
F101043	5390	652.395	2	1302.78	1302.78	-0.380726	17.4	K	TTLTAAITTVLAK	A	0		26	38	30018378	NP_830009.1
F101043	5391	652.395	2	1302.78	1302.78	-0.380726	71.91	K	TTLTAAITTVLAK	A	0		26	38	30018378	NP_830009.1
F101043	5392	652.395	2	1302.78	1302.78	-0.288614	69.76	K	TTLTAAITTVLAK	A	0		26	38	30018378	NP_830009.1
F101043	5393	652.395	2	1302.78	1302.78	-0.0122815	68.29	K	TTLTAAITTVLAK	A	0		26	38	30018378	NP_830009.1
F101043	5394	652.395	2	1302.78	1302.78	0.0798295	102.77	K	TTLTAAITTVLAK	A	0		26	38	30018378	NP_830009.1
F101043	5395	652.395	2	1302.78	1302.78	0.0798295	111.89	K	TTLTAAITTVLAK	A	0		26	38	30018378	NP_830009.1
F101043	5396	652.395	2	1302.78	1302.78	0.0798295	60.64	K	TTLTAAITTVLAK	A	0		26	38	30018378	NP_830009.1
F101043	5397	652.395	2	1302.78	1302.78	0.264052	113.85	K	TTLTAAITTVLAK	A	0		26	38	30018378	NP_830009.1
F101043	5398	652.395	2	1302.78	1302.78	0.264052	76.3	K	TTLTAAITTVLAK	A	0		26	38	30018378	NP_830009.1
F101043	5399	652.395	2	1302.78	1302.78	0.371514	82.06	K	TTLTAAITTVLAK	A	0		26	38	30018378	NP_830009.1
F101043	5400	652.396	2	1302.78	1302.78	0.463625	91.69	K	TTLTAAITTVLAK	A	0		26	38	30018378	NP_830009.1
F101043	5401	652.396	2	1302.78	1302.78	0.647847	105.15	K	TTLTAAITTVLAK	A	0		26	38	30018378	NP_830009.1
F101043	5402	652.396	2	1302.78	1302.78	0.647847	76.73	K	TTLTAAITTVLAK	A	0		26	38	30018378	NP_830009.1
F101043	5403	652.396	2	1302.78	1302.78	0.647847	82.2	K	TTLTAAITTVLAK	A	0		26	38	30018378	NP_830009.1
F101043	5404	652.396	2	1302.78	1302.78	0.647847	69.22	K	TTLTAAITTVLAK	A	0		26	38	30018378	NP_830009.1
F101043	5405	652.396	2	1302.78	1302.78	0.647847	91.04	K	TTLTAAITTVLAK	A	0		26	38	30018378	NP_830009.1
F101043	5406	652.396	2	1302.78	1302.78	0.647847	94.68	K	TTLTAAITTVLAK	A	0		26	38	30018378	NP_830009.1
F101043	5407	652.396	2	1302.78	1302.78	0.739958	108.11	K	TTLTAAITTVLAK	A	0		26	38	30018378	NP_830009.1
F101043	5408	652.396	2	1302.78	1302.78	0.832069	66.18	K	TTLTAAITTVLAK	A	0		26	38	30018378	NP_830009.1
F101043	5409	652.396	2	1302.78	1302.78	1.01629	98.68	K	TTLTAAITTVLAK	A	0		26	38	30018378	NP_830009.1
F101043	5410	652.396	2	1302.78	1302.78	1.01629	16.89	K	TTLTAAITTVLAK	A	0		26	38	30018378	NP_830009.1
F101043	5411	652.396	2	1302.78	1302.78	1.1084	88.17	K	TTLTAAITTVLAK	A	0		26	38	30018378	NP_830009.1
F101043	5412	652.396	2	1302.78	1302.78	1.40009	59.66	K	TTLTAAITTVLAK	A	0		26	38	30018378	NP_830009.1
F101043	6467	710.875	2	1419.73	1419.74	-0.838888	70.91	K	AEVFVLSKEEGGR	H	1		308	320	30018378	NP_830009.1
F101043	6468	710.875	2	1419.74	1419.74	-0.233142	60.77	K	AEVFVLSKEEGGR	H	1		308	320	30018378	NP_830009.1
F101043	6469	710.876	2	1419.74	1419.74	0.795218	75.85	K	AEVFVLSKEEGGR	H	1		308	320	30018378	NP_830009.1
F101043	6470	710.876	2	1419.74	1419.74	1.04879	62.09	K	AEVFVLSKEEGGR	H	1		308	320	30018378	NP_830009.1
F101043	6471	710.876	2	1419.74	1419.74	1.65453	61.97	K	AEVFVLSKEEGGR	H	1		308	320	30018378	NP_830009.1
F101043	6901	738.435	2	1474.86	1474.85	0.265111	33.99	R	QVGVPYIVVFLNK	C	0		125	137	30018378	NP_830009.1
F101043	6902	738.435	2	1474.86	1474.85	0.766855	19.61	R	QVGVPYIVVFLNK	C	0		125	137	30018378	NP_830009.1
F101043	6903	738.435	2	1474.86	1474.85	1.10587	34.85	R	QVGVPYIVVFLNK	C	0		125	137	30018378	NP_830009.1
F101043	6904	738.436	2	1474.86	1474.85	1.18724	52.88	R	QVGVPYIVVFLNK	C	0		125	137	30018378	NP_830009.1
F101043	6905	738.436	2	1474.86	1474.85	1.2686	58.45	R	QVGVPYIVVFLNK	C	0		125	137	30018378	NP_830009.1
F101043	7733	803.926	2	1605.84	1605.84	0.317592	43.11	R	EGGRTVGYGVVATIVE	-	1		380	395	30018378	NP_830009.1
F101043	7734	803.926	2	1605.84	1605.84	0.392319	68.43	R	EGGRTVGYGVVATIVE	-	1		380	395	30018378	NP_830009.1
F101043	7735	803.927	2	1605.84	1605.84	1.52568	19.6	R	EGGRTVGYGVVATIVE	-	1		380	395	30018378	NP_830009.1
F101043	7736	803.927	2	1605.84	1605.84	1.83705	31.77	R	EGGRTVGYGVVATIVE	-	1		380	395	30018378	NP_830009.1
F101043	7921	410.736	4	1638.92	1638.92	-0.26725	16.62	R	GVAREDIQRGQVLAK	S	2		282	296	30018378	NP_830009.1
F101043	7923	820.466	2	1638.92	1638.92	0.411247	20.37	R	GVAREDIQRGQVLAK	S	2		282	296	30018378	NP_830009.1
F101043	8146	834.457	2	1666.9	1666.9	-0.635911	61.11	K	LLDQAQAGDNIGALLR	G	0		266	281	30018378	NP_830009.1
F101043	8149	834.457	2	1666.9	1666.9	0.0959865	80.79	K	LLDQAQAGDNIGALLR	G	0		266	281	30018378	NP_830009.1
F101043	8150	834.458	2	1666.9	1666.9	0.383946	81.37	K	LLDQAQAGDNIGALLR	G	0		266	281	30018378	NP_830009.1
F101043	8151	834.458	2	1666.9	1666.9	0.527926	59.4	K	LLDQAQAGDNIGALLR	G	0		266	281	30018378	NP_830009.1
F101043	8152	834.458	2	1666.9	1666.9	0.755894	86.53	K	LLDQAQAGDNIGALLR	G	0		266	281	30018378	NP_830009.1
F101043	8154	834.458	2	1666.9	1666.9	0.827884	78.39	K	LLDQAQAGDNIGALLR	G	0		266	281	30018378	NP_830009.1
F101043	8155	834.458	2	1666.9	1666.9	0.827884	59.89	K	LLDQAQAGDNIGALLR	G	0		266	281	30018378	NP_830009.1
F101043	8156	834.458	2	1666.9	1666.9	0.827884	47.92	K	LLDQAQAGDNIGALLR	G	0		266	281	30018378	NP_830009.1
F101043	8158	834.458	2	1666.9	1666.9	0.971864	63.57	K	LLDQAQAGDNIGALLR	G	0		266	281	30018378	NP_830009.1
F101043	8159	834.458	2	1666.9	1666.9	1.18783	86.28	K	LLDQAQAGDNIGALLR	G	0		266	281	30018378	NP_830009.1
F101043	8160	834.458	2	1666.9	1666.9	1.25982	85.92	K	LLDQAQAGDNIGALLR	G	0		266	281	30018378	NP_830009.1
F101043	8161	834.459	2	1666.9	1666.9	1.84774	47.41	K	LLDQAQAGDNIGALLR	G	0		266	281	30018378	NP_830009.1
F101043	8162	834.459	2	1666.9	1666.9	2.21969	55.35	K	LLDQAQAGDNIGALLR	G	0		266	281	30018378	NP_830009.1
F101043	8199	837.428	2	1672.84	1672.84	-0.144664	69.68	K	GSALKALQGEADWEAK	I	1		173	188	30018378	NP_830009.1
F101043	8200	837.429	2	1672.84	1672.84	1.2422	48.25	K	GSALKALQGEADWEAK	I	1		173	188	30018378	NP_830009.1
F101043	8364	848.456	2	1694.9	1694.9	-0.948139	70.95	K	FKAEVFVLSKEEGGR	H	2		306	320	30018378	NP_830009.1
F101043	8366	424.732	4	1694.9	1694.9	-0.813618	17.75	K	FKAEVFVLSKEEGGR	H	2		306	320	30018378	NP_830009.1
F101043	8367	424.732	4	1694.9	1694.9	-0.742817	22.59	K	FKAEVFVLSKEEGGR	H	2		306	320	30018378	NP_830009.1
F101043	8369	424.732	4	1694.9	1694.9	-0.318013	20.56	K	FKAEVFVLSKEEGGR	H	2		306	320	30018378	NP_830009.1
F101043	8370	424.732	4	1694.9	1694.9	-0.247212	24.24	K	FKAEVFVLSKEEGGR	H	2		306	320	30018378	NP_830009.1
F101043	8371	424.732	4	1694.9	1694.9	-0.176412	32.55	K	FKAEVFVLSKEEGGR	H	2		306	320	30018378	NP_830009.1
F101043	8372	424.732	4	1694.9	1694.9	-0.105611	19.16	K	FKAEVFVLSKEEGGR	H	2		306	320	30018378	NP_830009.1
F101043	8373	424.732	4	1694.9	1694.9	0.0359903	19.78	K	FKAEVFVLSKEEGGR	H	2		306	320	30018378	NP_830009.1
F101043	8374	424.732	4	1694.9	1694.9	0.130391	30.12	K	FKAEVFVLSKEEGGR	H	2		306	320	30018378	NP_830009.1
F101043	8375	424.732	4	1694.9	1694.9	0.130391	27.74	K	FKAEVFVLSKEEGGR	H	2		306	320	30018378	NP_830009.1
F101043	8376	848.457	2	1694.9	1694.9	0.208272	87.23	K	FKAEVFVLSKEEGGR	H	2		306	320	30018378	NP_830009.1
F101043	8377	424.732	4	1694.9	1694.9	0.271993	33.35	K	FKAEVFVLSKEEGGR	H	2		306	320	30018378	NP_830009.1
F101043	8378	424.732	4	1694.9	1694.9	0.271993	23.2	K	FKAEVFVLSKEEGGR	H	2		306	320	30018378	NP_830009.1
F101043	8380	424.732	4	1694.9	1694.9	0.413594	24.84	K	FKAEVFVLSKEEGGR	H	2		306	320	30018378	NP_830009.1
F101043	8381	848.457	2	1694.9	1694.9	0.574075	119.46	K	FKAEVFVLSKEEGGR	H	2		306	320	30018378	NP_830009.1
F101043	8382	848.457	2	1694.9	1694.9	0.644876	91.69	K	FKAEVFVLSKEEGGR	H	2		306	320	30018378	NP_830009.1
F101043	8383	424.732	4	1694.9	1694.9	0.767597	15.73	K	FKAEVFVLSKEEGGR	H	2		306	320	30018378	NP_830009.1
F101043	8384	848.458	2	1694.9	1694.9	0.786477	94.56	K	FKAEVFVLSKEEGGR	H	2		306	320	30018378	NP_830009.1
F101043	8385	848.458	2	1694.9	1694.9	1.06968	76.67	K	FKAEVFVLSKEEGGR	H	2		306	320	30018378	NP_830009.1
F101043	8386	848.458	2	1694.9	1694.9	1.14048	89.42	K	FKAEVFVLSKEEGGR	H	2		306	320	30018378	NP_830009.1
F101043	8851	884.896	2	1767.78	1767.78	-0.667504	36.59	R	HYAHVDCPGHADYVK	N	0		76	90	30018378	NP_830009.1
F101043	8852	884.896	2	1767.78	1767.78	-0.599623	54.79	R	HYAHVDCPGHADYVK	N	0		76	90	30018378	NP_830009.1
F101043	8853	442.952	4	1767.78	1767.78	-0.549843	27.68	R	HYAHVDCPGHADYVK	N	0		76	90	30018378	NP_830009.1
F101043	8856	442.952	4	1767.78	1767.78	-0.346197	18.3	R	HYAHVDCPGHADYVK	N	0		76	90	30018378	NP_830009.1
F101043	8857	884.896	2	1767.78	1767.78	-0.192332	53.53	R	HYAHVDCPGHADYVK	N	0		76	90	30018378	NP_830009.1
F101043	8858	442.952	4	1767.78	1767.78	-0.07467	15.33	R	HYAHVDCPGHADYVK	N	0		76	90	30018378	NP_830009.1
F101043	8860	442.952	4	1767.78	1767.78	-0.00678818	23.55	R	HYAHVDCPGHADYVK	N	0		76	90	30018378	NP_830009.1
F101043	8862	442.952	4	1767.78	1767.78	0.151603	20.72	R	HYAHVDCPGHADYVK	N	0		76	90	30018378	NP_830009.1
F101043	8863	442.952	4	1767.78	1767.78	0.219484	28.52	R	HYAHVDCPGHADYVK	N	0		76	90	30018378	NP_830009.1
F101043	8864	442.952	4	1767.78	1767.78	0.219484	20.43	R	HYAHVDCPGHADYVK	N	0		76	90	30018378	NP_830009.1
F101043	8865	442.952	4	1767.78	1767.78	0.219484	17.93	R	HYAHVDCPGHADYVK	N	0		76	90	30018378	NP_830009.1
F101043	8868	442.952	4	1767.78	1767.78	0.355248	22.31	R	HYAHVDCPGHADYVK	N	0		76	90	30018378	NP_830009.1
F101043	8869	884.897	2	1767.78	1767.78	0.362036	47.93	R	HYAHVDCPGHADYVK	N	0		76	90	30018378	NP_830009.1
F101043	8870	442.952	4	1767.78	1767.78	0.42313	33.34	R	HYAHVDCPGHADYVK	N	0		76	90	30018378	NP_830009.1
F101043	8871	442.952	4	1767.78	1767.78	0.491012	16.69	R	HYAHVDCPGHADYVK	N	0		76	90	30018378	NP_830009.1
F101043	8872	442.952	4	1767.78	1767.78	0.491012	28.5	R	HYAHVDCPGHADYVK	N	0		76	90	30018378	NP_830009.1
F101043	8873	442.952	4	1767.78	1767.78	0.491012	29.78	R	HYAHVDCPGHADYVK	N	0		76	90	30018378	NP_830009.1
F101043	8874	442.952	4	1767.78	1767.78	0.558893	19.4	R	HYAHVDCPGHADYVK	N	0		76	90	30018378	NP_830009.1
F101043	8875	442.952	4	1767.78	1767.78	0.558893	27.07	R	HYAHVDCPGHADYVK	N	0		76	90	30018378	NP_830009.1
F101043	8876	442.952	4	1767.78	1767.78	0.558893	16.3	R	HYAHVDCPGHADYVK	N	0		76	90	30018378	NP_830009.1
F101043	8877	442.952	4	1767.78	1767.78	0.626775	28.9	R	HYAHVDCPGHADYVK	N	0		76	90	30018378	NP_830009.1
F101043	8880	442.952	4	1767.78	1767.78	0.762539	28.43	R	HYAHVDCPGHADYVK	N	0		76	90	30018378	NP_830009.1
F101043	8881	442.952	4	1767.78	1767.78	0.898302	33.66	R	HYAHVDCPGHADYVK	N	0		76	90	30018378	NP_830009.1
F101043	8882	442.952	4	1767.78	1767.78	0.898302	24.55	R	HYAHVDCPGHADYVK	N	0		76	90	30018378	NP_830009.1
F101043	8884	442.952	4	1767.78	1767.78	0.966184	33.08	R	HYAHVDCPGHADYVK	N	0		76	90	30018378	NP_830009.1
F101043	8885	442.952	4	1767.78	1767.78	1.03407	35.39	R	HYAHVDCPGHADYVK	N	0		76	90	30018378	NP_830009.1
F101043	8887	884.898	2	1767.78	1767.78	1.18793	50.12	R	HYAHVDCPGHADYVK	N	0		76	90	30018378	NP_830009.1
F101043	8888	442.953	4	1767.78	1767.78	1.30559	17.14	R	HYAHVDCPGHADYVK	N	0		76	90	30018378	NP_830009.1
F101043	8890	884.898	2	1767.78	1767.78	1.47077	48.57	R	HYAHVDCPGHADYVK	N	0		76	90	30018378	NP_830009.1
F101043	9059	449.744	4	1794.95	1794.95	-0.620073	26.65	R	SKPHVNIGTIGHVDHGK	T	0		9	25	30018378	NP_830009.1
F101043	9060	449.744	4	1794.95	1794.95	-0.553219	28.01	R	SKPHVNIGTIGHVDHGK	T	0		9	25	30018378	NP_830009.1
F101043	9062	449.744	4	1794.95	1794.95	-0.486365	26.02	R	SKPHVNIGTIGHVDHGK	T	0		9	25	30018378	NP_830009.1
F101043	9063	449.744	4	1794.95	1794.95	-0.419511	19.45	R	SKPHVNIGTIGHVDHGK	T	0		9	25	30018378	NP_830009.1
F101043	9064	449.744	4	1794.95	1794.95	-0.419511	26.21	R	SKPHVNIGTIGHVDHGK	T	0		9	25	30018378	NP_830009.1
F101043	9066	449.744	4	1794.95	1794.95	-0.352656	26.23	R	SKPHVNIGTIGHVDHGK	T	0		9	25	30018378	NP_830009.1
F101043	9067	449.744	4	1794.95	1794.95	-0.218948	19.8	R	SKPHVNIGTIGHVDHGK	T	0		9	25	30018378	NP_830009.1
F101043	9070	449.744	4	1794.95	1794.95	-0.152093	34.45	R	SKPHVNIGTIGHVDHGK	T	0		9	25	30018378	NP_830009.1
F101043	9071	449.744	4	1794.95	1794.95	-0.0629544	28.15	R	SKPHVNIGTIGHVDHGK	T	0		9	25	30018378	NP_830009.1
F101043	9084	898.505	2	1794.99	1795	-0.175488	103.3	R	KLLDQAQAGDNIGALLR	G	1		265	281	30018378	NP_830009.1
F101043	9085	898.505	2	1795	1795	0.0250697	105.67	R	KLLDQAQAGDNIGALLR	G	1		265	281	30018378	NP_830009.1
F101043	9086	898.505	2	1795	1795	0.0919223	97.97	R	KLLDQAQAGDNIGALLR	G	1		265	281	30018378	NP_830009.1
F101043	9087	898.505	2	1795	1795	0.370475	92.35	R	KLLDQAQAGDNIGALLR	G	1		265	281	30018378	NP_830009.1
F101043	9088	898.506	2	1795	1795	0.916437	104.05	R	KLLDQAQAGDNIGALLR	G	1		265	281	30018378	NP_830009.1
F101043	9089	898.506	2	1795	1795	0.916437	88.21	R	KLLDQAQAGDNIGALLR	G	1		265	281	30018378	NP_830009.1
F101043	9145	903.947	2	1805.88	1805.88	0.0337786	65.84	R	GITISTAHVEYETETR	H	0		60	75	30018378	NP_830009.1
F101043	9146	903.947	2	1805.88	1805.88	0.377102	48.89	R	GITISTAHVEYETETR	H	0		60	75	30018378	NP_830009.1
F101043	9147	903.948	2	1805.88	1805.88	0.57645	79.4	R	GITISTAHVEYETETR	H	0		60	75	30018378	NP_830009.1
F101043	9148	903.948	2	1805.88	1805.88	0.6429	77.8	R	GITISTAHVEYETETR	H	0		60	75	30018378	NP_830009.1
F101043	9149	903.948	2	1805.88	1805.88	0.6429	68.01	R	GITISTAHVEYETETR	H	0		60	75	30018378	NP_830009.1
F101043	9150	903.948	2	1805.88	1805.88	0.842249	79.42	R	GITISTAHVEYETETR	H	0		60	75	30018378	NP_830009.1
F101043	9151	903.948	2	1805.88	1805.88	1.05267	69.89	R	GITISTAHVEYETETR	H	0		60	75	30018378	NP_830009.1
F101043	9152	903.948	2	1805.88	1805.88	1.25202	43.54	R	GITISTAHVEYETETR	H	0		60	75	30018378	NP_830009.1
F101043	9153	903.948	2	1805.88	1805.88	1.31847	48.95	R	GITISTAHVEYETETR	H	0		60	75	30018378	NP_830009.1
F101043	9520	939.48	2	1876.95	1876.95	0.288234	15.97	R	DLLSEYGFPGDDIPVIK	G	0		156	172	30018378	NP_830009.1
F101043	9521	939.481	2	1876.95	1876.95	0.352168	43.44	R	DLLSEYGFPGDDIPVIK	G	0		156	172	30018378	NP_830009.1
F101043	9522	939.481	2	1876.95	1876.95	0.543969	78.82	R	DLLSEYGFPGDDIPVIK	G	0		156	172	30018378	NP_830009.1
F101043	9523	939.481	2	1876.95	1876.95	0.810359	61.35	R	DLLSEYGFPGDDIPVIK	G	0		156	172	30018378	NP_830009.1
F101043	9524	939.481	2	1876.95	1876.95	0.810359	44.95	R	DLLSEYGFPGDDIPVIK	G	0		156	172	30018378	NP_830009.1
F101043	9525	939.481	2	1876.95	1876.95	0.874293	62.84	R	DLLSEYGFPGDDIPVIK	G	0		156	172	30018378	NP_830009.1
F101043	9526	939.481	2	1876.95	1876.95	0.938226	74.09	R	DLLSEYGFPGDDIPVIK	G	0		156	172	30018378	NP_830009.1
F101043	9527	939.481	2	1876.95	1876.95	0.938226	67.87	R	DLLSEYGFPGDDIPVIK	G	0		156	172	30018378	NP_830009.1
F101043	9528	939.481	2	1876.95	1876.95	0.938226	46.44	R	DLLSEYGFPGDDIPVIK	G	0		156	172	30018378	NP_830009.1
F101043	9529	939.481	2	1876.95	1876.95	0.938226	41.56	R	DLLSEYGFPGDDIPVIK	G	0		156	172	30018378	NP_830009.1
F101043	9530	939.481	2	1876.95	1876.95	1.06609	72.26	R	DLLSEYGFPGDDIPVIK	G	0		156	172	30018378	NP_830009.1
F101043	9531	939.481	2	1876.95	1876.95	1.06609	59.69	R	DLLSEYGFPGDDIPVIK	G	0		156	172	30018378	NP_830009.1
F101043	9532	939.482	2	1876.95	1876.95	1.46035	50.35	R	DLLSEYGFPGDDIPVIK	G	0		156	172	30018378	NP_830009.1
F101043	9533	939.482	2	1876.95	1876.95	1.52428	41.03	R	DLLSEYGFPGDDIPVIK	G	0		156	172	30018378	NP_830009.1
F101043	9535	939.482	2	1876.95	1876.95	1.97182	43.64	R	DLLSEYGFPGDDIPVIK	G	0		156	172	30018378	NP_830009.1
F101043	9536	939.482	2	1876.95	1876.95	2.43001	48.07	R	DLLSEYGFPGDDIPVIK	G	0		156	172	30018378	NP_830009.1
F101043	9537	939.483	2	1876.95	1876.95	2.76034	31.34	R	DLLSEYGFPGDDIPVIK	G	0		156	172	30018378	NP_830009.1
F101043	9538	939.483	2	1876.95	1876.95	2.82427	27.1	R	DLLSEYGFPGDDIPVIK	G	0		156	172	30018378	NP_830009.1
F101043	9539	939.483	2	1876.95	1876.95	3.14394	29.54	R	DLLSEYGFPGDDIPVIK	G	0		156	172	30018378	NP_830009.1
F101043	9540	939.483	2	1876.95	1876.95	3.34639	20.77	R	DLLSEYGFPGDDIPVIK	G	0		156	172	30018378	NP_830009.1
F101043	9541	939.485	2	1876.96	1876.95	4.90211	21.62	R	DLLSEYGFPGDDIPVIK	G	0		156	172	30018378	NP_830009.1
F101043	9979	980.509	2	1959	1959	0.629912	51.24	K	IIELMAEVDAYIPTPER	E	0		189	205	30018378	NP_830009.1
F101043	9980	980.509	2	1959	1959	0.629912	31.81	K	IIELMAEVDAYIPTPER	E	0		189	205	30018378	NP_830009.1
F101043	9981	980.509	2	1959	1959	0.691168	43.87	K	IIELMAEVDAYIPTPER	E	0		189	205	30018378	NP_830009.1
F101043	9982	980.51	2	1959	1959	1.25268	53.92	K	IIELMAEVDAYIPTPER	E	0		189	205	30018378	NP_830009.1
F101043	9983	980.51	2	1959	1959	1.25268	29.49	K	IIELMAEVDAYIPTPER	E	0		189	205	30018378	NP_830009.1
F101043	9984	980.51	2	1959	1959	1.37519	46.88	K	IIELMAEVDAYIPTPER	E	0		189	205	30018378	NP_830009.1
F101043	9985	980.51	2	1959.01	1959	1.50791	42.98	K	IIELMAEVDAYIPTPER	E	0		189	205	30018378	NP_830009.1
F101043	9986	980.51	2	1959.01	1959	1.56917	52	K	IIELMAEVDAYIPTPER	E	0		189	205	30018378	NP_830009.1
F101043	9987	980.51	2	1959.01	1959	1.56917	45.46	K	IIELMAEVDAYIPTPER	E	0		189	205	30018378	NP_830009.1
F101043	9988	980.51	2	1959.01	1959	1.56917	23.13	K	IIELMAEVDAYIPTPER	E	0		189	205	30018378	NP_830009.1
F101043	9989	980.51	2	1959.01	1959	1.69168	48.1	K	IIELMAEVDAYIPTPER	E	0		189	205	30018378	NP_830009.1
F101043	9990	980.51	2	1959.01	1959	1.75293	20.03	K	IIELMAEVDAYIPTPER	E	0		189	205	30018378	NP_830009.1
F101043	9991	980.51	2	1959.01	1959	1.87544	28.84	K	IIELMAEVDAYIPTPER	E	0		189	205	30018378	NP_830009.1
F101043	9992	980.51	2	1959.01	1959	1.87544	39.08	K	IIELMAEVDAYIPTPER	E	0		189	205	30018378	NP_830009.1
F101043	9993	980.511	2	1959.01	1959	2.3757	26.44	K	IIELMAEVDAYIPTPER	E	0		189	205	30018378	NP_830009.1
F101043	9994	980.511	2	1959.01	1959	2.63093	25.39	K	IIELMAEVDAYIPTPER	E	0		189	205	30018378	NP_830009.1
F101043	10134	498.497	4	1989.96	1989.96	-3.08599	22.23	R	HTPFFANYRPQFYFR	T	0		321	335	30018378	NP_830009.1
F101043	10136	995.988	2	1989.96	1989.96	-0.738204	16.95	R	HTPFFANYRPQFYFR	T	0		321	335	30018378	NP_830009.1
F101043	10138	498.498	4	1989.96	1989.96	-0.312066	21.94	R	HTPFFANYRPQFYFR	T	0		321	335	30018378	NP_830009.1
F101043	10139	498.498	4	1989.96	1989.96	-0.131158	26.76	R	HTPFFANYRPQFYFR	T	0		321	335	30018378	NP_830009.1
F101043	10140	498.498	4	1989.96	1989.96	-0.0708556	26.91	R	HTPFFANYRPQFYFR	T	0		321	335	30018378	NP_830009.1
F101043	10142	498.499	4	1989.97	1989.96	0.97439	21.34	R	HTPFFANYRPQFYFR	T	0		321	335	30018378	NP_830009.1
F101043	10625	523.764	4	2091.03	2091.02	0.888082	16.59	R	ERGITISTAHVEYETETR	H	1		58	75	30018378	NP_830009.1
F101043	10626	523.764	4	2091.03	2091.02	1.00286	18.8	R	ERGITISTAHVEYETETR	H	1		58	75	30018378	NP_830009.1
F101043	10935	1091.05	2	2180.08	2180.08	1.11968	57.38	R	ETDKPFLMPVEDVFSITGR	G	0		206	224	30018378	NP_830009.1
F101043	10936	1091.05	2	2180.08	2180.08	1.11968	36.41	R	ETDKPFLMPVEDVFSITGR	G	0		206	224	30018378	NP_830009.1
F101043	10937	1091.05	2	2180.09	2180.08	1.45912	60.58	R	ETDKPFLMPVEDVFSITGR	G	0		206	224	30018378	NP_830009.1
F101043	10938	1091.05	2	2180.09	2180.08	1.67929	30.28	R	ETDKPFLMPVEDVFSITGR	G	0		206	224	30018378	NP_830009.1
F101043	10939	1091.05	2	2180.09	2180.08	1.67929	26.68	R	ETDKPFLMPVEDVFSITGR	G	0		206	224	30018378	NP_830009.1
F101043	10940	1091.05	2	2180.09	2180.08	2.90861	43.55	R	ETDKPFLMPVEDVFSITGR	G	0		206	224	30018378	NP_830009.1
F101043	10990	1099.05	2	2196.08	2196.08	1.54002	26.03	R	ETDKPFLMPVEDVFSITGR	G	0	Oxidation (M) [8]	206	224	30018378	NP_830009.1
F101043	11076	1112.49	2	2222.97	2222.97	-0.0157447	56.85	K	CDMVDDEELLELVEMEVR	D	0		138	155	30018378	NP_830009.1
F101043	11078	1112.5	2	2222.98	2222.97	0.641033	78.74	K	CDMVDDEELLELVEMEVR	D	0		138	155	30018378	NP_830009.1
F101043	11079	1112.5	2	2222.98	2222.97	0.748996	40.56	K	CDMVDDEELLELVEMEVR	D	0		138	155	30018378	NP_830009.1
F101043	11080	1112.5	2	2222.98	2222.97	0.964923	61.29	K	CDMVDDEELLELVEMEVR	D	0		138	155	30018378	NP_830009.1
F101043	11081	1112.5	2	2222.98	2222.97	1.73866	75.19	K	CDMVDDEELLELVEMEVR	D	0		138	155	30018378	NP_830009.1
F101043	11416	1167.62	2	2333.22	2333.22	0.925332	32.82	R	DLLSEYGFPGDDIPVIKGSALK	A	1		156	177	30018378	NP_830009.1
F101043	11417	1167.62	2	2333.22	2333.22	0.925332	55.05	R	DLLSEYGFPGDDIPVIKGSALK	A	1		156	177	30018378	NP_830009.1
F101043	11418	1167.62	2	2333.22	2333.22	1.23392	46.14	R	DLLSEYGFPGDDIPVIKGSALK	A	1		156	177	30018378	NP_830009.1
F101043	11419	1167.62	2	2333.22	2333.22	1.86824	54.13	R	DLLSEYGFPGDDIPVIKGSALK	A	1		156	177	30018378	NP_830009.1
F101043	12158	1351.16	2	2700.3	2700.3	-0.821019	91.61	K	NMITGAAQMDGGILVVSAADGPMPQTR	E	0		91	117	30018378	NP_830009.1
F101043	12159	1351.16	2	2700.3	2700.3	0.0825833	77.39	K	NMITGAAQMDGGILVVSAADGPMPQTR	E	0		91	117	30018378	NP_830009.1
F101043	12160	1351.16	2	2700.3	2700.3	0.260341	97.79	K	NMITGAAQMDGGILVVSAADGPMPQTR	E	0		91	117	30018378	NP_830009.1
F101043	12161	1351.16	2	2700.31	2700.3	0.897307	91.14	K	NMITGAAQMDGGILVVSAADGPMPQTR	E	0		91	117	30018378	NP_830009.1
F101043	12162	1351.16	2	2700.31	2700.3	0.986185	80.51	K	NMITGAAQMDGGILVVSAADGPMPQTR	E	0		91	117	30018378	NP_830009.1
F101043	12163	1351.16	2	2700.31	2700.3	1.80091	84.64	K	NMITGAAQMDGGILVVSAADGPMPQTR	E	0		91	117	30018378	NP_830009.1
F101043	12164	1351.16	2	2700.31	2700.3	2.43047	75.16	K	NMITGAAQMDGGILVVSAADGPMPQTR	E	0		91	117	30018378	NP_830009.1
F101043	12165	1351.16	2	2700.31	2700.3	2.51935	67.28	K	NMITGAAQMDGGILVVSAADGPMPQTR	E	0		91	117	30018378	NP_830009.1
F101043	12166	1351.16	2	2700.31	2700.3	2.97115	91.72	K	NMITGAAQMDGGILVVSAADGPMPQTR	E	0		91	117	30018378	NP_830009.1
F101043	12235	1368.69	2	2735.37	2735.37	-0.280035	78.25	K	VGDVVEIIGLAEENASTTVTGVEMFR	K	0		239	264	30018378	NP_830009.1
F101043	12236	684.85	4	2735.37	2735.37	0.117717	37.87	K	VGDVVEIIGLAEENASTTVTGVEMFR	K	0		239	264	30018378	NP_830009.1
F101043	12237	1368.69	2	2735.37	2735.37	0.261025	51.88	K	VGDVVEIIGLAEENASTTVTGVEMFR	K	0		239	264	30018378	NP_830009.1
F101043	12238	1368.69	2	2735.37	2735.37	0.348765	55.26	K	VGDVVEIIGLAEENASTTVTGVEMFR	K	0		239	264	30018378	NP_830009.1
F101043	12239	684.85	4	2735.37	2735.37	0.468675	62.65	K	VGDVVEIIGLAEENASTTVTGVEMFR	K	0		239	264	30018378	NP_830009.1
F101043	12240	684.85	4	2735.37	2735.37	0.556415	28.43	K	VGDVVEIIGLAEENASTTVTGVEMFR	K	0		239	264	30018378	NP_830009.1
F101043	12241	684.85	4	2735.37	2735.37	0.556415	26.06	K	VGDVVEIIGLAEENASTTVTGVEMFR	K	0		239	264	30018378	NP_830009.1
F101043	12242	1368.69	2	2735.37	2735.37	0.611983	118.32	K	VGDVVEIIGLAEENASTTVTGVEMFR	K	0		239	264	30018378	NP_830009.1
F101043	12243	684.85	4	2735.37	2735.37	0.731894	43.46	K	VGDVVEIIGLAEENASTTVTGVEMFR	K	0		239	264	30018378	NP_830009.1
F101043	12244	684.85	4	2735.37	2735.37	0.834257	34.39	K	VGDVVEIIGLAEENASTTVTGVEMFR	K	0		239	264	30018378	NP_830009.1
F101043	12245	1368.69	2	2735.37	2735.37	0.882514	118.47	K	VGDVVEIIGLAEENASTTVTGVEMFR	K	0		239	264	30018378	NP_830009.1
F101043	12246	684.85	4	2735.37	2735.37	1.00974	60.96	K	VGDVVEIIGLAEENASTTVTGVEMFR	K	0		239	264	30018378	NP_830009.1
F101043	12247	684.85	4	2735.37	2735.37	1.18521	44.66	K	VGDVVEIIGLAEENASTTVTGVEMFR	K	0		239	264	30018378	NP_830009.1
F101043	12248	1368.69	2	2735.37	2735.37	1.32852	86.59	K	VGDVVEIIGLAEENASTTVTGVEMFR	K	0		239	264	30018378	NP_830009.1
F101043	12249	684.85	4	2735.37	2735.37	1.36069	38.3	K	VGDVVEIIGLAEENASTTVTGVEMFR	K	0		239	264	30018378	NP_830009.1
F101043	12250	1368.69	2	2735.37	2735.37	1.41626	105.33	K	VGDVVEIIGLAEENASTTVTGVEMFR	K	0		239	264	30018378	NP_830009.1
F101043	12251	1368.69	2	2735.37	2735.37	1.41626	120.24	K	VGDVVEIIGLAEENASTTVTGVEMFR	K	0		239	264	30018378	NP_830009.1
F101043	12252	1368.69	2	2735.37	2735.37	1.59905	102.13	K	VGDVVEIIGLAEENASTTVTGVEMFR	K	0		239	264	30018378	NP_830009.1
F101043	12253	684.851	4	2735.37	2735.37	1.72628	59.63	K	VGDVVEIIGLAEENASTTVTGVEMFR	K	0		239	264	30018378	NP_830009.1
F101043	12254	1368.69	2	2735.37	2735.37	1.77453	80.61	K	VGDVVEIIGLAEENASTTVTGVEMFR	K	0		239	264	30018378	NP_830009.1
F101043	12255	1368.69	2	2735.37	2735.37	1.77453	141.02	K	VGDVVEIIGLAEENASTTVTGVEMFR	K	0		239	264	30018378	NP_830009.1
F101043	12256	1368.69	2	2735.37	2735.37	2.22054	69.21	K	VGDVVEIIGLAEENASTTVTGVEMFR	K	0		239	264	30018378	NP_830009.1
F101043	12257	1368.69	2	2735.38	2735.37	2.30828	97.93	K	VGDVVEIIGLAEENASTTVTGVEMFR	K	0		239	264	30018378	NP_830009.1
F101043	12258	1368.7	2	2735.38	2735.37	2.49107	76.28	K	VGDVVEIIGLAEENASTTVTGVEMFR	K	0		239	264	30018378	NP_830009.1
F101043	12259	1368.7	2	2735.38	2735.37	2.57881	51.02	K	VGDVVEIIGLAEENASTTVTGVEMFR	K	0		239	264	30018378	NP_830009.1
F101043	12260	1368.7	2	2735.38	2735.37	2.57881	118.01	K	VGDVVEIIGLAEENASTTVTGVEMFR	K	0		239	264	30018378	NP_830009.1
F101043	12261	684.851	4	2735.38	2735.37	2.61829	55.48	K	VGDVVEIIGLAEENASTTVTGVEMFR	K	0		239	264	30018378	NP_830009.1
F101043	12262	1368.7	2	2735.38	2735.37	2.66655	97.78	K	VGDVVEIIGLAEENASTTVTGVEMFR	K	0		239	264	30018378	NP_830009.1
F101043	12263	1368.7	2	2735.38	2735.37	2.75429	92.75	K	VGDVVEIIGLAEENASTTVTGVEMFR	K	0		239	264	30018378	NP_830009.1
F101043	12264	1368.7	2	2735.38	2735.37	2.84934	61.11	K	VGDVVEIIGLAEENASTTVTGVEMFR	K	0		239	264	30018378	NP_830009.1
F101043	12265	684.852	4	2735.38	2735.37	3.14473	17.54	K	VGDVVEIIGLAEENASTTVTGVEMFR	K	0		239	264	30018378	NP_830009.1
F101043	12266	1368.7	2	2735.38	2735.37	4.09232	59.6	K	VGDVVEIIGLAEENASTTVTGVEMFR	K	0		239	264	30018378	NP_830009.1
F101043	12267	1368.7	2	2735.38	2735.37	4.8966	61.92	K	VGDVVEIIGLAEENASTTVTGVEMFR	K	0		239	264	30018378	NP_830009.1
F101043	12300	688.848	4	2751.36	2751.36	0.00109037	16.43	K	VGDVVEIIGLAEENASTTVTGVEMFR	K	0	Oxidation (M) [24]	239	264	30018378	NP_830009.1
F101043	12499	716.873	4	2863.46	2863.46	-0.570638	20.6	K	VGDVVEIIGLAEENASTTVTGVEMFRK	L	1		239	265	30018378	NP_830009.1
F101043	12500	716.873	4	2863.46	2863.46	-0.053781	31.98	K	VGDVVEIIGLAEENASTTVTGVEMFRK	L	1		239	265	30018378	NP_830009.1
F101043	12501	716.873	4	2863.46	2863.46	0.113848	18.92	K	VGDVVEIIGLAEENASTTVTGVEMFRK	L	1		239	265	30018378	NP_830009.1
F101043	12502	1432.74	2	2863.47	2863.46	0.592988	69.6	K	VGDVVEIIGLAEENASTTVTGVEMFRK	L	1		239	265	30018378	NP_830009.1
F101043	12503	716.874	4	2863.47	2863.46	0.714519	57.72	K	VGDVVEIIGLAEENASTTVTGVEMFRK	L	1		239	265	30018378	NP_830009.1
F101043	12504	716.874	4	2863.47	2863.46	0.798334	48.99	K	VGDVVEIIGLAEENASTTVTGVEMFRK	L	1		239	265	30018378	NP_830009.1
F101043	12506	716.874	4	2863.47	2863.46	0.798334	48.4	K	VGDVVEIIGLAEENASTTVTGVEMFRK	L	1		239	265	30018378	NP_830009.1
F101043	12507	1432.74	2	2863.47	2863.46	0.851416	74.64	K	VGDVVEIIGLAEENASTTVTGVEMFRK	L	1		239	265	30018378	NP_830009.1
F101043	12508	716.874	4	2863.47	2863.46	0.882148	29.61	K	VGDVVEIIGLAEENASTTVTGVEMFRK	L	1		239	265	30018378	NP_830009.1
F101043	12509	716.874	4	2863.47	2863.46	0.965963	56.61	K	VGDVVEIIGLAEENASTTVTGVEMFRK	L	1		239	265	30018378	NP_830009.1
F101043	12510	716.874	4	2863.47	2863.46	1.04978	53.23	K	VGDVVEIIGLAEENASTTVTGVEMFRK	L	1		239	265	30018378	NP_830009.1
F101043	12511	716.874	4	2863.47	2863.46	1.04978	38.05	K	VGDVVEIIGLAEENASTTVTGVEMFRK	L	1		239	265	30018378	NP_830009.1
F101043	12512	716.874	4	2863.47	2863.46	1.13359	46.99	K	VGDVVEIIGLAEENASTTVTGVEMFRK	L	1		239	265	30018378	NP_830009.1
F101043	12513	716.874	4	2863.47	2863.46	1.13359	40	K	VGDVVEIIGLAEENASTTVTGVEMFRK	L	1		239	265	30018378	NP_830009.1
F101043	12514	716.874	4	2863.47	2863.46	1.21741	43.32	K	VGDVVEIIGLAEENASTTVTGVEMFRK	L	1		239	265	30018378	NP_830009.1
F101043	12515	716.874	4	2863.47	2863.46	1.56663	23.28	K	VGDVVEIIGLAEENASTTVTGVEMFRK	L	1		239	265	30018378	NP_830009.1
F101043	12516	716.874	4	2863.47	2863.46	1.65045	53.45	K	VGDVVEIIGLAEENASTTVTGVEMFRK	L	1		239	265	30018378	NP_830009.1
F101043	12517	716.874	4	2863.47	2863.46	1.65045	43.66	K	VGDVVEIIGLAEENASTTVTGVEMFRK	L	1		239	265	30018378	NP_830009.1
F101043	12533	720.872	4	2879.46	2879.46	-0.0670265	43.45	K	VGDVVEIIGLAEENASTTVTGVEMFRK	L	1	Oxidation (M) [24]	239	265	30018378	NP_830009.1
F101043	12534	720.872	4	2879.46	2879.46	0.26637	53	K	VGDVVEIIGLAEENASTTVTGVEMFRK	L	1	Oxidation (M) [24]	239	265	30018378	NP_830009.1
F101043	12535	720.873	4	2879.46	2879.46	0.863704	37.28	K	VGDVVEIIGLAEENASTTVTGVEMFRK	L	1	Oxidation (M) [24]	239	265	30018378	NP_830009.1
F101043	12536	720.873	4	2879.46	2879.46	1.28045	32.79	K	VGDVVEIIGLAEENASTTVTGVEMFRK	L	1	Oxidation (M) [24]	239	265	30018378	NP_830009.1
F101043	12537	720.873	4	2879.46	2879.46	1.28045	24	K	VGDVVEIIGLAEENASTTVTGVEMFRK	L	1	Oxidation (M) [24]	239	265	30018378	NP_830009.1
F101043	12810	770.936	4	3079.71	3079.71	-0.36919	15.27	R	SKPHVNIGTIGHVDHGKTTLTAAITTVLAK	A	1		9	38	30018378	NP_830009.1
F101043	12811	770.936	4	3079.72	3079.71	0.254244	29.4	R	SKPHVNIGTIGHVDHGKTTLTAAITTVLAK	A	1		9	38	30018378	NP_830009.1
F101043	12812	770.936	4	3079.72	3079.71	0.332174	24.99	R	SKPHVNIGTIGHVDHGKTTLTAAITTVLAK	A	1		9	38	30018378	NP_830009.1
F101043	12813	770.936	4	3079.72	3079.71	0.734808	26.28	R	SKPHVNIGTIGHVDHGKTTLTAAITTVLAK	A	1		9	38	30018378	NP_830009.1
F101043	12814	770.936	4	3079.72	3079.71	0.812738	22.39	R	SKPHVNIGTIGHVDHGKTTLTAAITTVLAK	A	1		9	38	30018378	NP_830009.1
F101043	12815	770.937	4	3079.72	3079.71	0.968596	40.98	R	SKPHVNIGTIGHVDHGKTTLTAAITTVLAK	A	1		9	38	30018378	NP_830009.1
F101043	12816	770.937	4	3079.72	3079.71	1.04653	49.85	R	SKPHVNIGTIGHVDHGKTTLTAAITTVLAK	A	1		9	38	30018378	NP_830009.1
F101043	12817	770.937	4	3079.72	3079.71	1.04653	27.38	R	SKPHVNIGTIGHVDHGKTTLTAAITTVLAK	A	1		9	38	30018378	NP_830009.1
F101043	12818	770.937	4	3079.72	3079.71	1.13744	28.89	R	SKPHVNIGTIGHVDHGKTTLTAAITTVLAK	A	1		9	38	30018378	NP_830009.1
F101043	12819	770.937	4	3079.72	3079.71	1.13744	35.05	R	SKPHVNIGTIGHVDHGKTTLTAAITTVLAK	A	1		9	38	30018378	NP_830009.1
F101043	12820	770.937	4	3079.72	3079.71	1.13744	18.69	R	SKPHVNIGTIGHVDHGKTTLTAAITTVLAK	A	1		9	38	30018378	NP_830009.1
F101043	12821	770.937	4	3079.72	3079.71	1.21537	18.13	R	SKPHVNIGTIGHVDHGKTTLTAAITTVLAK	A	1		9	38	30018378	NP_830009.1
F101043	12822	770.937	4	3079.72	3079.71	1.21537	33.2	R	SKPHVNIGTIGHVDHGKTTLTAAITTVLAK	A	1		9	38	30018378	NP_830009.1
F101043	12823	770.937	4	3079.72	3079.71	1.2933	33.03	R	SKPHVNIGTIGHVDHGKTTLTAAITTVLAK	A	1		9	38	30018378	NP_830009.1
F101043	12861	784.167	4	3132.64	3132.64	-0.0970428	42.46	R	GIVKVGDVVEIIGLAEENASTTVTGVEMFR	K	1		235	264	30018378	NP_830009.1
F101043	12862	784.167	4	3132.64	3132.64	0.29879	54.55	R	GIVKVGDVVEIIGLAEENASTTVTGVEMFR	K	1		235	264	30018378	NP_830009.1
F101043	12863	784.167	4	3132.64	3132.64	0.694622	32.19	R	GIVKVGDVVEIIGLAEENASTTVTGVEMFR	K	1		235	264	30018378	NP_830009.1
F101043	12864	784.167	4	3132.64	3132.64	0.847848	72.07	R	GIVKVGDVVEIIGLAEENASTTVTGVEMFR	K	1		235	264	30018378	NP_830009.1
F101043	12865	784.167	4	3132.64	3132.64	0.924461	58.72	R	GIVKVGDVVEIIGLAEENASTTVTGVEMFR	K	1		235	264	30018378	NP_830009.1
F101043	12866	784.168	4	3132.64	3132.64	1.1543	67.11	R	GIVKVGDVVEIIGLAEENASTTVTGVEMFR	K	1		235	264	30018378	NP_830009.1
F101043	12867	784.168	4	3132.64	3132.64	1.23091	60.2	R	GIVKVGDVVEIIGLAEENASTTVTGVEMFR	K	1		235	264	30018378	NP_830009.1
F101043	12868	784.168	4	3132.64	3132.64	1.23091	65.82	R	GIVKVGDVVEIIGLAEENASTTVTGVEMFR	K	1		235	264	30018378	NP_830009.1
F101043	12869	784.168	4	3132.64	3132.64	1.85658	40.43	R	GIVKVGDVVEIIGLAEENASTTVTGVEMFR	K	1		235	264	30018378	NP_830009.1
F101043	12870	784.169	4	3132.65	3132.64	3.03131	62.32	R	GIVKVGDVVEIIGLAEENASTTVTGVEMFR	K	1		235	264	30018378	NP_830009.1
F101043	12886	788.167	4	3148.64	3148.63	2.13966	29.09	R	GIVKVGDVVEIIGLAEENASTTVTGVEMFR	K	1	Oxidation (M) [28]	235	264	30018378	NP_830009.1
F101043	13008	816.19	4	3260.73	3260.73	-0.901331	17.65	R	GIVKVGDVVEIIGLAEENASTTVTGVEMFRK	L	2		235	265	30018378	NP_830009.1
F101043	13009	816.191	4	3260.73	3260.73	0.362189	21.8	R	GIVKVGDVVEIIGLAEENASTTVTGVEMFRK	L	2		235	265	30018378	NP_830009.1
F101043	13010	816.191	4	3260.74	3260.73	0.816074	51.13	R	GIVKVGDVVEIIGLAEENASTTVTGVEMFRK	L	2		235	265	30018378	NP_830009.1
F101043	13011	816.191	4	3260.74	3260.73	1.03688	36.62	R	GIVKVGDVVEIIGLAEENASTTVTGVEMFRK	L	2		235	265	30018378	NP_830009.1
F101043	13012	816.191	4	3260.74	3260.73	1.11049	30.12	R	GIVKVGDVVEIIGLAEENASTTVTGVEMFRK	L	2		235	265	30018378	NP_830009.1
F101043	13013	816.191	4	3260.74	3260.73	1.11049	35.99	R	GIVKVGDVVEIIGLAEENASTTVTGVEMFRK	L	2		235	265	30018378	NP_830009.1
F101043	13014	816.191	4	3260.74	3260.73	1.11049	43.46	R	GIVKVGDVVEIIGLAEENASTTVTGVEMFRK	L	2		235	265	30018378	NP_830009.1
F101043	13015	816.191	4	3260.74	3260.73	1.19636	34.16	R	GIVKVGDVVEIIGLAEENASTTVTGVEMFRK	L	2		235	265	30018378	NP_830009.1
F101043	13016	816.191	4	3260.74	3260.73	1.26996	20.88	R	GIVKVGDVVEIIGLAEENASTTVTGVEMFRK	L	2		235	265	30018378	NP_830009.1
F101043	13018	816.192	4	3260.74	3260.73	1.34356	40.84	R	GIVKVGDVVEIIGLAEENASTTVTGVEMFRK	L	2		235	265	30018378	NP_830009.1
F101043	13019	816.192	4	3260.74	3260.73	1.34356	29.74	R	GIVKVGDVVEIIGLAEENASTTVTGVEMFRK	L	2		235	265	30018378	NP_830009.1
F101043	13020	816.192	4	3260.74	3260.73	1.41717	25.1	R	GIVKVGDVVEIIGLAEENASTTVTGVEMFRK	L	2		235	265	30018378	NP_830009.1
F101043	13021	816.192	4	3260.74	3260.73	1.78518	29.6	R	GIVKVGDVVEIIGLAEENASTTVTGVEMFRK	L	2		235	265	30018378	NP_830009.1
F101043	13022	816.192	4	3260.74	3260.73	1.85878	43.3	R	GIVKVGDVVEIIGLAEENASTTVTGVEMFRK	L	2		235	265	30018378	NP_830009.1
F101043	13023	816.192	4	3260.74	3260.73	2.45988	21.45	R	GIVKVGDVVEIIGLAEENASTTVTGVEMFRK	L	2		235	265	30018378	NP_830009.1
F101043	13039	820.19	4	3276.73	3276.73	0.580457	32.58	R	GIVKVGDVVEIIGLAEENASTTVTGVEMFRK	L	2	Oxidation (M) [28]	235	265	30018378	NP_830009.1
F101043	13040	820.19	4	3276.73	3276.73	0.800189	27.56	R	GIVKVGDVVEIIGLAEENASTTVTGVEMFRK	L	2	Oxidation (M) [28]	235	265	30018378	NP_830009.1
F101043	13041	820.19	4	3276.73	3276.73	0.800189	27.47	R	GIVKVGDVVEIIGLAEENASTTVTGVEMFRK	L	2	Oxidation (M) [28]	235	265	30018378	NP_830009.1
F101043	13042	820.191	4	3276.74	3276.73	2.58245	22.96	R	GIVKVGDVVEIIGLAEENASTTVTGVEMFRK	L	2	Oxidation (M) [28]	235	265	30018378	NP_830009.1
F101043	13378	920.963	4	3679.82	3679.82	1.00956	19.41	R	QVGVPYIVVFLNKCDMVDDEELLELVEMEVR	D	1		125	155	30018378	NP_830009.1
F101043	13604	1031.27	4	4121.07	4121.07	-1.22905	23.76	K	IIELMAEVDAYIPTPERETDKPFLMPVEDVFSITGR	G	1		189	224	30018378	NP_830009.1
F101043	13605	1031.28	4	4121.07	4121.07	-0.394315	27.87	K	IIELMAEVDAYIPTPERETDKPFLMPVEDVFSITGR	G	1		189	224	30018378	NP_830009.1
F101043	13606	1031.28	4	4121.07	4121.07	-0.394315	24.26	K	IIELMAEVDAYIPTPERETDKPFLMPVEDVFSITGR	G	1		189	224	30018378	NP_830009.1
F101043	13607	1031.28	4	4121.08	4121.07	0.789843	19.45	K	IIELMAEVDAYIPTPERETDKPFLMPVEDVFSITGR	G	1		189	224	30018378	NP_830009.1
F101043	13608	1031.28	4	4121.08	4121.07	0.789843	19.79	K	IIELMAEVDAYIPTPERETDKPFLMPVEDVFSITGR	G	1		189	224	30018378	NP_830009.1
F101043	13610	1031.28	4	4121.08	4121.07	0.789843	19.2	K	IIELMAEVDAYIPTPERETDKPFLMPVEDVFSITGR	G	1		189	224	30018378	NP_830009.1
F101043	13611	1031.28	4	4121.08	4121.07	0.906317	30.28	K	IIELMAEVDAYIPTPERETDKPFLMPVEDVFSITGR	G	1		189	224	30018378	NP_830009.1
F101043	13612	1031.28	4	4121.08	4121.07	1.14897	22.91	K	IIELMAEVDAYIPTPERETDKPFLMPVEDVFSITGR	G	1		189	224	30018378	NP_830009.1
F101043	13613	1031.28	4	4121.08	4121.07	1.26545	22.87	K	IIELMAEVDAYIPTPERETDKPFLMPVEDVFSITGR	G	1		189	224	30018378	NP_830009.1
F101043	13614	1031.28	4	4121.08	4121.07	1.26545	26.02	K	IIELMAEVDAYIPTPERETDKPFLMPVEDVFSITGR	G	1		189	224	30018378	NP_830009.1
F101043	13615	1031.28	4	4121.08	4121.07	1.26545	27.63	K	IIELMAEVDAYIPTPERETDKPFLMPVEDVFSITGR	G	1		189	224	30018378	NP_830009.1
F101043	13616	1031.28	4	4121.08	4121.07	1.4984	35.82	K	IIELMAEVDAYIPTPERETDKPFLMPVEDVFSITGR	G	1		189	224	30018378	NP_830009.1
F101043	13617	1031.28	4	4121.08	4121.07	1.4984	21.18	K	IIELMAEVDAYIPTPERETDKPFLMPVEDVFSITGR	G	1		189	224	30018378	NP_830009.1
F101043	13618	1031.28	4	4121.08	4121.07	1.4984	19.18	K	IIELMAEVDAYIPTPERETDKPFLMPVEDVFSITGR	G	1		189	224	30018378	NP_830009.1
F101043	13619	1031.28	4	4121.08	4121.07	1.61487	27.55	K	IIELMAEVDAYIPTPERETDKPFLMPVEDVFSITGR	G	1		189	224	30018378	NP_830009.1
F101043	13620	1031.28	4	4121.08	4121.07	1.61487	29.72	K	IIELMAEVDAYIPTPERETDKPFLMPVEDVFSITGR	G	1		189	224	30018378	NP_830009.1
F101043	13621	1031.28	4	4121.08	4121.07	1.61487	17.56	K	IIELMAEVDAYIPTPERETDKPFLMPVEDVFSITGR	G	1		189	224	30018378	NP_830009.1
F101043	13622	1031.28	4	4121.08	4121.07	1.74105	25.27	K	IIELMAEVDAYIPTPERETDKPFLMPVEDVFSITGR	G	1		189	224	30018378	NP_830009.1
F101043	13624	1031.28	4	4121.08	4121.07	2.09047	16.33	K	IIELMAEVDAYIPTPERETDKPFLMPVEDVFSITGR	G	1		189	224	30018378	NP_830009.1
F101043	13625	1031.28	4	4121.08	4121.07	2.09047	28.25	K	IIELMAEVDAYIPTPERETDKPFLMPVEDVFSITGR	G	1		189	224	30018378	NP_830009.1
F101043	13626	1031.28	4	4121.08	4121.07	2.20695	29.2	K	IIELMAEVDAYIPTPERETDKPFLMPVEDVFSITGR	G	1		189	224	30018378	NP_830009.1
F101043	13627	1031.28	4	4121.08	4121.07	2.20695	21	K	IIELMAEVDAYIPTPERETDKPFLMPVEDVFSITGR	G	1		189	224	30018378	NP_830009.1
F101043	13630	1031.28	4	4121.08	4121.07	2.56608	20.53	K	IIELMAEVDAYIPTPERETDKPFLMPVEDVFSITGR	G	1		189	224	30018378	NP_830009.1
F101043	13645	1035.28	4	4137.07	4137.07	0.951398	16.12	K	IIELMAEVDAYIPTPERETDKPFLMPVEDVFSITGR	G	1	Oxidation (M) [25]	189	224	30018378	NP_830009.1
F101043	13647	1035.28	4	4137.08	4137.07	2.96248	25.93	K	IIELMAEVDAYIPTPERETDKPFLMPVEDVFSITGR	G	1	Oxidation (M) [25]	189	224	30018378	NP_830009.1
F101043	13687	1068.29	4	4269.14	4269.14	1.98143	21.39	R	TTDVTGIIQLPEGTEMVMPGDNIEMTIELIAPIAIEEGTK	F	0		336	375	30018378	NP_830009.1
F101043	13688	1068.29	4	4269.14	4269.14	2.10324	16.37	R	TTDVTGIIQLPEGTEMVMPGDNIEMTIELIAPIAIEEGTK	F	0		336	375	30018378	NP_830009.1
F101043	13689	1068.29	4	4269.15	4269.14	3.24632	34.58	R	TTDVTGIIQLPEGTEMVMPGDNIEMTIELIAPIAIEEGTK	F	0		336	375	30018378	NP_830009.1
F101043	13737	1113.52	4	4450.07	4450.07	-0.673472	18.2	R	HYAHVDCPGHADYVKNMITGAAQMDGGILVVSAADGPMPQTR	E	1		76	117	30018378	NP_830009.1
F101043	13738	1113.53	4	4450.07	4450.07	0.423139	20.38	R	HYAHVDCPGHADYVKNMITGAAQMDGGILVVSAADGPMPQTR	E	1		76	117	30018378	NP_830009.1
F101043	13809	1194.11	4	4772.42	4772.42	0.453648	22.03	R	TTDVTGIIQLPEGTEMVMPGDNIEMTIELIAPIAIEEGTKFSIR	E	1		336	379	30018378	NP_830009.1
F101043	13810	1194.11	4	4772.43	4772.42	1.16607	15.29	R	TTDVTGIIQLPEGTEMVMPGDNIEMTIELIAPIAIEEGTKFSIR	E	1		336	379	30018378	NP_830009.1
F101043	13811	1194.11	4	4772.43	4772.42	1.26665	32.63	R	TTDVTGIIQLPEGTEMVMPGDNIEMTIELIAPIAIEEGTKFSIR	E	1		336	379	30018378	NP_830009.1
F101043	13812	1194.11	4	4772.43	4772.42	1.57677	21.71	R	TTDVTGIIQLPEGTEMVMPGDNIEMTIELIAPIAIEEGTKFSIR	E	1		336	379	30018378	NP_830009.1
F101043	13813	1194.11	4	4772.43	4772.42	1.67735	32.42	R	TTDVTGIIQLPEGTEMVMPGDNIEMTIELIAPIAIEEGTKFSIR	E	1		336	379	30018378	NP_830009.1
F101043	13814	1194.11	4	4772.43	4772.42	1.88688	27.38	R	TTDVTGIIQLPEGTEMVMPGDNIEMTIELIAPIAIEEGTKFSIR	E	1		336	379	30018378	NP_830009.1
F101043	13819	1198.12	4	4788.44	4788.42	4.97993	18.03	R	TTDVTGIIQLPEGTEMVMPGDNIEMTIELIAPIAIEEGTKFSIR	E	1	Oxidation (M) [18]	336	379	30018378	NP_830009.1
F101045	834	434.256	2	866.497	866.497	-0.238893	31.65	R	EHILLSR	Q	0		118	124	30018378	NP_830009.1
F101045	835	434.256	2	866.497	866.497	-0.169649	19.63	R	EHILLSR	Q	0		118	124	30018378	NP_830009.1
F101045	836	434.256	2	866.498	866.497	0.176573	33.06	R	EHILLSR	Q	0		118	124	30018378	NP_830009.1
F101045	837	434.256	2	866.498	866.497	0.45355	17.79	R	EHILLSR	Q	0		118	124	30018378	NP_830009.1
F101045	838	434.256	2	866.498	866.497	0.684364	28.42	R	EHILLSR	Q	0		118	124	30018378	NP_830009.1
F101045	3640	584.342	2	1166.67	1166.67	-0.0419999	50.51	K	FKAEVFVLSK	E	1		306	315	30018378	NP_830009.1
F101045	3641	584.342	2	1166.67	1166.67	0.060857	55.09	K	FKAEVFVLSK	E	1		306	315	30018378	NP_830009.1
F101045	3642	584.342	2	1166.67	1166.67	0.180857	51.07	K	FKAEVFVLSK	E	1		306	315	30018378	NP_830009.1
F101045	3643	584.342	2	1166.67	1166.67	0.283713	57.18	K	FKAEVFVLSK	E	1		306	315	30018378	NP_830009.1
F101045	4142	604.331	2	1206.65	1206.65	-1.92268	26.58	R	TVGYGVVATIVE	-	0		384	395	30018378	NP_830009.1
F101045	4143	604.332	2	1206.65	1206.65	-0.812166	25.39	R	TVGYGVVATIVE	-	0		384	395	30018378	NP_830009.1
F101045	4144	604.332	2	1206.65	1206.65	-0.712717	31.36	R	TVGYGVVATIVE	-	0		384	395	30018378	NP_830009.1
F101045	4146	604.332	2	1206.65	1206.65	0.298347	41.43	R	TVGYGVVATIVE	-	0		384	395	30018378	NP_830009.1
F101045	4147	604.332	2	1206.65	1206.65	0.298347	49.91	R	TVGYGVVATIVE	-	0		384	395	30018378	NP_830009.1
F101045	4148	604.332	2	1206.65	1206.65	0.298347	44.82	R	TVGYGVVATIVE	-	0		384	395	30018378	NP_830009.1
F101045	4149	604.332	2	1206.65	1206.65	0.41437	41.66	R	TVGYGVVATIVE	-	0		384	395	30018378	NP_830009.1
F101045	4150	604.332	2	1206.65	1206.65	0.513819	75.77	R	TVGYGVVATIVE	-	0		384	395	30018378	NP_830009.1
F101045	4151	604.332	2	1206.65	1206.65	0.613268	40.41	R	TVGYGVVATIVE	-	0		384	395	30018378	NP_830009.1
F101045	4152	604.332	2	1206.65	1206.65	0.613268	39.25	R	TVGYGVVATIVE	-	0		384	395	30018378	NP_830009.1
F101045	4153	604.332	2	1206.65	1206.65	0.613268	65.07	R	TVGYGVVATIVE	-	0		384	395	30018378	NP_830009.1
F101045	4154	604.333	2	1206.65	1206.65	0.712717	66.47	R	TVGYGVVATIVE	-	0		384	395	30018378	NP_830009.1
F101045	4155	604.333	2	1206.65	1206.65	0.812166	64.32	R	TVGYGVVATIVE	-	0		384	395	30018378	NP_830009.1
F101045	4156	604.333	2	1206.65	1206.65	0.812166	60.65	R	TVGYGVVATIVE	-	0		384	395	30018378	NP_830009.1
F101045	4157	604.333	2	1206.65	1206.65	0.911615	64.71	R	TVGYGVVATIVE	-	0		384	395	30018378	NP_830009.1
F101045	4159	604.333	2	1206.65	1206.65	0.911615	16.06	R	TVGYGVVATIVE	-	0		384	395	30018378	NP_830009.1
F101045	4160	604.333	2	1206.65	1206.65	1.01106	20.1	R	TVGYGVVATIVE	-	0		384	395	30018378	NP_830009.1
F101045	4161	604.333	2	1206.65	1206.65	1.11051	20.65	R	TVGYGVVATIVE	-	0		384	395	30018378	NP_830009.1
F101045	4162	604.333	2	1206.65	1206.65	1.82323	23.85	R	TVGYGVVATIVE	-	0		384	395	30018378	NP_830009.1
F101045	4297	609.293	2	1216.57	1216.57	-0.328793	16.33	K	ALQGEADWEAK	I	0		178	188	30018378	NP_830009.1
F101045	4298	609.293	2	1216.57	1216.57	-0.115077	38.45	K	ALQGEADWEAK	I	0		178	188	30018378	NP_830009.1
F101045	4299	609.293	2	1216.57	1216.57	-0.0164396	19.38	K	ALQGEADWEAK	I	0		178	188	30018378	NP_830009.1
F101045	4300	609.294	2	1216.57	1216.57	0.279474	53.06	K	ALQGEADWEAK	I	0		178	188	30018378	NP_830009.1
F101045	4301	609.294	2	1216.57	1216.57	0.378111	55.35	K	ALQGEADWEAK	I	0		178	188	30018378	NP_830009.1
F101045	4302	609.294	2	1216.57	1216.57	0.378111	55.51	K	ALQGEADWEAK	I	0		178	188	30018378	NP_830009.1
F101045	4303	609.294	2	1216.57	1216.57	0.476749	58.04	K	ALQGEADWEAK	I	0		178	188	30018378	NP_830009.1
F101045	4304	609.294	2	1216.57	1216.57	0.476749	40.24	K	ALQGEADWEAK	I	0		178	188	30018378	NP_830009.1
F101045	4305	609.294	2	1216.57	1216.57	0.575387	46.55	K	ALQGEADWEAK	I	0		178	188	30018378	NP_830009.1
F101045	4306	609.294	2	1216.57	1216.57	0.674025	44.7	K	ALQGEADWEAK	I	0		178	188	30018378	NP_830009.1
F101045	4307	609.294	2	1216.57	1216.57	0.674025	47.97	K	ALQGEADWEAK	I	0		178	188	30018378	NP_830009.1
F101045	4308	609.294	2	1216.57	1216.57	0.674025	35.25	K	ALQGEADWEAK	I	0		178	188	30018378	NP_830009.1
F101045	4309	609.294	2	1216.57	1216.57	0.772663	37.02	K	ALQGEADWEAK	I	0		178	188	30018378	NP_830009.1
F101045	4310	609.294	2	1216.57	1216.57	1.18365	53.42	K	ALQGEADWEAK	I	0		178	188	30018378	NP_830009.1
F101045	4311	609.294	2	1216.57	1216.57	1.28229	49.06	K	ALQGEADWEAK	I	0		178	188	30018378	NP_830009.1
F101045	4312	609.295	2	1216.57	1216.57	1.9892	17.88	K	ALQGEADWEAK	I	0		178	188	30018378	NP_830009.1
F101045	4779	628.851	2	1255.69	1255.69	-0.273157	37.37	R	EDIQRGQVLAK	S	1		286	296	30018378	NP_830009.1
F101045	4780	628.851	2	1255.69	1255.69	-0.0820267	39.4	R	EDIQRGQVLAK	S	1		286	296	30018378	NP_830009.1
F101045	4781	628.852	2	1255.69	1255.69	0.109103	20.09	R	EDIQRGQVLAK	S	1		286	296	30018378	NP_830009.1
F101045	4782	628.852	2	1255.69	1255.69	0.109103	37.54	R	EDIQRGQVLAK	S	1		286	296	30018378	NP_830009.1
F101045	4783	628.852	2	1255.69	1255.69	0.204669	40.54	R	EDIQRGQVLAK	S	1		286	296	30018378	NP_830009.1
F101045	4784	628.852	2	1255.69	1255.69	0.204669	38.5	R	EDIQRGQVLAK	S	1		286	296	30018378	NP_830009.1
F101045	4785	628.852	2	1255.69	1255.69	0.204669	41.62	R	EDIQRGQVLAK	S	1		286	296	30018378	NP_830009.1
F101045	4786	628.852	2	1255.69	1255.69	0.395799	35.58	R	EDIQRGQVLAK	S	1		286	296	30018378	NP_830009.1
F101045	4787	628.852	2	1255.69	1255.69	0.507291	37.72	R	EDIQRGQVLAK	S	1		286	296	30018378	NP_830009.1
F101045	4788	628.852	2	1255.69	1255.69	0.602857	50.62	R	EDIQRGQVLAK	S	1		286	296	30018378	NP_830009.1
F101045	4789	628.852	2	1255.69	1255.69	0.602857	37.82	R	EDIQRGQVLAK	S	1		286	296	30018378	NP_830009.1
F101045	4790	628.852	2	1255.69	1255.69	1.08068	37.43	R	EDIQRGQVLAK	S	1		286	296	30018378	NP_830009.1
F101045	4791	628.853	2	1255.69	1255.69	2.35488	16.77	R	EDIQRGQVLAK	S	1		286	296	30018378	NP_830009.1
F101045	5342	652.395	2	1302.78	1302.78	-0.564948	63.45	K	TTLTAAITTVLAK	A	0		26	38	30018378	NP_830009.1
F101045	5343	652.395	2	1302.78	1302.78	-0.564948	65.78	K	TTLTAAITTVLAK	A	0		26	38	30018378	NP_830009.1
F101045	5344	652.395	2	1302.78	1302.78	0.0798295	38.27	K	TTLTAAITTVLAK	A	0		26	38	30018378	NP_830009.1
F101045	5345	652.395	2	1302.78	1302.78	0.171941	103.07	K	TTLTAAITTVLAK	A	0		26	38	30018378	NP_830009.1
F101045	5346	652.395	2	1302.78	1302.78	0.264052	69.38	K	TTLTAAITTVLAK	A	0		26	38	30018378	NP_830009.1
F101045	5347	652.395	2	1302.78	1302.78	0.371514	113.58	K	TTLTAAITTVLAK	A	0		26	38	30018378	NP_830009.1
F101045	5348	652.395	2	1302.78	1302.78	0.371514	105.24	K	TTLTAAITTVLAK	A	0		26	38	30018378	NP_830009.1
F101045	5349	652.395	2	1302.78	1302.78	0.371514	90.86	K	TTLTAAITTVLAK	A	0		26	38	30018378	NP_830009.1
F101045	5350	652.396	2	1302.78	1302.78	0.463625	53.01	K	TTLTAAITTVLAK	A	0		26	38	30018378	NP_830009.1
F101045	5351	652.396	2	1302.78	1302.78	0.647847	95.35	K	TTLTAAITTVLAK	A	0		26	38	30018378	NP_830009.1
F101045	5352	652.396	2	1302.78	1302.78	0.647847	105.36	K	TTLTAAITTVLAK	A	0		26	38	30018378	NP_830009.1
F101045	5353	652.396	2	1302.78	1302.78	0.832069	95.11	K	TTLTAAITTVLAK	A	0		26	38	30018378	NP_830009.1
F101045	5354	652.396	2	1302.78	1302.78	0.832069	58.51	K	TTLTAAITTVLAK	A	0		26	38	30018378	NP_830009.1
F101045	5355	652.396	2	1302.78	1302.78	1.01629	46.57	K	TTLTAAITTVLAK	A	0		26	38	30018378	NP_830009.1
F101045	5356	652.396	2	1302.78	1302.78	1.30798	86.96	K	TTLTAAITTVLAK	A	0		26	38	30018378	NP_830009.1
F101045	5357	652.396	2	1302.78	1302.78	1.4922	26.23	K	TTLTAAITTVLAK	A	0		26	38	30018378	NP_830009.1
F101045	5358	652.396	2	1302.78	1302.78	1.58431	54.99	K	TTLTAAITTVLAK	A	0		26	38	30018378	NP_830009.1
F101045	5359	652.396	2	1302.78	1302.78	1.58431	72.16	K	TTLTAAITTVLAK	A	0		26	38	30018378	NP_830009.1
F101045	5360	652.396	2	1302.78	1302.78	1.76853	27.8	K	TTLTAAITTVLAK	A	0		26	38	30018378	NP_830009.1
F101045	6553	710.875	2	1419.74	1419.74	-0.148619	54.9	K	AEVFVLSKEEGGR	H	1		308	320	30018378	NP_830009.1
F101045	6554	710.875	2	1419.74	1419.74	0.372605	73.44	K	AEVFVLSKEEGGR	H	1		308	320	30018378	NP_830009.1
F101045	6555	710.876	2	1419.74	1419.74	0.710696	71.29	K	AEVFVLSKEEGGR	H	1		308	320	30018378	NP_830009.1
F101045	6556	710.876	2	1419.74	1419.74	0.795218	71.29	K	AEVFVLSKEEGGR	H	1		308	320	30018378	NP_830009.1
F101045	6557	710.876	2	1419.74	1419.74	0.879741	57.72	K	AEVFVLSKEEGGR	H	1		308	320	30018378	NP_830009.1
F101045	7080	738.435	2	1474.86	1474.85	0.183747	17.34	R	QVGVPYIVVFLNK	C	0		125	137	30018378	NP_830009.1
F101045	7081	738.435	2	1474.86	1474.85	0.604127	34.63	R	QVGVPYIVVFLNK	C	0		125	137	30018378	NP_830009.1
F101045	7082	738.435	2	1474.86	1474.85	0.766855	30.07	R	QVGVPYIVVFLNK	C	0		125	137	30018378	NP_830009.1
F101045	7083	738.435	2	1474.86	1474.85	0.929583	42.65	R	QVGVPYIVVFLNK	C	0		125	137	30018378	NP_830009.1
F101045	7084	738.435	2	1474.86	1474.85	0.929583	57.06	R	QVGVPYIVVFLNK	C	0		125	137	30018378	NP_830009.1
F101045	8063	803.926	2	1605.84	1605.84	0.541774	68.61	R	EGGRTVGYGVVATIVE	-	1		380	395	30018378	NP_830009.1
F101045	8064	803.926	2	1605.84	1605.84	0.616501	36.17	R	EGGRTVGYGVVATIVE	-	1		380	395	30018378	NP_830009.1
F101045	8065	803.926	2	1605.84	1605.84	0.691229	66.97	R	EGGRTVGYGVVATIVE	-	1		380	395	30018378	NP_830009.1
F101045	8066	803.926	2	1605.84	1605.84	0.691229	46.47	R	EGGRTVGYGVVATIVE	-	1		380	395	30018378	NP_830009.1
F101045	8067	803.926	2	1605.84	1605.84	0.765956	20.25	R	EGGRTVGYGVVATIVE	-	1		380	395	30018378	NP_830009.1
F101045	8259	410.736	4	1638.92	1638.92	-0.194031	19.07	R	GVAREDIQRGQVLAK	S	2		282	296	30018378	NP_830009.1
F101045	8260	410.736	4	1638.92	1638.92	-0.120812	26.11	R	GVAREDIQRGQVLAK	S	2		282	296	30018378	NP_830009.1
F101045	8262	410.737	4	1638.92	1638.92	0.391722	15.02	R	GVAREDIQRGQVLAK	S	2		282	296	30018378	NP_830009.1
F101045	8265	820.466	2	1638.92	1638.92	0.862765	20.03	R	GVAREDIQRGQVLAK	S	2		282	296	30018378	NP_830009.1
F101045	8266	820.466	2	1638.92	1638.92	1.0092	27.14	R	GVAREDIQRGQVLAK	S	2		282	296	30018378	NP_830009.1
F101045	8341	824.882	2	1647.75	1647.75	0.174784	30.85	R	GYDQIDAAPEERER	G	1		46	59	30018378	NP_830009.1
F101045	8531	834.455	2	1666.9	1666.9	-2.90359	53.47	K	LLDQAQAGDNIGALLR	G	0		266	281	30018378	NP_830009.1
F101045	8532	834.457	2	1666.9	1666.9	-0.0479933	69.07	K	LLDQAQAGDNIGALLR	G	0		266	281	30018378	NP_830009.1
F101045	8534	834.458	2	1666.9	1666.9	0.527926	84.69	K	LLDQAQAGDNIGALLR	G	0		266	281	30018378	NP_830009.1
F101045	8535	834.458	2	1666.9	1666.9	0.683904	91.29	K	LLDQAQAGDNIGALLR	G	0		266	281	30018378	NP_830009.1
F101045	8537	834.458	2	1666.9	1666.9	0.683904	67.69	K	LLDQAQAGDNIGALLR	G	0		266	281	30018378	NP_830009.1
F101045	8538	834.458	2	1666.9	1666.9	0.755894	84.14	K	LLDQAQAGDNIGALLR	G	0		266	281	30018378	NP_830009.1
F101045	8540	834.458	2	1666.9	1666.9	0.827884	75.1	K	LLDQAQAGDNIGALLR	G	0		266	281	30018378	NP_830009.1
F101045	8541	834.458	2	1666.9	1666.9	0.971864	59.82	K	LLDQAQAGDNIGALLR	G	0		266	281	30018378	NP_830009.1
F101045	8542	834.458	2	1666.9	1666.9	1.04385	86.47	K	LLDQAQAGDNIGALLR	G	0		266	281	30018378	NP_830009.1
F101045	8543	834.458	2	1666.9	1666.9	1.04385	62.4	K	LLDQAQAGDNIGALLR	G	0		266	281	30018378	NP_830009.1
F101045	8544	834.458	2	1666.9	1666.9	1.04385	85.85	K	LLDQAQAGDNIGALLR	G	0		266	281	30018378	NP_830009.1
F101045	8545	834.458	2	1666.9	1666.9	1.11584	47.02	K	LLDQAQAGDNIGALLR	G	0		266	281	30018378	NP_830009.1
F101045	8546	834.458	2	1666.9	1666.9	1.18783	76.74	K	LLDQAQAGDNIGALLR	G	0		266	281	30018378	NP_830009.1
F101045	8547	834.459	2	1666.9	1666.9	1.77575	66.43	K	LLDQAQAGDNIGALLR	G	0		266	281	30018378	NP_830009.1
F101045	8581	837.429	2	1672.84	1672.84	0.297697	69.64	K	GSALKALQGEADWEAK	I	1		173	188	30018378	NP_830009.1
F101045	8582	837.429	2	1672.84	1672.84	0.799836	71.92	K	GSALKALQGEADWEAK	I	1		173	188	30018378	NP_830009.1
F101045	8583	837.43	2	1672.85	1672.84	2.1867	61.98	K	GSALKALQGEADWEAK	I	1		173	188	30018378	NP_830009.1
F101045	8786	424.732	4	1694.9	1694.9	-0.530415	20	K	FKAEVFVLSKEEGGR	H	2		306	320	30018378	NP_830009.1
F101045	8787	424.732	4	1694.9	1694.9	-0.530415	31.79	K	FKAEVFVLSKEEGGR	H	2		306	320	30018378	NP_830009.1
F101045	8788	424.732	4	1694.9	1694.9	-0.388814	17.84	K	FKAEVFVLSKEEGGR	H	2		306	320	30018378	NP_830009.1
F101045	8789	424.732	4	1694.9	1694.9	-0.318013	15.87	K	FKAEVFVLSKEEGGR	H	2		306	320	30018378	NP_830009.1
F101045	8790	424.732	4	1694.9	1694.9	-0.247212	27.85	K	FKAEVFVLSKEEGGR	H	2		306	320	30018378	NP_830009.1
F101045	8791	424.732	4	1694.9	1694.9	-0.176412	24.94	K	FKAEVFVLSKEEGGR	H	2		306	320	30018378	NP_830009.1
F101045	8792	424.732	4	1694.9	1694.9	-0.176412	26.72	K	FKAEVFVLSKEEGGR	H	2		306	320	30018378	NP_830009.1
F101045	8793	424.732	4	1694.9	1694.9	-0.0348103	30.39	K	FKAEVFVLSKEEGGR	H	2		306	320	30018378	NP_830009.1
F101045	8795	424.732	4	1694.9	1694.9	0.0359903	16.75	K	FKAEVFVLSKEEGGR	H	2		306	320	30018378	NP_830009.1
F101045	8796	424.732	4	1694.9	1694.9	0.0359903	16.01	K	FKAEVFVLSKEEGGR	H	2		306	320	30018378	NP_830009.1
F101045	8797	424.732	4	1694.9	1694.9	0.271993	35.08	K	FKAEVFVLSKEEGGR	H	2		306	320	30018378	NP_830009.1
F101045	8799	848.457	2	1694.9	1694.9	0.420674	94.59	K	FKAEVFVLSKEEGGR	H	2		306	320	30018378	NP_830009.1
F101045	8800	848.458	2	1694.9	1694.9	0.786477	82.1	K	FKAEVFVLSKEEGGR	H	2		306	320	30018378	NP_830009.1
F101045	8801	848.458	2	1694.9	1694.9	1.06968	81.49	K	FKAEVFVLSKEEGGR	H	2		306	320	30018378	NP_830009.1
F101045	8802	848.458	2	1694.9	1694.9	1.21128	97.12	K	FKAEVFVLSKEEGGR	H	2		306	320	30018378	NP_830009.1
F101045	8803	848.458	2	1694.9	1694.9	1.21128	93	K	FKAEVFVLSKEEGGR	H	2		306	320	30018378	NP_830009.1
F101045	9682	442.952	4	1767.78	1767.78	-0.685606	28.24	R	HYAHVDCPGHADYVK	N	0		76	90	30018378	NP_830009.1
F101045	9683	442.952	4	1767.78	1767.78	-0.210434	16.24	R	HYAHVDCPGHADYVK	N	0		76	90	30018378	NP_830009.1
F101045	9684	442.952	4	1767.78	1767.78	-0.142552	28.55	R	HYAHVDCPGHADYVK	N	0		76	90	30018378	NP_830009.1
F101045	9686	442.952	4	1767.78	1767.78	-0.142552	22.43	R	HYAHVDCPGHADYVK	N	0		76	90	30018378	NP_830009.1
F101045	9689	442.952	4	1767.78	1767.78	-0.07467	16.68	R	HYAHVDCPGHADYVK	N	0		76	90	30018378	NP_830009.1
F101045	9690	442.952	4	1767.78	1767.78	-0.07467	26.23	R	HYAHVDCPGHADYVK	N	0		76	90	30018378	NP_830009.1
F101045	9691	442.952	4	1767.78	1767.78	-0.00678818	18.39	R	HYAHVDCPGHADYVK	N	0		76	90	30018378	NP_830009.1
F101045	9692	442.952	4	1767.78	1767.78	0.0610936	21.78	R	HYAHVDCPGHADYVK	N	0		76	90	30018378	NP_830009.1
F101045	9693	442.952	4	1767.78	1767.78	0.151603	26.8	R	HYAHVDCPGHADYVK	N	0		76	90	30018378	NP_830009.1
F101045	9695	442.952	4	1767.78	1767.78	0.287366	18.23	R	HYAHVDCPGHADYVK	N	0		76	90	30018378	NP_830009.1
F101045	9696	442.952	4	1767.78	1767.78	0.355248	30.12	R	HYAHVDCPGHADYVK	N	0		76	90	30018378	NP_830009.1
F101045	9697	442.952	4	1767.78	1767.78	0.355248	24.38	R	HYAHVDCPGHADYVK	N	0		76	90	30018378	NP_830009.1
F101045	9698	442.952	4	1767.78	1767.78	0.42313	24	R	HYAHVDCPGHADYVK	N	0		76	90	30018378	NP_830009.1
F101045	9699	442.952	4	1767.78	1767.78	0.491012	31.71	R	HYAHVDCPGHADYVK	N	0		76	90	30018378	NP_830009.1
F101045	9700	442.952	4	1767.78	1767.78	0.491012	16.17	R	HYAHVDCPGHADYVK	N	0		76	90	30018378	NP_830009.1
F101045	9701	442.952	4	1767.78	1767.78	0.626775	21.63	R	HYAHVDCPGHADYVK	N	0		76	90	30018378	NP_830009.1
F101045	9702	442.952	4	1767.78	1767.78	0.762539	27.24	R	HYAHVDCPGHADYVK	N	0		76	90	30018378	NP_830009.1
F101045	9703	442.952	4	1767.78	1767.78	0.762539	24.52	R	HYAHVDCPGHADYVK	N	0		76	90	30018378	NP_830009.1
F101045	9704	442.952	4	1767.78	1767.78	0.762539	25.59	R	HYAHVDCPGHADYVK	N	0		76	90	30018378	NP_830009.1
F101045	9705	884.897	2	1767.78	1767.78	0.780641	48.87	R	HYAHVDCPGHADYVK	N	0		76	90	30018378	NP_830009.1
F101045	9706	884.898	2	1767.78	1767.78	1.18793	39.52	R	HYAHVDCPGHADYVK	N	0		76	90	30018378	NP_830009.1
F101045	9707	884.898	2	1767.78	1767.78	1.7423	50.97	R	HYAHVDCPGHADYVK	N	0		76	90	30018378	NP_830009.1
F101045	9708	884.898	2	1767.78	1767.78	1.7423	43.92	R	HYAHVDCPGHADYVK	N	0		76	90	30018378	NP_830009.1
F101045	9709	884.898	2	1767.78	1767.78	1.81018	54.46	R	HYAHVDCPGHADYVK	N	0		76	90	30018378	NP_830009.1
F101045	9710	884.9	2	1767.78	1767.78	3.33752	28.43	R	HYAHVDCPGHADYVK	N	0		76	90	30018378	NP_830009.1
F101045	9920	449.744	4	1794.95	1794.95	-0.553219	25.81	R	SKPHVNIGTIGHVDHGK	T	0		9	25	30018378	NP_830009.1
F101045	9922	449.744	4	1794.95	1794.95	-0.352656	21.67	R	SKPHVNIGTIGHVDHGK	T	0		9	25	30018378	NP_830009.1
F101045	9923	449.744	4	1794.95	1794.95	-0.352656	25.01	R	SKPHVNIGTIGHVDHGK	T	0		9	25	30018378	NP_830009.1
F101045	9926	449.744	4	1794.95	1794.95	-0.152093	19.83	R	SKPHVNIGTIGHVDHGK	T	0		9	25	30018378	NP_830009.1
F101045	9928	449.744	4	1794.95	1794.95	-0.152093	21.06	R	SKPHVNIGTIGHVDHGK	T	0		9	25	30018378	NP_830009.1
F101045	9929	449.744	4	1794.95	1794.95	-0.0629544	15.35	R	SKPHVNIGTIGHVDHGK	T	0		9	25	30018378	NP_830009.1
F101045	9933	449.745	4	1794.95	1794.95	0.338171	21.35	R	SKPHVNIGTIGHVDHGK	T	0		9	25	30018378	NP_830009.1
F101045	9943	898.503	2	1794.99	1795	-1.94708	87.02	R	KLLDQAQAGDNIGALLR	G	1		265	281	30018378	NP_830009.1
F101045	9944	898.505	2	1795	1795	0.303622	81.36	R	KLLDQAQAGDNIGALLR	G	1		265	281	30018378	NP_830009.1
F101045	9945	898.505	2	1795	1795	0.637885	105.71	R	KLLDQAQAGDNIGALLR	G	1		265	281	30018378	NP_830009.1
F101045	9946	898.505	2	1795	1795	0.704737	114.54	R	KLLDQAQAGDNIGALLR	G	1		265	281	30018378	NP_830009.1
F101045	9947	898.505	2	1795	1795	0.704737	100.19	R	KLLDQAQAGDNIGALLR	G	1		265	281	30018378	NP_830009.1
F101045	9948	898.505	2	1795	1795	0.704737	101.9	R	KLLDQAQAGDNIGALLR	G	1		265	281	30018378	NP_830009.1
F101045	9949	898.506	2	1795	1795	1.18385	117.62	R	KLLDQAQAGDNIGALLR	G	1		265	281	30018378	NP_830009.1
F101045	9950	898.506	2	1795	1795	1.2507	54.22	R	KLLDQAQAGDNIGALLR	G	1		265	281	30018378	NP_830009.1
F101045	10022	903.947	2	1805.88	1805.88	0.233127	72.65	R	GITISTAHVEYETETR	H	0		60	75	30018378	NP_830009.1
F101045	10023	903.948	2	1805.88	1805.88	0.6429	78.21	R	GITISTAHVEYETETR	H	0		60	75	30018378	NP_830009.1
F101045	10024	903.948	2	1805.88	1805.88	0.775799	77.49	R	GITISTAHVEYETETR	H	0		60	75	30018378	NP_830009.1
F101045	10025	903.948	2	1805.88	1805.88	0.775799	81.23	R	GITISTAHVEYETETR	H	0		60	75	30018378	NP_830009.1
F101045	10026	903.948	2	1805.88	1805.88	0.986223	71.09	R	GITISTAHVEYETETR	H	0		60	75	30018378	NP_830009.1
F101045	10027	903.948	2	1805.88	1805.88	1.05267	79.12	R	GITISTAHVEYETETR	H	0		60	75	30018378	NP_830009.1
F101045	10028	903.948	2	1805.88	1805.88	1.25202	62.37	R	GITISTAHVEYETETR	H	0		60	75	30018378	NP_830009.1
F101045	10029	903.948	2	1805.88	1805.88	1.31847	64.92	R	GITISTAHVEYETETR	H	0		60	75	30018378	NP_830009.1
F101045	10030	903.949	2	1805.88	1805.88	1.72824	51.63	R	GITISTAHVEYETETR	H	0		60	75	30018378	NP_830009.1
F101045	10441	939.478	2	1876.94	1876.95	-2.83386	18.67	R	DLLSEYGFPGDDIPVIK	G	0		156	172	30018378	NP_830009.1
F101045	10442	939.478	2	1876.94	1876.95	-2.11993	21.31	R	DLLSEYGFPGDDIPVIK	G	0		156	172	30018378	NP_830009.1
F101045	10443	939.48	2	1876.95	1876.95	-0.233891	24.85	R	DLLSEYGFPGDDIPVIK	G	0		156	172	30018378	NP_830009.1
F101045	10444	939.48	2	1876.95	1876.95	0.160367	63.69	R	DLLSEYGFPGDDIPVIK	G	0		156	172	30018378	NP_830009.1
F101045	10445	939.481	2	1876.95	1876.95	0.607902	79.22	R	DLLSEYGFPGDDIPVIK	G	0		156	172	30018378	NP_830009.1
F101045	10446	939.481	2	1876.95	1876.95	0.671836	49.02	R	DLLSEYGFPGDDIPVIK	G	0		156	172	30018378	NP_830009.1
F101045	10447	939.481	2	1876.95	1876.95	0.746425	67.14	R	DLLSEYGFPGDDIPVIK	G	0		156	172	30018378	NP_830009.1
F101045	10448	939.481	2	1876.95	1876.95	0.874293	68.06	R	DLLSEYGFPGDDIPVIK	G	0		156	172	30018378	NP_830009.1
F101045	10449	939.481	2	1876.95	1876.95	0.874293	54.89	R	DLLSEYGFPGDDIPVIK	G	0		156	172	30018378	NP_830009.1
F101045	10450	939.481	2	1876.95	1876.95	0.874293	63.39	R	DLLSEYGFPGDDIPVIK	G	0		156	172	30018378	NP_830009.1
F101045	10451	939.481	2	1876.95	1876.95	0.938226	68.46	R	DLLSEYGFPGDDIPVIK	G	0		156	172	30018378	NP_830009.1
F101045	10452	939.481	2	1876.95	1876.95	1.00216	39.51	R	DLLSEYGFPGDDIPVIK	G	0		156	172	30018378	NP_830009.1
F101045	10453	939.481	2	1876.95	1876.95	1.00216	92.17	R	DLLSEYGFPGDDIPVIK	G	0		156	172	30018378	NP_830009.1
F101045	10454	939.481	2	1876.95	1876.95	1.06609	26.9	R	DLLSEYGFPGDDIPVIK	G	0		156	172	30018378	NP_830009.1
F101045	10455	939.481	2	1876.95	1876.95	1.13003	69.42	R	DLLSEYGFPGDDIPVIK	G	0		156	172	30018378	NP_830009.1
F101045	10456	939.481	2	1876.95	1876.95	1.19396	72.61	R	DLLSEYGFPGDDIPVIK	G	0		156	172	30018378	NP_830009.1
F101045	10457	939.482	2	1876.95	1876.95	1.39642	56.53	R	DLLSEYGFPGDDIPVIK	G	0		156	172	30018378	NP_830009.1
F101045	10458	939.482	2	1876.95	1876.95	1.52428	28.39	R	DLLSEYGFPGDDIPVIK	G	0		156	172	30018378	NP_830009.1
[truncated: 92,169 more rows]
