# Supplementary material for: Proteomics identifies Bacillus cereus EntD as a pivotal protein for the production of numerous virulence factors
Source: Front Microbiol. 2015 Oct 7;6:1004. doi: 10.3389/fmicb.2015.01004 (PMC4595770; doi:10.3389/fmicb.2015.01004)
Supplement: Supplementary file 3 [file Table3.XLSX]

## Sheet: Table S3
Table S3 : List of proteins identified in cellular proteomes of B. cereus WT and ΔentD cells haversted at EE growth phase
							D entD - EE						WT - EE
NA : not annotated						Samples	1		2		3		1		2		3
Protein ID	Gene Number	protein GI	NCBI protein reference	Functional annotation	isoelectric point	Theorical mass (Da)	1a	1b	2a	2b	3a	3b	4a	4b	5a	5b	6a	6b	Total SC	Total NSAF	Mascot score	Sequence coverage (%)	Number of peptides	SC (relevant+duplicated)	.DAT	fraction where the best hit	number of peptides
				1/ Central metabolism
				01.01/ Carbohydrate transport
-	BC0901	30019056	NP_830687.1	deblocking aminopeptidase	5.34828	38835.5	0	0	0	0	0	2	0	0	0	0	0	0	2	0.0514992	59.55	7.73639	2	2	F101040	3b	2
Ccr	BC5320	30023351	NP_834982.1	PTS system, glucose-specific IIA component	5.41244	17434.2	6	5	8	7	5	6	1	1	5	5	8	8	65	3.7283	245.76	27.8788	3	8	F101046	6b	65
FrvX	BC4693	30022768	NP_834399.1	deblocking aminopeptidase	6.09101	39118	2	5	1	3	8	10	1	2	6	8	8	6	60	1.53382	274.98	21.2885	5	8	F101044	5b	60
FrNA	BC4571	30022646	NP_834277.1	deblocking aminopeptidase	5.37231	39657.4	6	5	5	7	11	9	9	8	12	12	8	8	100	2.5216	297.543	25.8953	6	12	F101044	5b	100
HprK	BC5164	30023197	NP_834828.1	HPr kinase/phosphorylase	5.28878	34579.1	2	1	0	1	5	6	3	1	5	5	4	5	38	1.09893	170.98	16.8285	4	6	F101040	3b	38
PtsG	BC4050	30022137	NP_833768.1	PTS system, glucose-specific IIABC component	6.2073	74060.3	8	11	3	7	4	5	9	11	6	6	5	4	79	1.0667	226.87	9.02475	5	9	F101048	4a-BIS	79
PtsI	BC4048	30022135	NP_833766.1	phosphoenolpyruvate-protein phosphotransferase	4.7451	62727.1	27	26	13	26	37	38	53	52	46	52	45	44	459	7.31741	1044.42	49.4737	20	52	F101044	5b	459
				01.02/ Glycolysis/gluconeogenesis
Tpi	BC5137	NA	AE016877_ATCC14579_4_pos5040921(at)5040562$AE016877_ATCC14579_4_pos5041359(at)5040922	Triosephosphate isomerase,	4.94	26468.1	28	27	23	32	23	23	6	4	25	30	47	44	312	11.7878	374,45$551,58	81.2483	15	47	F101045	6a	312
-	BC5138	NA	AE016877_ATCC14579_4_pos5042550(at)5042119$AE016877_ATCC14579_6_pos5042197(at)5041349	Phosphoglycerate kinase	5.08	42427.8	45	45	37	57	53	52	46	45	69	78	86	85	698	16.4515	666,49$347,18	71.4064	20	86	F101046$F101044	6b$5b	698
Eno	BC5135	30023172	NP_834803.1	phosphopyruvate hydratase	4.65867	46343.3	73	77	60	71	117	123	89	102	143	158	135	121	1269	27.3826	2103.14	85.6148	32	158	F101044	5b	1269
Fba	BC5335	30023366	NP_834997.1	fructose-bisphosphate aldolase	4.99859	30653.5	13	12	12	25	23	23	5	5	37	37	55	55	302	9.85206	809.03	78.5965	18	55	F101046	6b	302
FbpA	BC4962	30023002	NP_834633.1	fructose 1,6-bisphosphatase II	4.73647	34600.7	0	0	0	0	4	5	0	1	4	3	2	3	22	0.635826	92.31	13.3127	4	5	F101040	3b	22
FbpB	BC5333	30023364	NP_834995.1	fructose 1,6-bisphosphatase II	5.5365	33992.7	5	5	4	8	16	21	2	1	10	7	6	8	93	2.73588	402.543	33.3333	8	21	F101040	3b	93
GapA1	BC4583	30022658	NP_834289.1	glyceraldehyde-3-phosphate dehydrogenase	6.0151	37526.7	4	4	4	4	5	6	4	5	6	6	5	5	58	1.54557	146.62	9.94152	3	6	F101044	5b	58
GapA2	BC5140	30023174	NP_834805.1	glyceraldehyde-3-phosphate dehydrogenase	5.04439	35175.8	98	64	45	61	95	120	45	37	98	122	166	147	1098	31.2146	1179.75	65.2439	23	147	F101046	6b	1098
GapN	BC0868	30019023	NP_830654.1	NADP-dependent glyceraldehyde-3-phosphate dehydrogenase	5.53353	51768.9	16	22	8	11	22	30	39	40	34	39	27	26	314	6.06542	771.92	41.3361	16	39	F101044	5b	314
GlcK	BC4260	30022343	NP_833974.1	glucokinase	5.31281	34379.9	3	4	3	3	7	9	4	2	6	7	5	6	59	1.71612	263.77	22.63	5	6	F101046	6b	59
Gpi	BC4898	30022940	NP_834571.1	glucose-6-phosphate isomerase	5.04046	50280.4	19	16	15	24	33	38	31	32	42	48	44	39	381	7.57751	911.39	57.7778	17	48	F101044	5b	381
PdhA	BC3973	30022061	NP_833692.1	pyruvate dehydrogenase E1 component alpha subunit	5.41126	41388	12	11	7	14	33	41	16	16	44	53	48	51	346	8.35991	781.08	63.6119	16	53	F101044	5b	346
PdhB	BC3972	30022060	NP_833691.1	pyruvate dehydrogenase E1 component beta subunit	4.74761	35207.2	38	43	28	40	58	69	53	61	89	97	89	82	747	21.2173	1374.69	79.0769	25	97	F101044	5b	747
PdhC	BC3971	30022059	NP_833690.1	branched-chain alpha-keto acid dehydrogenase subunit E2	5.38959	45914.1	32	32	27	35	45	53	26	29	58	55	57	52	501	10.9117	752.503	56.1772	18	52	F101046	6b	501
PdhD	BC3970	30022058	NP_833689.1	dihydrolipoamide dehydrogenase	5.25075	49408.7	68	59	40	52	78	97	104	106	98	105	94	91	992	20.0774	1516.93	64.8936	26	105	F101044	5b	992
Pfk	BC4600	30022675	NP_834306.1	6-phosphofructokinase	5.78927	34248.9	26	28	20	27	36	51	21	29	43	54	55	53	443	12.9347	681.22	56.1129	12	54	F101044	5b	443
Pgm	BC4919	30022960	NP_834591.1	phosphoglucomutase	5.13308	64130.7	1	1	2	2	2	2	6	4	5	10	8	6	49	0.764064	174.56	9.93031	5	10	F101044	5b	49
Pgm1	BC2435	30020566	NP_832197.1	phosphoglyceromutase	6.15389	28210.6	1	0	0	0	0	0	0	1	0	1	1	1	5	0.177238	81.52	7.34694	1	1	F101044	5b	5
Pgm2	BC3478	30021581	NP_833212.1	phosphoglycerate mutase	5.00105	25902.2	2	0	0	0	0	0	0	0	1	0	1	0	4	0.154427	39.89	6.35593	1	1	F101043	5a	4
Pgm3	BC3934	30022022	NP_833653.1	phosphoglycerate mutase	5.29819	21188	0	0	0	0	0	1	0	0	0	1	2	3	7	0.330376	106.94	20	2	3	F101046	6b	7
Pgm4	BC5136	30023173	NP_834804.1	phosphoglyceromutase	4.85761	56317	16	9	6	9	5	11	14	12	17	25	21	22	167	2.96536	404.02	33.9882	11	25	F101044	5b	167
PycA	BC3947	30022035	NP_833666.1	pyruvate carboxylase	5.6555	128362	36	33	16	33	20	23	42	44	41	46	19	21	374	2.91364	946.423	23.3449	19	46	F101044	5b	374
DhaS	BC3555	30021657	NP_833288.1	aldehyde dehydrogenase	5.49351	53711.3	1	1	3	10	8	9	6	7	3	2	1	2	53	0.986757	313.81	20.4453	6	9	F101040	3b	53
PykI	BC4599	30022674	NP_834305.1	pyruvate kinase	5.2001	62228.7	31	25	13	26	35	40	47	51	45	63	34	33	443	7.1189	1168.17	50.4274	23	63	F101044	5b	443
				01.03/ Fermentation
Ack	BC4637	30022712	NP_834343.1	acetate kinase	5.1935	43178.4	13	16	10	16	25	29	55	53	48	56	47	42	410	9.4955	1175	72.0403	20	56	F101044	5b	410
AdhA2	BC2220	30020354	NP_831985.1	alcohol dehydrogenase	5.38202	36779.6	0	1	1	1	4	4	2	2	3	4	2	2	26	0.706913	124.79	8.11594	2	4	F101044	5b	26
Bdh	BC0668	30018850	NP_830481.1	(R,R)-butanediol dehydrogenase	5.5025	37840.9	0	0	0	0	0	0	2	0	0	0	0	0	2	0.0528529	42.98	7.14286	2	2	F101048	4a-BIS	2
Ldh3	BC1924	30020063	NP_831694.1	L-lactate dehydrogenase	4.99195	34766.8	2	0	1	1	2	2	0	1	0	2	0	1	12	0.345156	86.5	7.96178	2	2	F101040	3b	12
Pta	BC5387	30023417	NP_835048.1	phosphotransacetylase	5.08447	34704.9	8	7	1	8	13	20	6	4	25	25	35	35	187	5.38828	483.71	42.1053	10	35	F101045	6a	187
				01.04/ TCA
-	BC3599	30021700	NP_833331.1	succinyl-CoA synthetase, alpha subunit-related enzyme	5.1202	15614.1	0	0	0	2	0	0	0	0	0	0	2	2	6	0.384269	80.44	20.438	2	2	F101038	2b	6
-	BC4594	30022669	NP_834300.1	methylcitrate synthase	5.37256	41844.4	7	8	4	8	9	12	4	2	1	2	0	0	57	1.36219	296.21	26.4151	6	12	F101040	3b	57
Acn	BC3616	30021715	NP_833346.1	aconitate hydratase	4.8846	98936.2	47	56	37	61	45	51	37	34	29	30	20	22	469	4.74043	1041.59	28.5557	21	45	F101039	3a	469
FumA	BC0466	30018674	NP_830305.1	fumarate hydratase	5.39424	55916.1	0	0	0	0	0	2	0	0	0	1	1	3	7	0.125188	64.37	5.5336	2	3	F101046	6b	7
FumB	BC1712	30019856	NP_831487.1	fumarate hydratase	5.44755	50315.8	0	0	0	0	0	0	9	11	11	14	6	4	55	1.0931	406.543	32.4675	9	14	F101044	5b	55
Icd	BC4593	30022668	NP_834299.1	isocitrate dehydrogenase	5.07322	46943.4	35	37	36	46	58	60	39	44	55	57	35	34	536	11.418	829.93	50.9302	20	60	F101040	3b	536
LpdV	BC4160	30022244	NP_833875.1	dihydrolipoamide dehydrogenase	5.53307	50742.4	13	12	11	17	12	18	8	6	8	8	6	4	123	2.42401	458.87	30.2326	11	18	F101040	3b	123
mdh	BC1741	30019885	NP_831516.1	malate dehydrogenase	5.0081	61806	0	0	0	0	0	0	1	1	2	4	2	0	10	0.161797	75.71	5.6338	3	4	F101044	5b	10
Mdh	BC4592	30022667	NP_834298.1	malate dehydrogenase	5.12347	33490.8	1	0	2	0	3	4	0	0	1	5	2	1	19	0.56732	87.28	6.73077	2	2	F101036	2a	19
Mqo	BC2959	30021075	NP_832706.1	malate:quinone oxidoreductase	8.62151	54768.3	6	5	2	5	6	10	6	5	4	7	3	2	61	1.11378	187.71	12.2736	4	7	F101044	5b	61
PorA	BC3774	30021866	NP_833497.1	pyruvate synthase alpha chain	5.58628	64447.1	11	14	7	17	23	28	17	18	15	20	10	11	191	2.96367	564.61	31.1111	13	28	F101040	3b	191
SdhB	BC4517	30022595	NP_834226.1	succinate dehydrogenase flavoprotein subunit	5.69107	65884.8	17	20	17	22	25	29	19	17	15	21	9	11	222	3.36952	604.34	38.861	14	29	F101040	3b	222
SucA	BC1252	30019405	NP_831036.1	alpha-ketoglutarate decarboxylase	5.72885	106346	11	10	3	12	7	11	18	18	18	23	7	11	149	1.40108	516.54	18.2199	12	23	F101044	5b	149
SucB	BC1251	30019404	NP_831035.1	dihydrolipoamide acetyltransferase	5.45461	45328.9	12	9	9	16	22	26	21	21	27	26	22	22	233	5.14021	487.95	30.0716	10	26	F101044	5b	233
SucB	BC3773	30021865	NP_833496.1	2-oxoglutarate ferredoxin oxidoreductase subunit beta	5.75783	31403.5	6	5	3	6	9	12	2	1	7	10	10	11	82	2.61118	289.65	30.5556	6	11	F101046	6b	82
SucC	BC3833	30021923	NP_833554.1	succinyl-CoA synthetase subunit alpha	5.2324	31205.9	16	18	16	18	26	37	5	8	16	19	20	18	217	6.95381	579.66	62.6667	14	37	F101040	3b	217
SucD	BC3834	30021924	NP_833555.1	succinyl-CoA synthetase subunit beta	5.00227	41668.6	31	34	18	28	36	46	30	25	26	33	26	27	360	8.6396	1056.94	68.3938	17	46	F101040	3b	360
-	BC4604	30022679	NP_834310.1	NAD-dependent malic enzyme	5.11872	44081.8	5	3	0	6	12	13	10	10	12	15	14	16	116	2.63147	319.58	30.5825	7	16	F101046	6b	116
				01.05/ Central intermediary metabolism
-	BC0217	30018454	NP_830085.1	2,5-diketo-D-gluconic acid reductase	5.10226	31807.2	5	2	1	8	1	2	1	2	4	6	9	8	49	1.54053	264.32	26.3538	5	9	F101045	6a	49
-	BC3721	30021815	NP_833446.1	NADH-dependent butanol dehydrogenase A	5.44311	42705.8	0	0	0	0	0	0	1	0	2	1	0	0	4	0.0936642	47.12	2.84238	1	1	F101044	5b	4
GtaB	BC4918	30022959	NP_834590.1	UTP--glucose-1-phosphate uridylyltransferase	5.45093	33633.4	1	0	0	3	7	12	1	1	7	14	12	11	69	2.05153	263.91	37.1622	7	14	F101044	5b	69
PepC	BC4762	30022835	NP_834466.1	phosphoenolpyruvate carboxykinase	5.25576	57915.3	1	1	1	2	2	2	5	5	3	5	2	4	33	0.569798	161.02	10.4167	3	5	F101044	5b	33
-	BC3532	30021634	NP_833265.1	glyoxalase family protein	5.26169	34353.6	1	3	2	2	3	1	0	0	0	0	1	1	14	0.407527	85.99	7.84314	2	3	F101039	3a	14
-	BC4791	30022862	NP_834493.1	carbonic anhydrase	5.30458	21010.7	4	2	0	3	4	5	0	0	2	4	7	7	38	1.8086	135.54	19.2513	4	7	F101046	6b	38
-	BC5448	30023477	NP_835108.1	UDP-glucose 4-epimerase	5.50087	37246.8	4	6	6	10	13	17	7	7	11	20	18	17	136	3.65132	390.56	38.7574	8	20	F101044	5b	136
-	BC5386	30023416	NP_835047.1	lipoate-protein ligase A	5.30473	31378.1	0	0	0	0	0	1	0	0	0	2	1	1	5	0.159347	71.59	10.3203	2	2	F101044	5b	5
RfaG	BC5420	30023450	NP_835081.1	glycosyltransferase	6.94001	41663	3	2	0	1	4	4	4	4	9	8	8	6	53	1.27211	249	21.1382	6	9	F101043	5a	53
LipA	BC4973	30023013	NP_834644.1	lipoyl synthase	8.95009	33510.3	3	1	1	0	3	1	0	0	1	2	2	1	15	0.447624	88.57	8.75421	2	2	F101044	5b	15
LplA	BC4209	30022292	NP_833923.1	lipoate-protein ligase A	5.28459	32084.2	0	0	0	0	1	0	0	0	1	2	1	1	6	0.187008	42.34	3.95683	1	1	F101045	6a	6
LplB	BC1086	30019241	NP_830872.1	lipoate-protein ligase A	5.19059	37629.1	1	2	1	2	0	0	4	6	4	3	6	6	35	0.930132	156.223	13.0699	3	3	F101044	5b	35
				01.06/ Pentose phosphate
-	BC4903	30022945	NP_834576.1	gluconate 2-dehydrogenase	5.39066	35918.5	0	0	0	0	0	0	0	0	0	0	1	1	2	0.0556816	23.35	5.625	1	1	F101046	6b	2
-	BC4087	30022174	NP_833805.1	phosphopentomutase	4.79913	43992	0	0	0	0	0	0	0	0	1	1	1	1	4	0.0909256	34.06	3.80711	1	1	F101043	5a	4
DeoC	BC1820	30019962	NP_831593.1	deoxyribose-phosphate aldolase	5.02717	23364	179	170	167	214	132	154	1	1	1	0	2	2	1023	43.7852	1711.12	88.3408	28	214	F101038	2b	1023
PrsA	BC0055	30018321	NP_829952.1	ribose-phosphate pyrophosphokinase	5.71985	34814.4	25	26	15	26	36	44	31	32	60	77	68	63	503	14.448	873.16	76.0252	17	77	F101044	5b	503
Rpe	BC3858	30021948	NP_833579.1	ribulose-phosphate 3-epimerase	5.397	23166.2	7	6	4	8	5	8	2	1	7	7	9	11	75	3.23747	128.65	13.0841	3	11	F101046	6b	75
RpiB	BC5318	30023349	NP_834980.1	ribose-5-phosphate isomerase B	5.19902	15962.9	0	0	0	0	0	0	0	0	0	0	1	1	2	0.12529	34.53	5.44218	1	1	F101045	6a	2
TalA	BC0665	30018847	NP_830478.1	putative translaldolase	5.26108	23112.2	5	3	4	7	6	7	1	1	4	6	8	8	60	2.59603	179.94	22.3256	4	8	F101046	6b	60
Tkt	BC3682	30021779	NP_833410.1	transketolase	4.99292	73969.5	29	31	18	26	39	55	64	72	87	92	69	70	652	8.81445	1392.46	51.1765	25	92	F101044	5b	652
				01.07/ Oxidative phosphorylation
-	BC0693	30018878	NP_830509.1	cytochrome aa3 quinol oxidase polypeptide III	6.5002	22374	1	0	0	1	0	0	1	1	0	0	0	0	4	0.178779	45.19	6	1	1	F101047	1a-BIS	4
-	BC0697	30018879	NP_830510.1	cytochrome aa3 quinol oxidase polypeptide I	6.75702	72803.9	2	1	0	0	0	0	1	1	2	2	1	1	11	0.151091	33.04	2.93663	2	2	F101043	5a	11
-	BC1246	30019399	NP_831030.1	NADH dehydrogenase	6.13584	49479.5	0	0	0	0	0	0	1	1	0	1	0	0	3	0.0606312	39.53	1.8018	1	1	F101044	5b	3
-	BC2826	30020945	NP_832576.1	putative manganese-dependent inorganic pyrophosphatase	4.6879	33671.3	29	32	27	36	34	45	18	18	35	41	48	45	408	12.1172	918.03	59.5469	15	48	F101045	6a	408
-	BC4925	30022966	NP_834597.1	NADH dehydrogenase	5.4108	44349	0	0	0	0	0	0	3	2	1	2	1	1	10	0.225484	44.11	5.95533	1	2	F101044	5b	10
-	BC4938	30022979	NP_834610.1	NADH dehydrogenase	6.27861	40052.9	0	0	0	0	2	4	0	0	0	1	0	0	7	0.174769	135.8	17.4157	3	4	F101040	3b	7
Ndh(yjlD)	BC5061	30023098	NP_834729.1	NADH dehydrogenase	6.67973	41581	28	36	25	33	49	54	42	42	50	57	56	54	526	12.65	1102.51	59.4388	16	57	F101044	5b	526
QoxA	BC0698	30018880	NP_830511.1	cytochrome aa3 quinol oxidase polypeptide II	6.97074	33271.4	8	5	3	7	7	8	7	4	18	22	19	16	124	3.72693	398.09	37.1134	9	22	F101044	5b	124
				01.08/ ATP synthesis
Atp	BC5310	30023341	NP_834972.1	F0F1 ATP synthase subunit B	5.19631	18961.2	2	2	2	2	3	2	0	0	8	11	9	5	46	2.42601	229.46	34.5238	5	11	F101044	5b	46
AtpA	BC5308	161511197	NP_834970.2	F0F1 ATP synthase subunit alpha	5.30279	54609.7	27	30	17	29	45	43	35	33	40	44	35	31	409	7.48952	650.663	37.8486	16	44	F101044	5b	409
AtpB	BC5306	30023337	NP_834968.1	F0F1 ATP synthase subunit beta	4.92171	50990	36	38	27	45	62	69	41	40	57	70	50	51	586	11.4924	1275.39	76.4957	25	70	F101044	5b	586
AtpC	BC5307	30023338	NP_834969.1	F0F1 ATP synthase subunit gamma	6.55275	31586.2	6	6	3	6	13	18	4	4	8	11	14	11	104	3.29257	265.5	29.3706	6	18	F101040	3b	104
AtpD	BC5309	30023340	NP_834971.1	F0F1 ATP synthase subunit delta	8.68658	20469	3	4	3	7	6	7	0	0	7	6	11	8	62	3.02897	227.9	37.7778	5	11	F101045	6a	62
				2/ Extracellular proteins
				02.01/ Toxins
EntC	BC0813	30018972	NP_830603.1	enterotoxin / cell-wall binding protein	8.87893	45573.7	1	1	0	0	0	0	0	0	0	0	0	0	2	0.043885	25.97	3.24826	1	1	F101047	1a-BIS	2
EntFM	BC1953	30020092	NP_831723.1	enterotoxin	9.58302	44980.5	6	9	1	6	1	5	8	6	3	4	4	4	57	1.26722	245.92	20.9302	6	9	F101034	1b	57
HblB	BC3102	30021214	NP_832845.1	hemolysin BL binding component precursor	5.56957	41666.6	0	0	0	0	0	0	0	0	4	3	7	4	18	0.432	133.81	12	5	7	F101045	6a	18
HblL1	BC3103	30021215	NP_832846.1	hemolysin BL lytic component L1	5.60392	43803.7	0	0	0	0	0	0	0	0	0	1	1	2	4	0.0913165	21.68	3.94089	1	1	F101044	5b	4
				02.02/ Degradative enzymes
DacC	BC0014	30018287	NP_829918.1	D-alanyl-D-alanine carboxypeptidase	8.64666	48041.4	11	11	6	12	21	27	11	12	15	23	18	14	181	3.76759	623.36	36.3014	13	27	F101040	3b	181
-	BC0153	30018401	NP_830032.1	methionine aminopeptidase	6.12296	27509.1	0	0	0	0	1	1	0	0	0	0	2	2	6	0.21811	83.17	11.2903	2	2	F101046	6b	6
Gcp	BC0289	161511214	NP_830140.2	O-sialoglycoprotein endopeptidase	4.9236	36005.7	0	1	0	0	1	2	0	0	1	2	0	0	7	0.194414	41.91	11.8343	2	2	F101040	3b	7
-	BC0360	30018568	NP_830199.1	aminopeptidase	4.95131	45222.6	1	1	0	0	4	5	0	0	7	8	6	6	38	0.840288	297.11	28.8509	7	8	F101044	5b	38
SrtA	BC0682	30018864	NP_830495.1	sortase	6.84662	23205.1	0	0	0	0	0	0	0	0	1	1	0	1	3	0.129282	27.4	6.66667	1	1	F101046	6b	3
SlpA	BC0991	30019146	NP_830777.1	S-layer-like domain-containing protein	8.33653	64559.3	21	23	7	11	8	8	33	33	14	14	16	18	206	3.19087	715.09	32.5823	14	33	F101048	4a-BIS	206
PepF1	BC1193	30019347	NP_830978.1	oligoendopeptidase F	4.91144	70155.9	4	4	1	5	4	6	7	8	4	6	2	3	54	0.769714	221.573	9.86842	4	6	F101044	5b	54
IlsA	BC1331	30019482	NP_831113.1	internalin	5.65948	85667.4	3	2	0	0	0	0	13	9	0	0	0	0	27	0.315172	256.45	10	6	13	F101048	4a-BIS	27
OppF	BC1338	30019488	NP_831119.1	oligoendopeptidase F	4.86104	66101.2	6	3	2	8	4	3	2	0	0	1	0	0	29	0.438722	217.7	14.0071	6	8	F101038	2b	29
-	BC1566	30019713	NP_831344.1	thermostable carboxypeptidase 1	4.97835	58924.3	1	0	0	1	3	0	0	0	0	0	0	0	5	0.0848546	66.4	7.72277	3	3	F101039	3a	5
-	BC1705	30019849	NP_831480.1	zinc transporter	4.61619	45111.9	0	0	0	0	0	0	9	10	3	4	2	2	30	0.665013	178.43	13.4177	5	10	F101042	4b	30
Pep3	BC1828	30019970	NP_831601.1	Xaa-Pro aminopeptidase	5.22341	48488.7	0	0	0	0	0	1	0	1	0	0	0	0	2	0.0412467	29.4	3.27869	1	1	F101040	3b	2
Tgc	BC1991	30020129	NP_831760.1	putative murein endopeptidase	8.39956	43775.9	0	2	0	0	0	0	0	0	0	0	0	0	2	0.0456873	73.44	7.25389	2	2	F101034	1b	2
YmdA	BC3778	30021870	NP_833501.1	phosphodiesterase	5.4542	57325.3	2	2	1	1	3	2	3	2	3	3	2	1	25	0.436108	95.71	6.87623	3	3	F101044	5b	25
Zmp1	BC3786	30021878	NP_833509.1	Zinc protease	5.07849	49060.1	2	2	0	2	1	2	2	2	0	2	2	1	18	0.366897	60.59	3.27103	1	2	F101045	6a	18
Zmp2	BC3787	30021879	NP_833510.1	Zinc protease	5.27457	48915.1	2	2	0	2	2	1	2	2	2	3	1	2	21	0.429315	93.35	6.83962	2	2	F101043	5a	21
Zmp3	BC3803	30021894	NP_833525.1	Zinc protease	5.36827	48982.4	0	0	0	0	0	1	1	1	1	2	1	0	7	0.142909	48.19	4.39815	1	2	F101044	5b	7
-	BC3818	NA	AE016877_ATCC14579_6_pos3797656(at)3796457	RIP metalloprotease RasP,	5.25484	43487.9	0	0	0	0	0	0	0	0	0	1	1	0	2	0.0459898	21.26	2.33161	1	1	F101044	5b	2
HslU	BC3827	30021917	NP_833548.1	ATP-dependent protease ATP-binding subunit	5.2325	52164.3	7	9	5	6	14	11	17	13	10	12	6	6	116	2.22374	356.48	22.0302	8	17	F101048	4a-BIS	116
Hs1V	BC3828	30021918	NP_833549.1	ATP-dependent protease peptidase subunit	6.05993	19436.8	0	0	0	0	0	0	0	0	0	0	1	1	2	0.102898	18.64	17.7778	1	1	F101045	6a	2
PepP1	BC4198	30022281	NP_833912.1	Xaa-Pro dipeptidase	4.94415	38603	5	8	3	9	11	10	7	7	9	12	13	13	107	2.7718	354.13	30.3116	9	13	F101045	6a	107
-	BC4300	30022381	NP_834012.1	putative metalloprotease	4.33463	18057.7	0	0	1	2	0	1	0	0	1	1	2	4	12	0.664536	59.89	13.4615	2	4	F101046	6b	12
-	BC4376	30022457	NP_834088.1	protease	5.36019	48238.2	1	3	0	3	2	3	2	2	2	3	3	2	26	0.538992	46.96	2.34742	1	2	F101042	4b	26
-	BC4477	30022558	NP_834189.1	ATP-dependent protease La	5.64057	86476.9	0	1	0	1	1	3	3	4	2	5	0	1	21	0.24284	127.63	5.54124	3	4	F101042	4b	21
ClpX	BC4479	30022560	NP_834191.1	ATP-dependent protease ATP-binding subunit	4.91854	46213.5	14	13	4	11	17	20	13	11	10	14	15	10	152	3.28908	428.81	28.401	9	20	F101040	3b	152
-	BC4614	30022689	NP_834320.1	Xaa-Pro dipeptidase	5.23486	40668.8	4	4	2	3	4	6	3	3	4	7	6	7	53	1.30321	217.41	25.4795	5	7	F101044	5b	53
-	BC4678	30022753	NP_834384.1	aminopeptidase	5.00698	41752.8	5	5	4	5	7	8	3	3	5	8	10	7	70	1.67654	198.4	20.2156	4	8	F101044	5b	70
PepV	BC4702	30022775	NP_834406.1	dipeptidase PepV	4.8798	51296.8	3	2	3	5	3	3	4	3	6	7	4	4	47	0.916236	238.98	22.2222	7	7	F101044	5b	47
ClpP	BC5152	30023185	NP_834816.1	ATP-dependent Clp protease proteolytic subunit	5.2576	21406.1	10	7	14	18	25	24	2	1	17	21	43	30	212	9.90373	425.333	53.886	12	43	F101045	6a	212
PepP4	BC5199	30023232	NP_834863.1	Xaa-Pro dipeptidase	5.56727	24033.2	0	1	0	1	2	3	0	0	1	4	2	3	17	0.707356	78.22	15.6398	2	4	F101044	5b	17
-	BC5351	30023381	NP_835012.1	bacillolysin	5.9667	64505.5	5	3	0	2	0	0	0	0	0	0	0	0	10	0.155026	100.2	7.54717	3	5	F101047	1a-BIS	10
				02.03/ Virulence associated proteins
-	BC3247	NA	AE016877_ATCC14579_6_pos3226717(at)3226202	Multidrug resistance protein B,	4.87443	13303.8	1	0	1	0	0	0	1	0	0	0	0	0	3	0.225499	25.49	6.83761	1	1	F101047	1a-BIS	3
FbpA	BC3873	30021962	NP_833593.1	fibronectin-binding protein / fibrinogen-binding protein	8.38683	64833.8	0	0	0	0	1	2	0	0	0	0	0	0	3	0.0462721	41.71	4.92091	2	2	F101040	3b	3
				3/ Fatty acid and phospholipid metabolism
				03.01/ Fatty acid metabolism
-	BC0400	30018608	NP_830239.1	Fatty acid desaturase	9.48732	41923	0	0	0	0	0	0	1	2	1	1	1	2	8	0.190826	73.26	7.20222	2	2	F101046	6b	8
-	BC1173	30019328	NP_830959.1	3-oxoacyl-(acyl carrier protein) synthase III	4.94666	33432	2	3	1	3	6	9	4	4	10	17	15	16	90	2.69204	299.18	31.2903	6	17	F101044	5b	90
-	BC1174	30019329	NP_830960.1	3-oxoacyl-(acyl carrier protein) synthase II	5.14029	43688.8	7	5	2	6	12	17	10	8	11	27	17	15	137	3.13582	814.623	69.1748	15	27	F101044	5b	137
-	BC1980	30020119	NP_831750.1	acyl-CoA synthetase	5.95443	46508.8	3	6	1	1	4	4	1	2	3	1	1	1	28	0.602036	124.65	9.95146	4	4	F101040	3b	28
-	BC2292	30020424	NP_832055.1	enoyl-CoA hydratase	4.84228	39542	3	1	3	5	1	1	0	0	2	2	1	1	20	0.505791	123.2	13.3903	4	5	F101038	2b	20
-	BC3850	30021940	NP_833571.1	acyl-carrier-protein S-malonyltransferase	4.83103	33739.3	1	1	0	1	2	4	2	1	2	3	5	4	26	0.770614	183.27	20.0637	3	4	F101046	6b	26
-	BC4183	30022266	NP_833897.1	acetyl-CoA carboxylase biotin carboxylase subunit	5.13139	48709.6	7	6	2	6	10	13	10	13	10	12	10	9	108	2.21722	245.1	20.9091	5	12	F101044	5b	108
-	BC4524	30022601	NP_834232.1	enoyl-CoA hydratase	5.92069	27934.3	3	2	1	3	2	2	0	0	0	0	1	1	15	0.536974	68.06	11.2403	2	3	F101047	1a-BIS	15
-	BC4602	30022677	NP_834308.1	acetyl-CoA carboxylase subunit beta	5.87602	32204.3	2	4	1	2	7	7	0	0	3	3	7	5	41	1.27312	180.03	21.7993	5	7	F101039	3a	41
-	BC5004	30023044	NP_834675.1	enoyl-CoA hydratase	6.37502	87356.6	10	12	4	13	7	10	6	4	2	2	1	0	71	0.812761	288.02	12.3581	8	13	F101038	2b	71
-	BC5426	30023456	NP_835087.1	Acyl-CoA hydrolase	9.06193	19062.9	0	0	0	0	0	0	0	0	0	1	0	1	2	0.104916	53.01	8.82353	1	1	F101046	6b	2
AccA	BC4601	30022676	NP_834307.1	acetyl-CoA carboxylase carboxyltransferase subunit alpha	5.7884	36427.8	4	3	1	1	2	3	2	1	3	6	4	5	35	0.960806	149.53	14.1975	4	6	F101044	5b	35
AccB	BC4184	30022267	NP_833898.1	acetyl-CoA carboxylase biotin carboxyl carrier protein subunit	4.9417	17828.2	8	8	7	11	8	10	1	1	6	10	12	15	97	5.44081	239.06	25.9259	4	12	F101045	6a	97
AcpP	BC3848	30021938	NP_833569.1	acyl carrier protein	3.87264	8809.29	0	0	0	0	0	0	0	1	2	2	3	3	11	1.24868	95.11	18.75	1	3	F101045	6a	11
CaiA	BC5002	30023042	NP_834673.1	Acyl-CoA dehydrogenase	5.33622	66336.4	31	25	23	31	29	30	20	18	17	18	9	8	259	3.90434	597.79	26.8333	13	30	F101040	3b	259
FabG	BC1958	30020097	NP_831728.1	3-ketoacyl-(acyl-carrier-protein) reductase	5.21359	25537.5	1	1	1	3	5	3	1	0	9	11	13	11	59	2.31033	239.71	25.2066	4	11	F101046	6b	59
FabG	BC3849	30021939	NP_833570.1	3-ketoacyl-(acyl-carrier-protein) reductase	7.74889	26115.6	11	9	8	13	14	22	2	2	23	22	32	34	192	7.35193	663.18	61.7886	12	34	F101046	6b	192
FabI	BC1216	30019369	NP_831000.1	enoyl-(acyl carrier protein) reductase	5.44801	27723.3	34	41	34	51	59	64	31	33	59	68	74	69	617	22.2557	1048.66	65.2344	16	68	F101044	5b	617
FabZ	BC5280	30023312	NP_834943.1	(3R)-hydroxymyristoyl-ACP dehydratase	6.17939	15955.5	3	2	2	3	3	3	0	0	2	3	3	7	31	1.94291	109.79	18.0556	3	7	F101046	6b	31
-	BC5003	30023043	NP_834674.1	acetyl-CoA acetyltransferase	5.80844	41099.1	4	1	2	4	8	9	0	0	1	3	0	1	33	0.802937	247.59	21.7949	5	9	F101040	3b	33
-	BC4023	30022110	NP_833741.1	acetyl-CoA acetyltransferase	5.55403	41842.8	11	12	11	20	9	13	5	3	5	6	5	4	104	2.48549	338.6	29.156	9	20	F101038	2b	104
-	BC5344	30023375	NP_835006.1	acetyl-CoA acetyltransferase	5.64031	41083.3	4	2	4	5	5	4	0	0	0	0	0	0	24	0.584179	135.85	8.14249	3	4	F101040	3b	24
				03.02/ Glycerophospholipid metabolism
-	BC0228	30018465	NP_830096.1	1-acyl-sn-glycerol-3-phosphate acyltransferase	9.52014	22333.8	0	0	0	0	1	2	0	0	0	1	1	1	6	0.268651	26.17	8.45771	1	2	F101040	3b	6
-	BC0584	30018770	NP_830401.1	acetyltransferase	5.22417	19142.9	0	1	0	0	0	0	0	0	2	3	11	10	27	1.41045	213.98	31.1765	5	10	F101046	6b	27
-	BC3851	30021941	NP_833572.1	putative glycerol-3-phosphate acyltransferase PlsX	5.85097	35369.3	0	0	0	0	0	0	0	0	0	1	1	0	2	0.0565462	22.03	4.84848	1	1	F101044	5b	2
-	BC4167	30022251	NP_833882.1	glycerophosphoryl diester phosphodiesterase	5.60198	27749	0	1	0	1	0	0	0	0	0	0	0	0	2	0.0720746	22.1	4.54545	1	1	F101038	2b	2
-	BC4335	30022416	NP_834047.1	phosphatidylserine decarboxylase	9.01444	29845.4	0	0	0	0	0	0	0	0	1	1	2	0	4	0.134024	65.22	10.3053	2	2	F101045	6a	4
-	BC5374	30023404	NP_835035.1	glycerophosphoryl diester phosphodiesterase	4.9622	27273	0	0	0	0	0	0	0	0	0	1	0	1	2	0.0733325	33.57	6.639	1	1	F101046	6b	2
GpsA	BC1505	30019653	NP_831284.1	NAD(P)H-dependent glycerol-3-phosphate dehydrogenase	5.22438	36668.9	0	0	0	0	0	0	2	0	2	1	0	0	5	0.136355	64.31	5.88235	1	2	F101043	5a	5
				4/ Cell wall , cell surface and membrane biogenesis
DdlA	BC0257	30018494	NP_830125.1	D-alanyl-alanine synthetase A	4.82597	40047.5	6	5	1	4	8	9	4	5	11	11	13	11	88	2.19739	232.34	15.2355	6	13	F101045	6a	88
-	BC0258	30018495	NP_830126.1	UDP-N-acetylmuramoylalanyl-D-glutamyl-2,6-diaminopimelate--D-alanyl-D- alanyl ligase	5.1384	49885.6	0	0	0	0	0	0	0	0	0	1	2	2	5	0.100229	61.9	7.70925	2	2	F101045	6a	5
CwlA	BC0888	30019043	NP_830674.1	N-acetylmuramoyl-L-alanine amidase	6.76903	38057.3	0	1	0	0	0	0	4	3	1	3	6	6	24	0.630629	121.13	14.7059	4	6	F101045	6a	24
CwlE	BC0896	30019051	NP_830682.1	S-layer protein / peptidoglycan endo-beta-N-acetylglucosaminidase	8.67201	69973.1	1	1	0	0	0	0	17	21	2	3	5	4	54	0.771725	408.06	23.7097	11	21	F101042	4b	54
CwlB	BC0902	30019057	NP_830688.1	S-layer protein / N-acetylmuramoyl-L-alanine amidase	6.37655	58797.9	1	1	0	0	0	0	0	0	1	1	1	0	5	0.0850371	34.92	1.69811	1	1	F101043	5a	5
UppP	BC1384	30019534	NP_831165.1	undecaprenyl pyrophosphate phosphatase	7.87857	28336.3	2	2	0	1	0	0	1	0	0	0	0	0	6	0.211742	40.08	4.56274	1	2	F101047	1a-BIS	6
-	BC2281	30020413	NP_832044.1	multimodular transpeptidase-transglycosylase PBP 1A	9.08851	91497.1	1	2	1	1	0	0	2	2	1	1	1	0	12	0.131152	89.81	2.53012	1	2	F101042	4b	12
DdlA	BC2550	30020677	NP_832308.1	D-alanine--D-alanine ligase	4.76908	33573.1	0	0	0	0	0	0	0	0	5	7	4	5	21	0.625501	135.46	17.608	4	7	F101044	5b	21
-	BC2929	30021046	NP_832677.1	peptidoglycan N-acetylglucosamine deacetylase	6.31133	30804.6	1	0	0	0	0	0	1	1	0	0	0	0	3	0.0973881	20.48	2.54545	1	1	F101047	1a-BIS	3
-	BC3698	30021795	NP_833426.1	cell wall endopeptidase	6.452	30451.8	10	16	2	4	0	0	0	0	0	0	0	0	32	1.05084	202.59	26.3736	6	16	F101034	1b	32
MurG	BC3910	30021999	NP_833630.1	N-acetylglucosaminyl transferase	9.50547	39706.3	0	0	0	0	0	0	0	0	0	0	2	0	2	0.0503699	70.6	13.1868	2	2	F101045	6a	2
MurD	BC3912	30022001	NP_833632.1	UDP-N-acetylmuramoyl-L-alanyl-D-glutamate synthetase	5.5412	48923.7	3	1	2	1	2	4	5	8	5	5	7	6	49	1.00156	201.37	14.8889	5	8	F101042	4b	49
MurC	BC4684	30022759	NP_834390.1	UDP-N-acetylmuramate--L-alanine ligase	5.46994	49169.5	5	6	5	8	7	12	10	8	6	10	6	4	87	1.76939	327.25	26.3761	7	12	F101040	3b	87
-	BC5163	30023196	NP_834827.1	prolipoprotein diacylglyceryl transferase	9.26854	30636.6	1	1	0	0	0	0	1	0	0	2	1	2	8	0.261126	47.64	6.2963	1	1	F101045	6a	8
CwlC	BC5234	30023266	NP_834897.1	N-acetylmuramoyl-L-alanine amidase	9.55736	60788	16	17	8	12	1	3	2	3	2	3	1	1	69	1.13509	326.09	17.851	8	17	F101034	1b	69
-	BC5264	30023296	NP_834927.1	EPSX protein	9.0468	30470.9	0	0	0	0	0	0	0	0	4	3	3	2	12	0.393819	93.94	10.5072	2	4	F101043	5a	12
-	BC5272	30023304	NP_834935.1	carbamoylphosphate synthase small subunit	5.10481	41895.2	0	0	0	1	0	1	1	1	1	2	2	2	11	0.26256	48.31	3.77358	1	2	F101045	6a	11
-	BC5273	30023305	NP_834936.1	UDP-bacillosamine synthetase	5.3788	45752.1	0	0	0	0	1	1	1	0	2	7	2	1	15	0.327854	119.71	14.5679	4	7	F101044	5b	15
-	BC5277	30023309	NP_834940.1	tyrosine-protein kinase	8.68126	25885.4	0	0	0	0	0	0	0	0	1	1	1	2	5	0.193159	23.51	3.43348	1	1	F101043	5a	5
-	BC5278	30023310	NP_834941.1	chain length regulator (capsular polysaccharide biosynthesis)	6.76765	27118.6	0	0	0	0	0	0	0	0	2	3	4	3	12	0.442501	168.26	16.1943	3	4	F101045	6a	12
-	BC5279	30023311	NP_834942.1	tyrosine-protein kinase	9.31644	25216.5	0	0	1	0	1	0	0	0	0	0	0	0	2	0.0793131	24.62	3.96476	1	1	F101039	3a	2
TegA	BC5419	30023449	NP_835080.1	N-acetylglucosaminyldiphosphoundecaprenol N-acetyl-beta-D-mannosaminyltransferase	6.97012	27661.4	0	2	0	2	3	5	0	0	4	7	9	5	37	1.3376	152.07	28.8618	4	9	F101045	6a	37
-	BC5427	30023457	NP_835088.1	cell wall biosynthesis glycosyltransferase	8.65039	27275.4	0	0	0	0	0	0	0	0	0	0	1	1	2	0.0733263	51.13	7.02479	1	1	F101046	6b	2
				5/Nucleotide metabolism
DnaA	BC0001	30018279	NP_829910.1	chromosomal replication initiation protein	5.95693	50402.4	0	0	0	1	1	3	2	1	2	1	1	1	13	0.257924	89.65	6.27803	2	3	F101040	3b	13
-	BC0002	30018280	NP_829911.1	DNA polymerase III subunit beta	5.25096	42803.5	4	5	1	4	10	9	8	9	9	14	7	9	89	2.07927	315.31	26.2467	7	14	F101044	5b	89
GyrB	BC0005	30018283	NP_829914.1	DNA gyrase subunit B	5.98029	72006	2	6	2	4	3	3	6	4	0	2	1	1	34	0.472183	100.82	5.60748	3	6	F101034	1b	34
-	BC0006	30018284	NP_829915.1	DNA gyrase subunit A	5.58593	92519.9	5	5	1	7	6	8	8	6	4	7	3	2	62	0.670126	233.4	7.03883	4	7	F101044	5b	62
-	BC0013	30018286	NP_829917.1	inositol-5-monophosphate dehydrogenase	6.44571	52480.5	50	56	42	62	89	100	43	41	57	61	42	42	685	13.0525	1460.03	63.655	32	89	F101039	3a	685
-	BC0020	NA	AE016877_ATCC14579_5_pos23060(at)22614	Deoxyadenosine kinase / Deoxycytidine kinase,	5.88803	14878.3	0	0	0	0	0	0	0	0	1	0	1	3	5	0.336061	70.37	19.3798	2	3	F101046	6b	5
-	BC0051	30018317	NP_829948.1	purine operon repressor	5.02415	31063.2	2	8	1	3	10	14	3	2	15	16	17	16	107	3.44459	356.86	36.8794	7	15	F101043	5a	107
-	BC0071	30018335	NP_829966.1	hypoxanthine-guanine phosphoribosyltransferase	5.12858	20286.6	18	24	18	28	25	27	8	7	23	28	34	37	277	13.6543	664.66	45.5556	12	37	F101046	6b	277
RpoB	BC0122	30018372	NP_830003.1	DNA-directed RNA polymerase subunit beta	5.0104	131783	105	109	58	80	62	76	100	102	81	100	49	53	975	7.39852	1752.31	43.6703	39	100	F101044	5b	975
-	BC0123	30018373	NP_830004.1	DNA-directed RNA polymerase subunit beta'	8.62774	134266	66	68	45	62	49	60	71	77	80	91	65	52	786	5.85403	1631.53	38.9859	35	91	F101044	5b	786
Adk	BC0152	30018400	NP_830031.1	adenylate kinase	4.90321	23740.1	9	11	10	17	8	6	3	5	11	13	21	20	134	5.64445	359.5	47.2222	7	21	F101045	6a	134
RpoA	BC0158	30018406	NP_830037.1	DNA-directed RNA polymerase subunit alpha	4.89416	34914.3	15	10	9	10	22	27	16	14	24	32	25	24	228	6.53027	513.41	39.4904	10	32	F101044	5b	228
GuaA	BC0296	30018516	NP_830147.1	bifunctional GMP synthase/glutamine amidotransferase protein	5.10256	57597.3	25	30	16	24	42	47	32	42	42	53	38	38	429	7.44827	927.65	59.8058	20	53	F101044	5b	429
-	BC0323	30018531	NP_830162.1	phosphoribosylaminoimidazole carboxylase catalytic subunit	5.32865	17002.8	2	2	1	2	1	2	0	0	1	1	5	5	22	1.2939	171.51	27.9503	3	5	F101045	6a	22
-	BC0324	30018532	NP_830163.1	phosphoribosylaminoimidazole carboxylase ATPase subunit	5.58915	42534.1	3	3	1	3	7	9	8	8	8	15	12	12	89	2.09244	358.03	35.248	9	15	F101044	5b	89
-	BC0325	30018533	NP_830164.1	adenylosuccinate lyase	6.02369	51156.9	27	37	16	30	56	62	63	78	90	100	72	83	714	13.9571	1379.59	75.6152	27	100	F101044	5b	714
-	BC0326	161511212	NP_830165.2	phosphoribosylaminoimidazole-succinocarboxamide synthase	4.95468	27233.2	10	14	11	15	18	20	15	13	32	36	47	44	275	10.098	736.453	62.7615	14	44	F101046	6b	275
PurS	BC0327	30018535	NP_830166.1	phosphoribosylformylglycinamidine synthase subunit PurS	4.91001	9567.9	30	31	18	31	18	18	10	6	27	34	50	46	319	33.3406	447.63	85.7143	9	46	F101046	6b	319
-	BC0328	30018536	NP_830167.1	phosphoribosylformylglycinamidine synthase subunit I	4.63888	25332.5	5	5	3	5	6	7	2	2	13	12	17	16	93	3.67118	352.51	43.6123	8	17	F101045	6a	93
-	BC0329	30018537	NP_830168.1	phosphoribosylformylglycinamidine synthase II	4.86952	80227.1	29	28	12	24	28	35	64	73	79	95	71	66	604	7.52863	1655.43	65.6292	32	95	F101044	5b	604
-	BC0330	30018538	NP_830169.1	amidophosphoribosyltransferase	5.48742	51358.2	6	5	1	5	8	9	17	18	19	25	16	18	147	2.86225	454.953	40.552	11	25	F101044	5b	147
-	BC0331	30018539	NP_830170.1	phosphoribosylaminoimidazole synthetase	4.94293	37264.2	2	5	2	4	9	12	13	17	27	25	32	33	181	4.85721	585.4	52.0231	11	33	F101046	6b	181
PurN	BC0332	30018540	NP_830171.1	phosphoribosylglycinamide formyltransferase	5.57826	21297.1	0	0	0	0	0	0	0	0	4	4	8	9	25	1.17387	258.85	41.5385	5	9	F101046	6b	25
PurH	BC0333	30018541	NP_830172.1	bifunctional phosphoribosylaminoimidazolecarboxamide formyltransferase/IMP cyclohydrolase	5.29374	55539.8	11	9	4	9	15	22	39	44	44	52	38	39	326	5.86966	1222.38	61.2524	21	52	F101044	5b	326
-	BC0334	30018542	NP_830173.1	phosphoribosylamine--glycine ligase	4.8364	45905.4	17	20	11	28	21	27	42	39	56	63	80	76	480	10.4563	879.55	58.3924	18	80	F101045	6a	480
-	BC0374	30018582	NP_830213.1	amidohydrolase amhX	5.44771	41359.6	0	0	0	0	1	4	1	0	0	0	0	0	6	0.145069	114.81	12.3989	3	4	F101040	3b	6
-	BC1354	30019504	NP_831135.1	ribonucleotide-diphosphate reductase subunit alpha	5.1866	79661.5	12	14	7	12	6	10	28	33	18	23	12	10	185	2.32233	584.29	30.5476	15	33	F101042	4b	185
NrdF	BC1355	30019505	NP_831136.1	ribonucleotide-diphosphate reductase subunit beta	4.69312	36993.7	4	4	3	4	5	5	6	7	4	5	6	4	57	1.5408	165.06	17.7019	4	4	F101038	2b	57
-	BC1461	30019610	NP_831241.1	DNA integration/recombination/invertion protein	9.53967	20730	2	2	2	2	2	3	0	0	3	2	3	3	24	1.15774	104.23	13.9665	2	3	F101045	6a	24
deoD	BC1463	30019611	NP_831242.1	purine nucleoside phosphorylase	5.06075	25641	2	3	1	3	7	10	1	2	7	11	13	13	73	2.847	313	43.8298	6	13	F101046	6b	73
Cmk	BC1497	30019645	NP_831276.1	cytidylate kinase	5.05676	25227.1	1	0	1	1	0	0	0	0	2	2	6	5	18	0.713517	196.1	22.6667	4	6	F101045	6a	18
Ndk	BC1515	30019663	NP_831294.1	nucleoside diphosphate kinase	5.40487	16631.4	4	3	3	5	2	3	0	0	2	2	2	2	28	1.68356	67.02	11.4865	2	5	F101038	2b	28
-	BC1569	30019716	NP_831347.1	xanthine phosphoribosyltransferase	5.21369	21604.5	0	0	0	2	0	1	0	0	5	6	17	12	43	1.99033	284.53	55.3299	7	17	F101045	6a	43
-	BC1822	161511208	NP_831595.2	pyrimidine-nucleoside phosphorylase	4.97155	46223.1	22	22	19	27	30	47	0	1	0	0	0	0	168	3.63455	936.2	61.8938	19	47	F101040	3b	168
ThyA	BC2191	30020325	NP_831956.1	thymidylate synthase	5.26031	36857.2	0	0	0	0	0	0	0	0	1	2	1	1	5	0.135659	70.21	9.43396	2	2	F101044	5b	5
SbcC	BC2296	30020428	NP_832059.1	exonuclease SbcC	5.39633	120291	1	1	0	0	0	0	0	0	0	0	0	0	2	0.0166263	25.42	1.65209	1	1	F101034	1b	2
-	BC2306	30020438	NP_832069.1	glycine-AMP ligase	5.21088	149118	29	28	0	1	0	1	13	11	3	4	1	0	91	0.610253	564.52	14.2097	14	29	F101047	1a-BIS	91
-	BC3538	30021640	NP_833271.1	exonuclease	7.72614	33239.2	0	0	1	0	0	0	0	1	0	0	0	0	2	0.0601698	21.76	2.4911	1	1	F101036	2a	2
-	BC3596	30021697	NP_833328.1	DNA topoisomerase IV subunit A	6.23348	91427.1	1	0	0	1	1	1	3	1	2	3	0	0	13	0.14219	102.76	2.85006	2	3	F101044	5b	13
-	BC3597	30021698	NP_833329.1	DNA topoisomerase IV subunit B	5.81749	72891.4	0	0	0	0	1	1	0	0	1	0	0	0	3	0.0411571	25.9	1.52905	1	1	F101039	3a	3
-	BC3728	30021822	NP_833453.1	DNA-binding protein HU	9.09843	9723.19	1	1	0	0	0	0	0	0	0	0	0	0	2	0.205694	20.74	24.4444	1	1	F101047	1a-BIS	2
PnpA	BC3805	30021896	NP_833527.1	polynucleotide phosphorylase/polyadenylase	5.07987	78192.6	20	23	14	20	21	21	34	33	32	32	19	20	289	3.696	691.63	33.9888	16	32	F101043	5a	289
PyrH	BC3823	30021913	NP_833544.1	uridylate kinase	5.40983	25883.4	14	14	8	17	23	26	7	10	19	26	35	28	227	8.7701	619.33	63.3333	10	35	F101045	6a	227
-	BC3831	30021921	NP_833552.1	DNA topoisomerase I	8.03141	75752.9	0	2	0	0	0	1	0	0	1	2	0	0	6	0.0792049	68.88	3.62538	2	2	F101044	5b	6
Gmk	BC3869	30021959	NP_833590.1	guanylate kinase	5.03105	23734.1	3	3	1	3	1	4	0	1	4	5	8	7	40	1.68534	149.55	21.4634	3	8	F101045	6a	40
PyrE	BC3882	30021971	NP_833602.1	orotate phosphoribosyltransferase	5.66582	22700.6	3	2	1	2	5	9	0	1	10	11	15	14	73	3.21577	300.98	44.2857	7	15	F101045	6a	73
-	BC3883	30021972	NP_833603.1	orotidine 5'-phosphate decarboxylase	5.62355	26176.5	2	0	0	3	0	0	0	0	12	10	17	17	61	2.33033	334.49	42.8571	9	17	F101046	6b	61
-	BC3884	30021973	NP_833604.1	dihydroorotate dehydrogenase 1B	5.05135	32955	0	0	0	0	2	1	0	1	5	8	9	10	36	1.0924	222.65	19.4175	5	9	F101045	6a	36
-	BC3885	30021974	NP_833605.1	dihydroorotate dehydrogenase electron transfer subunit	5.4427	28397.5	0	0	0	0	0	0	0	0	1	3	7	5	16	0.563431	153.5	20.8494	5	5	F101046	6b	16
CarB	BC3886	30021975	NP_833606.1	carbamoyl phosphate synthase large subunit	5.01459	118593	28	30	10	25	24	28	59	64	70	82	40	41	501	4.22453	1562.7	41.3246	33	82	F101044	5b	501
CarA	BC3887	30021976	NP_833607.1	carbamoyl phosphate synthase small subunit	5.50997	41155.8	2	6	0	4	16	16	11	12	22	22	19	21	151	3.66899	432.41	35.3887	9	22	F101044	5b	151
PyrC	BC3888	30021977	NP_833608.1	dihydroorotase	5.36449	46540.6	4	2	0	5	10	14	9	10	17	21	24	18	134	2.87921	525.96	48.8318	10	21	F101044	5b	134
PyrB	BC3889	30021978	NP_833609.1	aspartate carbamoyltransferase catalytic subunit	5.20357	34363.4	3	1	2	3	2	2	7	8	7	8	9	7	59	1.71695	239.01	18.2724	4	9	F101045	6a	59
-	BC3891	30021980	NP_833611.1	pyrimidine regulatory protein PyrR	5.35646	20396.8	6	6	7	12	6	9	1	1	6	5	10	12	81	3.97121	222.55	18.3333	5	12	F101046	6b	81
-	BC4085	30022172	NP_833803.1	pyrimidine-nucleoside phosphorylase	4.75804	46240.7	0	0	0	0	0	0	0	0	1	1	0	2	4	0.086504	155.94	11.7512	4	9	F101040	3b	4
-	BC4086	30022173	NP_833804.1	purine nucleoside phosphorylase	5.35646	21462.8	1	1	1	1	2	2	1	1	4	4	3	3	24	1.11821	119.26	13.7056	2	4	F101044	5b	24
-	BC4094	30022181	NP_833812.1	ADP-ribose pyrophosphatase	4.73672	20162.5	1	0	1	1	2	1	0	0	0	0	2	2	10	0.495971	44.79	6.70391	1	2	F101045	6a	10
-	BC4298	30022379	NP_834010.1	cytidine deaminase	6.13318	14357.3	0	1	1	0	0	0	0	0	0	0	0	0	2	0.139302	36.06	7.57576	1	1	F101034	1b	2
-	BC4375	30022456	NP_834087.1	uridine kinase	5.24181	24337.7	0	0	1	1	1	1	0	0	1	3	2	3	13	0.534151	53.19	9.90566	2	3	F101046	6b	13
-	BC4401	30022482	NP_834113.1	GTP pyrophosphokinase	7.34138	83939.7	1	0	0	0	0	1	0	1	2	1	1	0	7	0.0833932	51.15	1.92572	1	1	F101044	5b	7
Apt	BC4402	30022483	NP_834114.1	adenine phosphoribosyltransferase	4.99834	18617.9	0	1	1	1	2	1	0	0	1	2	5	7	21	1.12794	241	27.0588	4	7	F101046	6b	21
-	BC4459	30022540	NP_834171.1	Type I restriction-modification system methylation subunit	5.06274	53276	0	1	0	0	1	2	3	1	3	3	3	1	18	0.337863	141.59	7.90598	3	3	F101044	5b	18
-	BC4587	30022662	NP_834293.1	DNA polymerase I	5.01689	100855	0	0	0	0	1	2	5	4	3	2	0	0	17	0.168559	111.1	4.82604	3	5	F101048	4a-BIS	17
-	BC4608	30022683	NP_834314.1	phosphoesterase, DHH family protein	4.96951	34799.6	1	2	2	1	2	2	1	1	3	7	7	9	38	1.09197	255.17	31.6129	6	9	F101046	6b	38
-	BC4815	30022884	NP_834515.1	hypoxanthine-guanine phosphoribosyltransferase	5.06954	19779.5	2	1	1	3	2	3	0	1	4	3	10	9	39	1.97174	226.9	26.2857	4	10	F101045	6a	39
GlyA	BC5315	30023346	NP_834977.1	uracil phosphoribosyltransferase	6.223	22886.3	0	0	3	10	4	2	0	0	3	1	6	6	35	1.5293	260.19	41.1483	7	10	F101038	2b	35
RpmE2	BC5330	30023361	NP_834992.1	thymidine kinase	5.51262	21682	0	0	0	0	1	2	0	0	1	1	4	3	12	0.553454	173.05	25.641	3	3	F101046	6b	12
PyrG	BC5338	30023369	NP_835000.1	CTP synthetase	5.33755	59770.6	13	11	8	13	13	21	37	33	31	35	24	23	262	4.38342	785.973	35.7009	13	35	F101044	5b	262
-	BC5452	30023481	NP_835112.1	guanosine 5'-monophosphate oxidoreductase	6.02962	36282.5	1	1	1	2	10	12	26	28	53	72	56	51	313	8.62676	887.11	60.3659	18	72	F101044	5b	313
rplI	BC5468	30023492	NP_835123.1	adenylosuccinate synthetase	5.43528	47539.3	22	24	8	25	30	39	40	45	53	64	55	56	461	9.69724	1025.72	57.1096	18	64	F101044	5b	461
				6/ DNA replication and reparation systems
-	BC0340	30018548	NP_830179.1	DNA helicase II	6.78579	85157.1	2	2	0	3	1	3	8	7	5	7	2	2	42	0.493206	252	11.1554	6	8	F101048	4a-BIS	42
-	BC1855	30019997	NP_831628.1	chromosome segregation ATPase	8.90454	23732.8	1	2	4	8	0	0	3	5	2	5	6	4	40	1.68543	215.81	26.5403	4	6	F101045	6a	40
-	BC1863	30020005	NP_831636.1	MCM domain-contain protein	5.98484	117063	1	2	3	6	0	0	5	4	0	1	0	0	22	0.187933	201.12	5.93385	4	6	F101038	2b	22
-	BC1864	30020006	NP_831637.1	DNA polymerase I	7.21645	91430.1	0	0	5	8	0	0	9	6	2	2	1	0	33	0.360932	219.29	10.2244	7	9	F101048	4a-BIS	33
-	BC3769	30021861	NP_833492.1	DNA mismatch repair protein	5.20603	100117	0	0	0	1	0	1	2	1	1	1	0	0	7	0.069918	31.7	3.0543	2	2	F101048	4a-BIS	7
-	BC4282	30022364	NP_833995.1	endonuclease IV	6.10538	32918	0	0	0	0	0	0	0	0	1	0	0	1	2	0.0607571	32.65	7.38255	1	1	F101043	5a	2
LeuD	BC0104	30018354	NP_829985.1	DNA integrity scanning protein DisA	6.39025	40016.4	0	0	0	0	0	0	0	0	0	1	1	0	2	0.0499795	56.17	4.7619	1	1	F101045	6a	2
LigA	BC0341	30018549	NP_830180.1	NAD-dependent DNA ligase LigA	5.1041	75152.6	9	9	4	9	11	12	16	17	12	16	3	4	122	1.62336	457.3	21.6741	11	16	F101044	5b	122
RecA	BC3779	30021871	NP_833502.1	recombinase A	5.24002	37218.2	17	21	26	30	29	41	25	27	28	41	30	30	345	9.26965	811.233	59.4752	15	41	F101040	3b	345
RpsF	BC5475	30023497	NP_835128.1	single-strand DNA-binding protein	5.18548	18483	0	1	0	1	1	3	0	0	0	0	1	1	8	0.432829	83.24	16.4706	2	3	F101040	3b	8
RuvC	BC4381	30022462	NP_834093.1	Holliday junction resolvase-like protein	7.84739	15363.1	0	0	0	1	0	0	0	0	0	0	3	3	7	0.455637	75.86	15.3285	2	3	F101046	6b	7
SbcC	BC1852	30019994	NP_831625.1	exonuclease SbcC	5.28429	58834.3	0	1	4	6	0	0	9	11	0	1	0	0	32	0.543901	252.75	11.583	5	9	F101048	4a-BIS	32
SbcD	BC1857	30019999	NP_831630.1	exonuclease SbcD	5.22811	36783.9	1	0	0	2	0	0	2	2	0	0	0	1	8	0.217486	67.43	9.78593	2	2	F101042	4b	8
UvrA	BC5167	30023200	NP_834831.1	excinuclease ABC subunit A	6.16938	106473	3	5	3	8	5	7	11	7	5	6	1	1	62	0.582306	203.55	6.88935	5	11	F101048	4a-BIS	62
				7/ Amino acid biosynthesis and metabolism
				07.01/ Alanine, aspartate and glutamate metabolism
-	BC0190	30018427	NP_830058.1	D-fructose-6-phosphate amidotransferase	4.98786	65780.9	25	26	19	28	33	31	48	54	48	46	43	36	437	6.64326	1058.02	47.8333	20	43	F101045	6a	437
-	BC0592	30018778	NP_830409.1	alanine dehydrogenase	5.50992	40209	1	1	0	1	4	12	7	5	8	2	8	9	58	1.44246	342.07	18.8329	6	12	F101040	3b	58
-	BC1432	30019581	NP_831212.1	proton/sodium-glutamate symport protein	8.91088	45269.7	1	2	2	2	1	0	2	2	4	4	2	3	25	0.552245	101.66	6.13208	2	4	F101043	5a	25
-	BC1496	30019644	NP_831275.1	L-asparaginase	5.26369	35428.3	1	0	0	1	1	2	2	2	3	3	3	3	21	0.592747	71.53	8.33333	2	3	F101045	6a	21
-	BC1546	30019693	NP_831324.1	aspartate aminotransferase	5.59242	43243.3	15	18	10	15	23	22	16	13	21	25	21	18	217	5.01812	674.25	40.7595	11	25	F101044	5b	217
-	BC1740	30019884	NP_831515.1	aspartate ammonia-lyase	5.32421	52245.6	0	0	0	0	0	0	0	1	0	2	0	2	5	0.0957018	56.58	2.29645	1	2	F101044	5b	5
-	BC1746	30019890	NP_831521.1	asparagine synthetase AsnA	5.20148	38092.2	0	0	0	0	0	0	4	2	5	5	8	5	29	0.76131	161.36	15.2905	5	8	F101045	6a	29
-	BC3093	161511206	NP_832836.2	aspartate ammonia-lyase	5.3169	51736.4	0	0	0	0	0	0	0	0	1	0	2	0	3	0.0579863	38.18	2.32068	1	1	F101043	5a	3
-	BC4424	30022505	NP_834136.1	cysteine desulfurase	6.35994	41944.2	0	0	0	0	0	1	0	0	0	1	0	0	2	0.0476824	64.27	3.42105	1	1	F101044	5b	2
AlD	BC4623	30022698	NP_834329.1	alanine dehydrogenase	5.30463	40068.8	8	6	3	8	12	3	1	1	2	11	2	2	59	1.47247	338.23	18.0371	6	12	F101040	3b	59
AsnS	BC2204	30020338	NP_831969.1	asparagine synthetase [glutamine-hydrolyzing]	5.73233	73405.6	10	10	3	7	14	17	11	13	14	22	12	13	146	1.98895	376.48	24.8025	10	22	F101044	5b	146
GdhA	BC1491	30019639	NP_831270.1	NAD-specific glutamate dehydrogenase	7.02052	41416.6	8	8	7	8	13	19	11	14	16	17	9	10	140	3.38029	344.15	28.496	8	19	F101040	3b	140
RocA	BC0344	30018552	NP_830183.1	1-pyrroline-5-carboxylate dehydrogenase	5.43365	56189.6	83	95	61	85	111	137	81	79	71	78	59	54	994	17.6901	1858.21	73.5922	35	137	F101040	3b	994
				07.02/ Glycine, serine and threonine metabolism
-	BC3248	30021357	NP_832988.1	D-3-phosphoglycerate dehydrogenase	5.82173	43229.3	5	1	2	3	5	7	3	4	4	4	2	2	42	0.971564	149.78	12.5641	4	7	F101040	3b	42
-	BC3249	30021358	NP_832989.1	phosphoserine aminotransferase	5.38447	40473.6	1	2	1	3	3	4	1	0	0	2	1	2	20	0.494149	73.8	13.8889	3	4	F101040	3b	20
-	BC3798	30021889	NP_833520.1	aspartate kinase I	5.70932	44188.7	5	7	3	6	6	7	8	7	5	10	9	9	82	1.85568	364.89	26.3415	6	10	F101044	5b	82
-	BC4225	30022308	NP_833939.1	glycine dehydrogenase subunit 1	5.65545	49367.1	12	12	5	10	23	28	20	20	21	25	21	20	217	4.39564	546.953	42.0582	11	25	F101044	5b	217
-	BC5316	30023347	NP_834978.1	serine hydroxymethyltransferase	5.70063	45230.1	14	13	10	14	25	31	30	32	48	56	47	44	364	8.04775	1014.5	51.6908	18	56	F101044	5b	364
-	BC5404	30023434	NP_835065.1	homoserine dehydrogenase	4.98607	46740.6	1	1	0	1	1	2	1	0	0	1	0	0	8	0.171158	47.01	3.48028	1	2	F101040	3b	8
Asd	BC3799	30021890	NP_833521.1	aspartate-semialdehyde dehydrogenase	5.44551	38080.8	7	9	5	10	15	16	3	6	13	12	14	13	123	3.22998	296.62	36.3897	7	14	F101045	6a	123
GcvP	BC4224	30022307	NP_833938.1	glycine dehydrogenase subunit 2	5.42705	59369.9	2	3	2	4	11	11	9	10	17	17	11	12	109	1.83595	443.52	37.2659	12	17	F101043	5a	109
GcvT	BC4226	30022309	NP_833940.1	glycine cleavage system aminomethyltransferase T	5.14709	40200	26	25	18	28	25	32	26	28	30	39	35	30	342	8.50746	1000.07	61.4754	21	39	F101044	5b	342
Kbl	BC0621	30018806	NP_830437.1	2-amino-3-ketobutyrate coenzyme A ligase	5.50583	43036.2	3	5	4	4	15	15	2	1	7	10	7	5	78	1.81243	252.93	24.2424	8	15	F101040	3b	78
TrpA	BC1238	30019391	NP_831022.1	tryptophan synthase subunit alpha	4.97263	28314	15	11	8	18	15	18	25	20	29	30	37	36	262	9.25338	601.91	61.2403	10	36	F101046	6b	262
TrpB	BC1237	30019390	NP_831021.1	tryptophan synthase subunit beta	5.73447	43602.9	16	19	9	19	22	27	25	33	38	42	37	39	326	7.47656	671.11	64.9874	15	42	F101044	5b	326
				07.03/ Cysteine and methionine metabolism
-	BC3216	30021326	NP_832957.1	D-cysteine desulfhydrase	5.19534	35506	0	0	0	0	1	1	0	0	1	1	2	2	8	0.225314	43.31	3.02115	1	1	F101043	5a	8
-	BC0075	30018339	NP_829970.1	cysteine synthase	5.3717	32912.3	13	15	10	12	23	21	6	3	12	18	15	15	163	4.95255	397.03	40.3909	8	21	F101040	3b	163
-	BC4366	30022447	NP_834078.1	cystathionine beta-lyase	5.25924	41250.3	2	3	2	2	2	5	6	6	8	9	8	8	61	1.47878	178.03	20.9549	5	9	F101044	5b	61
-	BC4368	30022449	NP_834080.1	5'-methylthioadenosine/S-adenosylhomocysteine nucleosidase	4.96394	25209.8	2	6	3	5	5	5	3	4	10	10	18	14	85	3.3717	435.12	58.4416	8	18	F101045	6a	85
-	BC5371	30023401	NP_835032.1	spermidine synthase	5.054	31163.9	0	0	0	0	3	2	0	1	7	15	15	18	61	1.95739	237.64	38.5455	8	18	F101046	6b	61
MetE	BC4003	30022091	NP_833722.1	5-methyltetrahydropteroyltriglutamate--homocysteine methyltransferase	5.17679	87130.6	10	14	8	17	8	10	2	1	0	1	0	0	71	0.814869	344.06	11.6798	7	17	F101038	2b	71
MetK	BC4761	30022834	NP_834465.1	S-adenosylmethionine synthetase	5.13896	43255.1	27	30	18	26	37	47	19	20	41	52	45	46	408	9.43241	907.39	51.6291	18	52	F101044	5b	408
				07.04/ Valine, leucine and isoleucine degradation
-	BC4042	30022129	NP_833760.1	3-hydroxyisobutyrate dehydrogenase	6.40508	31966.4	1	1	0	1	1	2	0	0	0	1	2	3	12	0.375394	141.23	17.8082	3	3	F101046	6b	12
-	BC4157	30022241	NP_833872.1	branched-chain alpha-keto acid dehydrogenase subunit E2	5.47183	47348.7	20	23	14	25	31	36	16	15	20	26	18	19	263	5.55454	661.76	40.7745	13	36	F101040	3b	263
-	BC4158	30022242	NP_833873.1	2-oxoisovalerate dehydrogenase beta subunit	4.866	35738.2	12	18	7	14	25	31	3	4	19	21	20	22	196	5.48433	410.9	50.4587	12	31	F101040	3b	196
-	BC4159	30022243	NP_833874.1	2-oxoisovalerate dehydrogenase alpha subunit	5.3652	36760.3	8	10	4	13	18	21	2	1	12	17	11	14	131	3.56362	319.91	29.4294	8	21	F101040	3b	131
-	BC4162	30022246	NP_833877.1	leucine dehydrogenase	5.13308	39842.2	67	74	59	75	109	115	41	45	73	83	78	73	892	22.3883	1268.68	71.0383	23	115	F101040	3b	892
				07.05/ Valine, leucine and isoleucine biosynthesis
-	BC2307	30020439	NP_832070.1	glycine-AMP ligase	5.60499	77481	14	12	0	0	0	0	4	4	0	1	0	0	35	0.451724	257.83	15.8345	8	14	F101047	1a-BIS	35
-	BC2308	30020440	NP_832071.1	glycine-AMP ligase	4.61378	17467.9	2	4	0	0	0	0	2	1	1	2	0	0	12	0.686976	62.85	17.1975	2	4	F101034	1b	12
IlvH	BC1226	30019379	NP_831010.1	Acetyl esterase	5.80287	28096.2	0	0	0	0	1	1	0	0	1	1	2	2	8	0.284736	45.34	6.99588	1	1	F101040	3b	8
NamA	BC2023	30020160	NP_831791.1	NADPH dehydrogenase NamA	6.49995	38688.7	1	0	0	0	0	3	0	0	0	0	1	0	5	0.129237	57.29	8.09249	2	3	F101040	3b	5
				07.06/ Lysine biosynthesis and degradation
-	BC1532	30019680	NP_831311.1	dihydrodipicolinate reductase	5.5845	29179	2	2	2	1	2	4	2	2	4	4	3	3	31	1.06241	110.84	13.9098	3	4	F101040	3b	31
-	BC3980	30022068	NP_833699.1	putative N-acetyldiaminopimelate deacetylase	5.6261	42173.6	0	0	0	0	1	1	0	0	1	1	0	0	4	0.0948461	22.33	2.65957	1	1	F101043	5a	4
-	BC4009	30022097	NP_833728.1	aminotransferase A	6.33545	43330.3	1	1	0	1	3	3	2	1	2	3	3	3	23	0.530806	77.67	8.52713	2	3	F101044	5b	23
-	BC5046	30023085	NP_834716.1	lysine decarboxylase family protein	5.48906	21294.9	0	0	1	2	0	1	0	0	0	2	3	2	11	0.516556	57.98	6.25	1	2	F101044	5b	11
DapA	BC3797	30021888	NP_833519.1	dihydrodipicolinate synthase	5.06596	31243.2	11	12	5	9	9	16	7	8	13	16	19	18	143	4.57699	560.26	47.2603	9	19	F101045	6a	143
DapD	BC3981	30022069	NP_833700.1	tetrahydrodipicolinate N-acetyltransferase	5.55582	25688.7	11	11	8	10	18	24	3	5	14	16	20	22	162	6.30628	327.883	38.3333	7	24	F101040	3b	162
MurE	BC3914	30022003	NP_833634.1	UDP-N-acetylmuramoylalanyl-D-glutamate--2,6-diaminopimelate ligase	5.80542	53679.1	5	6	1	4	5	8	7	3	7	13	10	7	76	1.41582	380.29	21.1813	8	13	F101044	5b	76
				07.07/ Arginine and proline metabolism
	BC2974	NA	AE016877_ATCC14579_6_pos2933350(at)2932412$AE016877_ATCC14579_5_pos2932442(at)2932032	gamma-glutamyl phosphate reductase	5.1	101432	2	1	0	2	6	6	9	8	14	15	15	12	90	0.887298	228,76$83,11	23.7363	6	13	F101046$F101044	6b$5b	90
-	BC2975	30021090	NP_832721.1	gamma-glutamyl kinase	6.4682	39375.3	0	0	0	0	0	0	0	0	0	1	0	1	2	0.0507932	31.02	3.26975	1	1	F101046	6b	2
-	BC3962	30022050	NP_833681.1	arginine decarboxylase	5.54968	50291.9	1	0	0	0	0	0	3	1	1	1	0	0	7	0.139188	64.33	6.95652	2	3	F101048	4a-BIS	7
-	BC4233	30022316	NP_833947.1	prolyl 4-hydroxylase alpha subunit	5.53915	26826.3	0	0	0	0	0	0	0	0	0	0	1	1	2	0.0745538	38.05	9.05172	1	1	F101046	6b	2
-	BC5006	30023046	NP_834677.1	Prolyne dehydrogenase	6.08631	35109.9	2	2	2	2	6	5	1	1	2	3	2	1	29	0.825977	114.44	12.1311	3	3	F101044	5b	29
-	BC5370	30023400	NP_835031.1	agmatinase	4.88782	32368.4	0	0	0	0	0	1	0	0	3	7	10	7	28	0.86504	157.18	20.3448	5	10	F101045	6a	28
ArgD	BC3007	30021122	NP_832753.1	acetylornithine aminotransferase	5.25535	45224.1	0	0	0	0	0	0	2	0	2	1	0	1	6	0.132673	88.89	6.66667	2	2	F101043	5a	6
PepD	BC2439	30020570	NP_832201.1	aminoacyl-histidine dipeptidase	4.84228	54544.7	0	0	0	2	3	4	2	2	3	4	2	2	24	0.440006	116.47	10.6339	3	4	F101044	5b	24
ProC	BC2977	30021092	NP_832723.1	pyrroline-5-carboxylate reductase	5.03141	29016.7	0	0	0	0	1	1	0	0	1	2	2	3	10	0.344629	119.44	12.1324	2	3	F101046	6b	10
RocD	BC1149	30019304	NP_830935.1	ornithine--oxo-acid transaminase	5.11616	43382.3	26	35	22	34	46	49	21	22	31	38	29	31	384	8.85154	773.07	60.8586	16	49	F101040	3b	384
RocF	BC0185	30018422	NP_830053.1	arginase	4.89273	32290.3	5	8	5	5	12	12	1	0	1	1	6	5	61	1.88912	228.23	17.5084	5	12	F101040	3b	61
				07.08/ Histidine metabolism
-	BC1409	30019558	NP_831189.1	1-(5-phosphoribosyl)-5-[(5-phosphoribosylamino)methylideneamino] imidazole-4-carboxamide isomerase	5.05201	25951	1	3	1	4	0	0	0	1	1	0	1	0	12	0.462409	86.14	16.318	3	3	F101034	1b	12
-	BC1518	30019666	NP_831297.1	histidinol-phosphate aminotransferase	5.01163	41593.3	7	12	5	12	8	11	8	4	8	11	9	11	106	2.54849	367.93	34.3243	8	11	F101044	5b	106
-	BC2940	30021056	NP_832687.1	histidinol-phosphate aminotransferase	5.0927	41282	4	4	0	1	2	6	2	1	1	4	2	3	30	0.726709	197.643	21.8579	5	6	F101040	3b	30
HisB	BC1407	30019556	NP_831187.1	imidazoleglycerol-phosphate dehydratase	5.73861	21421.8	1	1	0	1	1	2	0	0	0	0	0	0	6	0.280089	49.67	7.21649	1	2	F101040	3b	6
				07.09/ Phenylalanine, tyrosine and tryptophan biosynthesis
-	BC1233	30019386	NP_831017.1	anthranilate synthase component II	5.1316	21811.1	2	1	0	1	2	2	0	0	3	3	2	3	19	0.871115	70.9	6.15385	1	2	F101040	3b	19
-	BC1516	30019664	NP_831295.1	chorismate synthase	5.58378	42386.8	0	0	0	0	0	3	0	0	1	2	1	1	8	0.188738	65.32	16.4103	3	3	F101040	3b	8
-	BC2938	30021054	NP_832685.1	3-phosphoshikimate 1-carboxyvinyltransferase	5.3973	45286.7	9	10	3	7	14	16	12	8	9	8	9	10	115	2.53938	429.57	28.9044	9	16	F101040	3b	115
-	BC2939	30021055	NP_832686.1	prephenate dehydrogenase	5.60315	40994.2	0	0	0	0	1	0	1	0	1	2	0	1	6	0.146362	28.76	2.18579	1	2	F101044	5b	6
-	BC2941	30021057	NP_832688.1	chorismate synthase	6.21272	42377.9	2	0	0	0	3	2	0	0	1	1	1	0	10	0.235972	148.22	9.23077	3	3	F101039	3a	10
-	BC4427	30022508	NP_834139.1	prephenate dehydratase	5.89498	31612.2	1	1	0	1	2	1	0	0	0	1	1	1	9	0.2847	55.26	6.00707	1	2	F101039	3a	9
AroA	BC2942	30021058	NP_832689.1	bifunctional 3-deoxy-7-phosphoheptulonate synthase/chorismate mutase	5.72195	40024	25	20	14	20	32	36	24	26	31	33	28	31	320	7.9952	467.56	25.9777	9	33	F101044	5b	320
AroE	BC4331	30022412	NP_834043.1	shikimate 5-dehydrogenase	5.80588	30284.8	0	0	1	0	0	2	0	0	0	2	2	1	8	0.264159	101.34	10.1083	2	2	F101045	6a	8
TrpC	BC1235	30019388	NP_831019.1	indole-3-glycerol-phosphate synthase	5.85071	28272.1	12	9	7	10	6	4	16	17	33	37	41	42	234	8.27671	838.083	75.0988	17	42	F101046	6b	234
TrpD	BC1234	30019387	NP_831018.1	anthranilate phosphoribosyltransferase	5.89779	36999.6	3	4	3	3	5	7	13	13	14	13	13	13	104	2.81084	331.93	14.6628	5	13	F101046	6b	104
TrpE	BC1232	30019385	NP_831016.1	anthranilate synthase component I	5.12465	54022.2	7	8	5	8	9	9	30	29	22	26	17	19	189	3.49856	656.09	41.4737	14	26	F101044	5b	189
				07.10/ Other amino acid related proteins
-	BC4674	30022749	NP_834380.1	bifunctional 3-deoxy-7-phosphoheptulonate synthase/chorismate mutase	5.44648	39691.6	0	0	0	0	0	0	0	0	0	1	1	0	2	0.0503885	245.54	13.7255	5	14	F101044	5b	2
-	BC0622	30018807	NP_830438.1	L-threonine 3-dehydrogenase	5.14796	35303.7	2	2	1	2	3	3	1	0	2	2	4	3	25	0.708141	139.19	16.5109	3	4	F101045	6a	25
-	BC1370	30019520	NP_831151.1	D-alanine--poly(phosphoribitol) ligase subunit 2	3.98433	9255.64	0	0	0	0	0	0	0	0	0	1	1	2	4	0.432169	83.78	21.519	1	2	F101046	6b	4
-	BC2241	30020374	NP_832005.1	succinate-semialdehyde dehydrogenase [NADP+]	5.4907	51835.9	0	1	0	1	1	1	1	0	0	0	1	0	6	0.11575	28.1	3.5865	1	1	F101039	3a	6
-	BC2757	30020878	NP_832509.1	tryptophan 2,3-dioxygenase	6.18568	33113	0	0	0	0	0	2	0	0	0	0	0	0	2	0.0603992	56.03	10.2837	2	2	F101040	3b	2
-	BC2896	30021013	NP_832644.1	aspartate aminotransferase	5.09837	44589.3	3	3	0	2	4	3	2	0	2	1	2	3	25	0.560672	105.78	7.75	3	4	F101039	3a	25
-	BC3335	30021443	NP_833074.1	protein tyrosine phosphatase	4.83655	38434.3	0	0	0	0	0	0	0	0	1	2	3	3	9	0.234166	158.12	12.0944	3	3	F101046	6b	9
-	BC4638	30022713	NP_834344.1	adenine-specific methyltransferase	4.96537	36840.6	0	0	0	0	2	2	1	0	2	4	1	1	13	0.352872	109.05	16.1585	4	4	F101044	5b	13
-	BC4991	30023031	NP_834662.1	glycine cleavage system protein H	4.18246	13977.8	0	0	0	0	0	0	0	0	0	0	1	1	2	0.143084	40.32	11.0236	1	1	F101045	6a	2
Adc	BC1542	30019690	NP_831321.1	aspartate alpha-decarboxylase	4.86845	13917.2	0	0	0	0	1	1	0	0	0	0	1	2	5	0.359269	51.85	14.1732	1	2	F101046	6b	5
ArgE	BC4143	30022227	NP_833858.1	peptidase T	5.15087	39579.4	8	7	7	19	28	33	13	20	18	25	21	27	226	5.71005	342.35	20.1613	7	27	F101046	6b	226
CsdA(SufS)	BC4981	30023021	NP_834652.1	cysteine desulfhydrase	5.48313	45219.1	14	17	10	14	15	17	18	19	14	20	14	15	187	4.13542	483.8	43.5961	10	20	F101044	5b	187
DltA	BC1372	30019522	NP_831153.1	D-alanine--D-alanyl carrier protein ligase	5.17219	56457.5	3	3	1	4	4	9	6	5	7	10	3	4	59	1.04503	302.73	22.4206	8	10	F101044	5b	59
PanC	BC1541	30019689	NP_831320.1	pantoate--beta-alanine ligase	5.13155	31870.5	1	1	1	2	1	2	1	1	3	3	4	5	25	0.784425	91.65	19.1489	3	5	F101046	6b	25
PepA	BC4921	30022962	NP_834593.1	leucyl aminopeptidase	4.84642	53583.3	18	15	18	23	25	25	22	20	17	18	12	12	225	4.19907	446.08	26.7206	9	25	F101039	3a	225
				07.11/ Amino acid storage
-	BC1313	30019464	NP_831095.1	PhaP protein	5.07905	20327.3	5	5	3	6	4	7	0	0	4	3	4	3	44	2.16458	184.99	28.7356	4	7	F101040	3b	44
				07.12/ Amino sugar and nucleotide sugar metabolism
-	BC0482	30018688	NP_830319.1	PTS system, N-acetylglucosamine-specific IIBC component	7.05661	52695.1	0	1	0	1	0	0	0	1	1	1	0	0	5	0.0948854	38.23	3.4	1	1	F101044	5b	5
-	BC0054	30018320	NP_829951.1	glucosamine-1-phosphate acetyltransferase	5.44551	49399.2	0	0	0	0	1	1	0	0	1	2	1	1	7	0.141703	40.4	2.39651	1	1	F101040	3b	7
-	BC5201	30023234	NP_834865.1	UDP-N-acetylglucosamine 2-epimerase	5.4954	41604.5	1	0	1	1	4	5	1	0	6	10	8	4	41	0.985471	225.64	34.7709	7	10	F101044	5b	41
GlmM	BC0188	30018425	NP_830056.1	phosphoglucosamine mutase	4.87474	48401.5	20	17	12	24	31	35	31	33	35	39	34	33	344	7.10721	727.21	34.1518	14	39	F101044	5b	344
MurA	BC5288	30023320	NP_834951.1	UDP-N-acetylglucosamine 1-carboxyvinyltransferase	5.63934	46772.4	11	15	7	17	24	24	30	32	33	39	31	33	296	6.32851	810.03	46.7742	14	39	F101044	5b	296
MurB	BC5063	30023100	NP_834731.1	UDP-N-acetylenolpyruvoylglucosamine reductase	5.45747	33485.1	1	1	0	1	0	0	0	1	1	2	3	2	12	0.358368	35.51	5.90164	1	2	F101044	5b	12
				8/Translation ribosomal structure and biogenesis
				08.01/ Ribosome components
-	BC5474	30023496	NP_835127.1	30S ribosomal protein S18	11.4099	8807.96	0	1	0	0	0	0	0	0	0	0	2	3	6	0.681202	92.99	28.5714	3	3	F101046	6b	6
RplA	BC0118	161511215	NP_829999.2	50S ribosomal protein L1	9.50358	24468	32	33	29	43	64	73	19	17	43	63	93	86	595	24.3174	1323.89	76.5217	23	93	F101045	6a	595
RplB	BC0134	30018383	NP_830014.1	50S ribosomal protein L2	10.7203	30260.4	0	0	0	0	4	5	2	1	8	8	10	13	51	1.68537	295.29	38.7681	7	13	F101046	6b	51
RplC	BC0131	30018380	NP_830011.1	50S ribosomal protein L3	9.99016	22692.2	5	4	4	5	19	21	0	2	8	15	38	31	152	6.69834	475.13	60.9524	11	31	F101046	6b	152
RplD	BC0132	30018381	NP_830012.1	50S ribosomal protein L4	9.9485	22516.3	41	37	35	53	61	121	22	25	67	217	427	450	1556	69.1055	525.07	50.2415	10	450	F101046	6b	1556
RplE	BC0143	30018392	NP_830023.1	50S ribosomal protein L5	9.69471	20152.8	20	27	23	25	43	49	4	4	32	35	57	59	378	18.7567	888.17	81.5642	16	59	F101046	6b	378
RplF	BC0146	30018395	NP_830026.1	50S ribosomal protein L6	9.39429	19503.5	31	33	37	40	41	41	15	15	31	32	45	42	403	20.663	527.51	59.7765	10	42	F101046	6b	403
RplJ	BC0119	30018369	NP_830000.1	50S ribosomal protein L10	5.37906	18043.6	32	34	41	49	44	48	15	12	47	51	66	69	508	28.154	581.39	74.6988	11	66	F101045	6a	508
RplK	BC0117	30018367	NP_829998.1	50S ribosomal protein L11	9.51636	14907.9	2	0	0	0	0	0	0	0	3	1	8	12	26	1.74404	152.35	30.4965	5	12	F101046	6b	26
RplK	BC5075	30023112	NP_834743.1	50S ribosomal protein L11	9.48789	15068	0	2	3	6	1	3	0	0	1	1	3	6	26	1.72551	161.4	52.4823	5	10	F101046	6b	26
RplL	BC0120	30018370	NP_830001.1	50S ribosomal protein L7/L12	4.71372	12509.8	26	27	30	38	29	32	3	2	23	25	39	36	310	24.7807	356.427	37.8151	8	36	F101046	6b	310
RplM	BC0164	30018412	NP_830043.1	50S ribosomal protein L13	9.85526	16417.7	6	7	5	8	5	4	3	3	7	7	14	12	81	4.93371	257.75	42.069	5	14	F101045	6a	81
RplN	BC0141	30018390	NP_830021.1	50S ribosomal protein L14	10.109	13112.2	21	21	8	20	14	20	2	1	8	14	17	21	167	12.7362	304.18	35.2459	6	17	F101045	6a	167
RplP	BC0138	30018387	NP_830018.1	50S ribosomal protein L16	10.5151	16161.6	6	6	2	1	5	7	0	0	3	3	9	10	52	3.2175	208.02	35.4167	4	10	F101046	6b	52
RplQ	BC0159	30018407	NP_830038.1	50S ribosomal protein L17	10.4835	13441.3	13	15	14	17	9	11	4	5	10	10	15	16	139	10.3413	261.51	42.5	5	15	F101045	6a	139
RplR	BC0147	30018396	NP_830027.1	50S ribosomal protein L18	10.1075	13098.1	4	3	3	3	2	3	0	0	0	2	3	4	27	2.06137	108.42	60.8333	4	14	F101046	6b	27
RplS	BC3838	30021928	NP_833559.1	50S ribosomal protein L19	11.4164	13158.6	91	97	73	88	84	88	30	29	80	80	114	109	963	73.1843	804.95	75.4386	17	114	F101045	6a	963
RplT	BC4573	30022648	NP_834279.1	50S ribosomal protein L20	11.2581	13603.4	4	6	3	5	4	2	0	0	3	2	7	7	43	3.16097	167.04	29.661	4	7	F101045	6a	43
RplU	BC4438	30022519	NP_834150.1	50S ribosomal protein L21	9.72982	11184.2	52	41	34	40	29	29	8	6	20	21	49	42	371	33.1719	422.24	69.6078	9	52	F101047	1a-BIS	371
RplV	BC0136	30018385	NP_830016.1	50S ribosomal protein L22	10.5978	13117.2	9	12	8	11	11	11	1	1	8	9	18	19	118	8.99581	266.12	56.3025	6	19	F101046	6b	118
RplW	BC0133	30018382	NP_830013.1	50S ribosomal protein L23	9.99067	11107	20	27	15	24	15	18	3	6	9	11	22	24	194	17.4665	367.98	65.625	9	24	F101046	6b	194
RpsB	BC3825	30021915	NP_833546.1	30S ribosomal protein S2	9.14162	26546.2	37	46	45	54	79	80	26	26	71	76	119	112	771	29.0437	1015.06	66.5236	18	112	F101046	6b	771
RpsC	BC0137	30018386	NP_830017.1	30S ribosomal protein S3	9.98725	24279.2	60	81	70	100	125	127	43	42	121	132	160	151	1212	49.9193	1224.98	73.516	25	151	F101046	6b	1212
RpsD	BC4655	30022730	NP_834361.1	30S ribosomal protein S4	9.90756	22971	35	31	39	43	70	83	11	12	68	67	97	99	655	28.5142	1047.68	79.5	22	99	F101046	6b	655
RpsE	BC0148	30018397	NP_830028.1	30S ribosomal protein S5	9.78672	17649.7	71	59	59	73	71	74	8	8	52	57	100	96	728	41.2472	732.93	81.4371	14	96	F101046	6b	728
RpsG	BC0126	30018376	NP_830007.1	30S ribosomal protein S7	10.0303	17899.4	6	6	4	7	4	4	2	1	1	2	6	7	50	2.79339	203.2	32.0513	4	6	F101034	1b	50
RpsH	BC0145	30018394	NP_830025.1	30S ribosomal protein S8	9.65167	14873.1	36	35	41	49	34	32	7	6	18	21	40	42	361	24.2721	518.7	65.9091	9	42	F101046	6b	361
RpsI	BC0165	30018413	NP_830044.1	30S ribosomal protein S9	10.8277	14481.9	3	1	0	0	0	0	0	0	0	0	0	1	5	0.345258	50.65	16.9231	2	3	F101047	1a-BIS	5
RpsJ	BC0130	30018379	NP_830010.1	30S ribosomal protein S10	9.64211	11676.4	15	14	17	22	12	12	2	1	7	9	21	19	151	12.9321	231.41	50.9804	4	19	F101046	6b	151
RpsK	BC0157	30018405	NP_830036.1	30S ribosomal protein S11	11.5299	13744.4	15	15	6	10	8	7	0	0	7	7	13	10	98	7.13018	285.98	40.3101	5	10	F101046	6b	98
RpsL	BC0125	30018375	NP_830006.1	30S ribosomal protein S12	11.2594	15490.6	4	3	1	2	2	1	0	0	0	1	1	1	16	1.03289	56.8	5.71429	1	3	F101034	1b	16
RpsM	BC0156	30018404	NP_830035.1	30S ribosomal protein S13	11.1687	13810.7	47	46	28	40	33	35	7	10	30	28	65	54	423	30.6284	585.593	61.157	13	65	F101045	6a	423
RpsN	BC0144	30018393	NP_830024.1	30S ribosomal protein S14	10.3957	7290.9	0	0	0	0	0	0	0	0	0	0	2	1	3	0.411472	23.62	13.1148	1	1	F101046	6b	3
RpsO	BC3806	30021897	NP_833528.1	30S ribosomal protein S15	10.6373	10553.7	4	3	0	1	0	1	0	0	1	0	2	4	16	1.51605	83.82	49.4382	3	4	F101047	1a-BIS	16
RpsQ	BC0140	30018389	NP_830020.1	30S ribosomal protein S17	9.73279	10198.5	9	9	4	6	7	8	0	0	9	11	18	14	95	9.31512	153.39	34.4828	4	14	F101046	6b	95
RpsS	BC5476	30023498	NP_835129.1	30S ribosomal protein S6	5.51866	11291.9	29	32	26	30	21	26	11	7	17	21	37	33	290	25.6821	539.73	83.3333	10	37	F101045	6a	290
RrplO	BC0150	30018399	NP_830030.1	50S ribosomal protein L15	10.4003	15468.4	7	6	3	6	3	5	1	0	3	4	4	5	47	3.03845	121.17	26.0274	3	5	F101040	3b	47
RrpsA	BC1498	30019646	NP_831277.1	30S ribosomal protein S1	4.97027	42140.4	27	32	13	22	44	46	34	31	39	44	26	29	387	9.18359	980.293	68.0628	21	44	F101044	5b	387
rrpsP	BC3842	30021932	NP_833563.1	30S ribosomal protein S16	10.1323	10111.4	2	1	0	2	1	1	0	0	0	0	0	1	8	0.791187	59.11	20	1	2	F101047	1a-BIS	8
				08.02/ Other ribosome related proteins
-	BC2017	30020154	NP_831785.1	ribosomal-protein-serine acetyltransferase	5.26021	22711.5	0	0	0	1	0	1	0	0	0	0	0	0	2	0.0880611	31.65	5.58376	1	1	F101040	3b	2
-	BC4093	30022180	NP_833811.1	ribosomal-protein-serine acetyltransferase	4.88307	20823.6	0	1	1	0	2	1	0	0	2	1	1	1	10	0.480223	43.76	7.10383	1	1	F101045	6a	10
-	BC4327	30022408	NP_834039.1	iojap superfamily protein	4.79377	13537.7	0	1	0	2	0	1	0	0	1	0	2	2	9	0.664808	46.91	13.5593	1	2	F101046	6b	9
-	BC4437	30022518	NP_834149.1	ribosome-associated protein	4.8844	12347.4	2	1	0	0	0	0	0	0	2	0	1	3	9	0.728899	99.03	18.4211	2	3	F101046	6b	9
-	BC4683	30022758	NP_834389.1	ribosomal-protein-serine acetyltransferase	6.6625	21154.9	1	0	0	0	1	0	0	0	0	0	0	0	2	0.0945408	23.26	8.24176	1	1	F101039	3a	2
-	BC5190	30023223	NP_834854.1	sigma (54) modulation protein / SSU ribosomal protein S30P	5.62641	21065.1	21	23	25	32	29	37	1	1	10	16	18	19	232	11.0135	486.14	61.1111	10	37	F101040	3b	232
-	BC5329	30023360	NP_834991.1	peptide chain release factor 1	5.0632	40617.6	4	6	4	3	7	8	5	4	6	8	4	6	65	1.60029	236.87	25.419	5	8	F101044	5b	65
EngA	BC1504	30019652	NP_831283.1	GTP-binding protein EngA	5.45905	48588.3	10	8	4	7	9	11	15	14	13	12	9	10	122	2.51089	310.04	22.4771	7	12	F101044	5b	122
EngB	BC4476	30022557	NP_834188.1	GTPase EngB	9.37952	22356.9	0	0	0	0	0	1	0	0	1	1	2	3	8	0.357831	69.27	10.6061	2	2	F101045	6a	8
Frr	BC3822	30021912	NP_833543.1	ribosome recycling factor	5.79034	20634	2	2	6	9	1	1	1	0	2	2	4	4	34	1.64777	158.97	30.2703	5	9	F101038	2b	34
KsgA	BC0046	30018312	NP_829943.1	dimethyladenosine transferase	5.81744	32774.5	0	0	0	1	1	2	1	0	2	1	2	1	11	0.335627	71.04	8.56164	2	2	F101040	3b	11
PrfB	BC5188	30023221	NP_834852.1	peptide chain release factor 2	5.01112	37046.4	0	0	0	0	3	4	0	1	1	4	2	3	18	0.485877	140.41	12.6154	2	4	F101044	5b	18
PrmA	BC4310	30022391	NP_834022.1	ribosomal protein L11 methyltransferase	4.31414	33707.1	0	0	0	1	0	0	0	0	0	0	2	1	4	0.118669	172.97	15.3846	2	2	F101045	6a	4
RbfA	BC3809	30021900	NP_833531.1	ribosome-binding factor A	9.18527	13474.3	2	1	0	1	0	1	0	0	0	0	0	0	5	0.371078	23.2	6.77966	1	2	F101047	1a-BIS	5
RbgA	BC3836	30021926	NP_833557.1	ribosomal biogenesis GTPase	8.97621	33354.8	2	1	1	0	6	7	0	0	3	5	2	2	29	0.869439	131.68	30.7432	6	7	F101040	3b	29
RsmB	BC3863	30021953	NP_833584.1	sun protein	5.92064	49909.4	0	0	0	0	0	0	0	1	1	2	1	1	6	0.120218	89.69	7.20721	2	2	F101044	5b	6
SmpB	BC5128	30023165	NP_834796.1	SsrA-binding protein	10.0242	17875.6	1	0	1	0	0	0	0	0	0	0	1	0	3	0.167826	23.09	6.45161	1	1	F101045	6a	3
				08.03/ Aminoacyl-tRNA biosynthesis and modification
-	BC0017	30018290	NP_829921.1	seryl-tRNA synthetase	5.20761	48759.8	4	6	2	5	9	9	8	7	10	13	8	8	89	1.82527	400.663	22.8774	8	13	F101044	5b	89
-	BC0439	30018647	NP_830278.1	prolyl-tRNA synthetase	5.72778	54711.4	2	2	1	3	2	3	5	3	5	8	3	5	42	0.767664	213.65	15.5462	6	8	F101044	5b	42
-	BC0469	NA	AE016877_ATCC14579_1_pos459619(at)460410	Uncharacterized RNA methyltransferase,	7.66746	24361.6	0	0	0	0	1	0	0	0	1	0	0	0	2	0.0820963	42.26	6.42202	1	1	F101043	5a	2
-	BC1177	NA	AE016877_ATCC14579_4_pos1157130(at)1156474$AE016877_ATCC14579_6_pos1157473(at)1157078	Tryptophanyl-tRNA synthetase,	6.93	36839.4	0	0	0	0	0	0	0	0	0	1	2	4	7	0.190014	60,39$52,17	14.1502	3	4	F101046$F101044	6b$5b	7
-	BC3772	30021864	NP_833495.1	tRNA 2-methylthioadenosine synthase	6.09827	58291.7	1	0	0	0	2	4	0	1	3	2	0	0	13	0.223016	96.29	9.03733	4	4	F101040	3b	13
-	BC3830	30021920	NP_833551.1	tRNA (uracil-5-)-methyltransferase Gid	5.50925	47991.4	0	0	0	0	0	2	0	0	2	4	1	3	12	0.250045	136.07	13.3641	4	4	F101044	5b	12
-	BC4657	30022732	NP_834363.1	tyrosyl-tRNA synthetase	5.0537	47135.9	10	10	5	9	11	17	13	14	13	18	17	13	150	3.18228	498.63	28.2297	9	18	F101044	5b	150
-	BC4914	NA	AE016877_ATCC14579_2_pos4825946(at)4826194$AE016877_ATCC14579_2_pos4824701(at)4825945	Glycyl-tRNA synthetase,	5.17	52829.9	2	2	1	3	5	9	5	5	12	18	11	12	85	1.60894	326,53$26,80	30.3481	10	18	F101044	5b	85
AlaS	BC4383	30022464	NP_834095.1	alanyl-tRNA synthetase	5.00698	97398.3	20	21	11	19	24	23	29	32	30	37	25	22	293	3.00827	941.67	27.2727	17	37	F101044	5b	293
ArgS	BC5364	30023394	NP_835025.1	arginyl-tRNA synthetase	5.27478	62462.6	3	3	2	3	4	9	10	8	12	18	12	11	95	1.52091	457.41	28.9568	11	18	F101044	5b	95
AsnC	BC4559	30022634	NP_834265.1	asparaginyl-tRNA synthetase	5.0858	53006.6	53	57	38	55	75	84	33	27	23	31	25	20	521	9.82897	1148.1	61.3391	25	84	F101040	3b	521
AspC	BC2169	30020303	NP_831934.1	aspartyl-tRNA synthetase	6.66291	49444	22	19	13	21	31	39	0	0	0	0	0	0	145	2.93261	675.42	44.4444	17	39	F101040	3b	145
AspS	BC4397	30022478	NP_834109.1	aspartyl-tRNA synthetase	4.8708	66270.7	19	19	15	21	19	25	23	26	20	22	17	16	242	3.65169	640.18	26.7343	12	22	F101044	5b	242
CysS	BC0110	30018360	NP_829991.1	cysteinyl-tRNA synthetase	5.15557	54002	2	1	0	0	0	1	3	1	2	2	1	2	15	0.277768	128.32	6.02151	2	2	F101043	5a	15
Fmt	BC3864	30021954	NP_833585.1	methionyl-tRNA formyltransferase	5.24017	34755.4	0	0	0	0	1	1	1	1	1	1	1	0	7	0.201408	50.9	5.73248	1	1	F101043	5a	7
GatA	BC0351	30018559	NP_830190.1	aspartyl/glutamyl-tRNA amidotransferase subunit A	5.10936	52270.4	14	15	7	11	24	31	21	18	27	33	17	21	239	4.57237	762.34	42.0619	17	33	F101044	5b	239
GatB	BC0352	30018560	NP_830191.1	aspartyl/glutamyl-tRNA amidotransferase subunit B	5.13824	53204.4	15	13	10	13	24	34	17	15	22	33	27	19	242	4.5485	780.29	44.2105	18	34	F101040	3b	242
GidA	BC5485	30023507	NP_835138.1	tRNA uridine 5-carboxymethylaminomethyl modification enzyme GidA	5.96925	70261.2	5	5	4	3	6	7	13	13	11	20	5	5	97	1.38056	560.703	27.345	11	20	F101044	5b	97
GltX	BC0108	30018358	NP_829989.1	glutamyl-tRNA synthetase	5.24615	56910	13	11	6	12	12	18	20	17	18	21	15	13	176	3.0926	451.8	34.2742	11	21	F101044	5b	176
HisS	BC4398	30022479	NP_834110.1	histidyl-tRNA synthetase	5.18195	47732.2	5	4	3	4	12	15	7	8	7	12	9	10	96	2.01122	309.333	20.331	7	15	F101040	3b	96
IleS1	BC3895	30021984	NP_833615.1	isoleucyl-tRNA synthetase	5.18665	104496	12	13	6	15	15	17	18	18	30	31	18	21	214	2.04793	758.38	19.9783	15	31	F101044	5b	214
LeuS	BC4737	30022810	NP_834441.1	leucyl-tRNA synthetase	4.94604	91295.5	6	5	3	5	5	7	9	12	11	10	10	10	93	1.01867	240.9	17.4564	7	10	F101044	5b	93
LysS	BC0084	30018348	NP_829979.1	lysyl-tRNA synthetase	5.2439	57603.1	11	11	4	8	18	18	28	26	24	29	18	16	211	3.663	608.25	29.4589	12	29	F101044	5b	211
MetS	BC0043	30018309	NP_829940.1	methionyl-tRNA synthetase	5.31475	75155.5	3	5	0	2	7	13	11	12	11	15	8	7	94	1.25074	366.36	16.6667	7	15	F101044	5b	94
MnmA	BC4391	30022472	NP_834103.1	tRNA (5-methylaminomethyl-2-thiouridylate)-methyltransferase	5.01219	41852.6	1	0	0	0	1	2	0	0	1	0	0	0	5	0.119467	19.07	2.15054	1	1	F101039	3a	5
PheS	BC4561	30022636	NP_834267.1	phenylalanyl-tRNA synthetase subunit alpha	5.61966	38950.6	0	1	1	1	6	6	4	5	5	11	4	10	54	1.38637	304.29	18.314	7	11	F101044	5b	54
PheT	BC4560	30022635	NP_834266.1	phenylalanyl-tRNA synthetase subunit beta	5.09515	88383.6	9	10	1	3	6	9	14	16	12	17	10	11	118	1.33509	441.19	14.0199	8	17	F101044	5b	118
ProS	BC3817	30021908	NP_833539.1	prolyl-tRNA synthetase	5.04628	63149.9	11	15	2	8	16	19	20	23	18	19	12	13	176	2.78702	447.52	26.6784	10	18	F101043	5a	176
Tgt	BC4411	30022492	NP_834123.1	queuine tRNA-ribosyltransferase	6.61005	43215.4	3	2	0	4	9	12	4	3	7	10	7	12	73	1.68921	353.87	25.8575	6	10	F101044	5b	73
ThrS	BC4576	30022651	NP_834282.1	threonyl-tRNA synthetase	5.36617	74082	6	3	3	5	7	6	9	8	8	14	7	5	81	1.09338	291.03	14.5511	8	14	F101044	5b	81
TrmB	BC4696	30022771	NP_834402.1	tRNA (guanine-N(7))-methyltransferase	5.93966	25556.8	0	0	0	0	0	0	0	0	1	0	3	1	5	0.195643	90.1	23.9631	3	3	F101045	6a	5
TrmE	BC5486	30023508	NP_835139.1	tRNA modification GTPase TrmE	4.67354	50551.3	2	1	0	2	4	4	4	2	5	6	3	3	36	0.712147	175.42	10.262	4	6	F101044	5b	36
TruB	BC3808	30021899	NP_833530.1	tRNA pseudouridine synthase B	5.43135	31803.3	0	0	0	0	1	1	0	0	0	0	0	0	2	0.0628866	16.98	3.5461	1	1	F101040	3b	2
TyrS	BC5062	30023099	NP_834730.1	tyrosyl-tRNA synthetase	5.26261	47527.2	5	5	3	7	11	13	13	13	12	15	8	8	113	2.37759	359.89	22.1429	9	15	F101044	5b	113
ValS	BC4465	30022546	NP_834177.1	valyl-tRNA synthetase	5.17014	101639	9	7	1	4	6	5	19	20	17	12	10	7	117	1.15113	435.2	10.5562	8	17	F101043	5a	117
				08.04/ Other RNA related proteins
-	BC0112	30018362	NP_829993.1	23S rRNA methyltransferase	8.82112	27000.4	1	0	1	0	1	2	0	0	1	1	3	1	11	0.407401	66.64	8.90688	2	3	F101045	6a	11
-	BC0121	30018371	NP_830002.1	16S rRNA m(2)G 1207 methyltransferase	8.99308	22392.8	0	1	0	4	5	6	0	0	1	2	6	5	30	1.33972	159.74	18.0905	3	6	F101045	6a	30
-	BC1021	30019176	NP_830807.1	3'-5' exoribonuclease YhaM	5.86221	35491.6	1	1	0	1	3	3	0	0	2	3	2	2	18	0.507162	130.25	9.55414	2	3	F101040	3b	18
-	BC1160	30019315	NP_830946.1	S1 RNA-binding domain-containing protein	4.90847	32576.5	0	0	0	1	1	1	0	0	1	3	2	2	11	0.337667	113.91	10.9929	2	3	F101044	5b	11
-	BC1861	30020003	NP_831634.1	DNA/RNA helicase	9.03228	44449.2	5	2	5	6	1	1	12	13	3	3	1	1	53	1.19237	321.57	20.1511	7	12	F101048	4a-BIS	53
-	BC2330	30020462	NP_832093.1	Zn-dependent hydrolase	4.75707	33494.5	0	0	0	0	1	1	0	0	0	0	1	1	4	0.119422	45.78	5.17241	1	1	F101040	3b	4
-	BC3977	30022065	NP_833696.1	Zn-dependent hydrolase	6.10057	61770.1	6	4	0	3	10	9	16	20	13	21	6	7	115	1.86174	488.66	28.8288	12	21	F101044	5b	115
-	BC5129	30023166	NP_834797.1	exoribonuclease II	6.0036	91989.1	0	0	0	0	1	0	0	0	3	2	0	0	6	0.0652251	96.14	3.71287	3	3	F101043	5a	6
-	BC5456	30023485	NP_835116.1	SPOUT methyltransferase superfamily protein	8.9803	17929.7	0	0	0	0	0	0	0	0	0	0	2	1	3	0.16732	46.51	11.9497	2	2	F101045	6a	3
RimM	BC3840	30021930	NP_833561.1	16S rRNA-processing protein	5.31133	21577.2	0	0	0	0	0	1	0	0	3	5	5	5	19	0.880559	95.83	24.4681	3	5	F101045	6a	19
Rnc	BC3847	30021937	NP_833568.1	ribonuclease III	6.05017	28019.5	4	3	4	5	5	6	1	1	5	7	7	6	54	1.92723	197.11	21.2245	4	7	F101044	5b	54
Rph	BC4494	30022573	NP_834204.1	ribonuclease PH	5.05656	26983.9	6	4	4	9	6	11	2	3	13	12	17	15	102	3.78003	371.98	31.4286	6	15	F101046	6b	102
YmfA	BC3796	30021887	NP_833518.1	Zn-dependent hydrolase	5.56671	60950.9	8	9	2	9	16	15	19	18	16	17	12	11	152	2.49381	412.46	20.8633	9	16	F101043	5a	152
YtpR	BC4689	30022764	NP_834395.1	tRNA-binding domain-containing protein	4.68443	21954.3	3	3	2	3	6	7	0	0	3	5	10	9	51	2.32301	112.36	21.8905	4	10	F101045	6a	51
				08.05/ Translation apparatus
-	BC5477	30023499	NP_835130.1	translation-associated GTPase	4.77485	40670.8	9	7	5	10	17	20	14	11	23	33	20	22	191	4.69624	725.07	57.377	15	33	F101044	5b	191
FusA	BC0128	30018377	NP_830008.1	elongation factor G	4.9119	76276.3	193	217	160	219	220	264	276	288	258	301	220	222	2838	37.2068	3422.39	88.4393	61	301	F101044	5b	2838
InfB	BC3811	30021902	NP_833533.1	translation initiation factor IF-2	5.02563	75705.3	29	31	16	28	28	35	34	35	33	39	19	23	350	4.62319	1014.61	34.5481	19	39	F101044	5b	350
RplB	BC4575	30022650	NP_834281.1	translation initiation factor IF-3	9.80522	19054.2	1	1	1	1	2	3	0	0	1	1	5	6	22	1.1546	106.76	26.9461	3	6	F101046	6b	22
Tsf	BC3824	30021914	NP_833545.1	elongation factor Ts	5.25239	32458.6	51	66	60	74	110	117	48	64	124	138	145	133	1130	34.8136	1585.9	75.9322	31	138	F101044	5b	1130
Tuf	BC0129	30018378	NP_830009.1	elongation factor Tu	4.928	42911.9	221	216	183	266	327	371	296	301	401	523	395	390	3890	90.6508	2335.92	91.3924	39	523	F101044	5b	3890
				9/ Cell motility and chemotaxis
				9.01/ Flagella component
FlaA	BC1657	30019803	NP_831434.1	flagellin	5.20976	29264.5	0	0	0	0	0	0	1	0	1	6	3	3	14	0.478396	373.87	31.6176	6	14	F101046	6b	14
FlaA	BC1659	30019805	NP_831436.1	flagellin	5.17975	26611.1	0	0	0	0	0	0	7	6	6	1	14	14	48	1.80376	392.01	33.3333	6	14	F101046	6b	48
				9.02/ Chemotaxis system
CheV	BC1654	30019800	NP_831431.1	chemotaxis protein cheV	5.02395	33661.6	0	0	0	0	0	0	0	0	6	7	8	6	27	0.8021	238.18	17.2185	4	7	F101044	5b	27
CheY	BC1627	30019774	NP_831405.1	chemotaxis protein cheY	4.85679	13360	0	1	0	0	0	0	0	0	2	2	5	8	18	1.34731	245.05	49.1803	4	8	F101046	6b	18
				10/ Transcription , RNA processing and degradation
NusG	BC0116	30018366	NP_829997.1	transcription antitermination protein NusG	4.89917	20245.1	0	1	1	1	2	3	0	0	2	3	5	5	23	1.13608	101.32	14.6893	2	5	F101046	6b	23
DeaD2	BC0259	30018496	NP_830127.1	ATP-dependent RNA helicase	9.60592	57327	16	14	8	12	16	27	25	25	30	44	26	25	268	4.67494	781.64	36.1868	16	44	F101044	5b	268
-	BC1033	30019188	NP_830819.1	glycerol uptake operon antiterminator regulatory protein	8.86032	20949.3	0	0	0	0	1	0	0	0	0	0	1	0	2	0.0954687	15.98	6.45161	1	1	F101039	3a	2
DeaD1	BC2103	30020240	NP_831871.1	ATP-dependent RNA helicase	9.70079	44038.8	5	5	1	2	4	5	4	5	4	3	5	3	46	1.04453	120.503	11.8252	3	5	F101034	1b	46
-	BC2408	30020539	NP_832170.1	ATP-dependent RNA helicase	9.12133	51541	0	0	0	2	1	0	0	0	0	0	1	1	5	0.0970102	25.84	2.62009	1	1	F101045	6a	5
NusA	BC3814	30021905	NP_833536.1	transcription elongation factor NusA	4.90352	41109.5	13	13	3	13	24	31	21	17	35	39	31	30	270	6.56783	814.83	63.0435	16	39	F101044	5b	270
NusB	BC4181	30022264	NP_833895.1	transcription antitermination protein NusB	4.89426	15094.8	0	2	2	4	1	0	0	0	1	2	5	8	25	1.6562	222.97	63.8462	5	8	F101046	6b	25
-	BC4283	30022365	NP_833996.1	ATP-dependent RNA helicase	9.77772	50033.8	4	5	1	2	15	19	2	1	11	14	8	9	91	1.81877	399.5	22.7064	8	19	F101040	3b	91
RpoD	BC4289	30022370	NP_834001.1	RNA polymerase sigma factor RpoD	4.84836	43259.3	4	4	2	2	12	13	4	3	5	9	6	6	70	1.61815	226.14	16.5333	5	13	F101040	3b	70
LepA	BC4317	30022398	NP_834029.1	GTP-binding protein LepA	5.14315	67905.2	0	2	1	0	2	4	3	2	7	5	1	2	29	0.427066	177.16	15.486	7	7	F101043	5a	29
Rho	BC5332	30023363	NP_834994.1	transcription termination factor Rho	7.80558	48053.5	1	2	0	0	2	3	2	1	0	0	0	0	11	0.228912	81.64	5.67376	2	3	F101040	3b	11
				11/ Transcriptional regulators
-	BC0365	30018573	NP_830204.1	nitrogen regulation protein NIFR3	5.31991	37395.1	0	2	0	1	2	1	0	1	0	1	2	2	12	0.320898	109.51	10.6383	2	2	F101046	6b	12
-	BC0613	30018799	NP_830430.1	ArsR family transcriptional regulator	9.13636	11149.8	2	1	2	3	1	0	0	0	0	0	0	0	9	0.807187	51.53	10.5263	1	3	F101038	2b	9
-	BC0742	30018901	NP_830532.1	transcriptional activator tenA	4.79786	26960.2	1	1	0	1	2	1	0	0	2	5	4	5	22	0.816018	131.18	17.7489	3	5	F101046	6b	22
-	BC1653	30019799	NP_831430.1	protein BC1653	5.35299	18566.8	0	0	0	0	0	0	0	0	1	1	1	1	4	0.215438	32.13	7.45342	1	1	F101046	6b	4
-	BC1818	30019960	NP_831591.1	TetR family transcriptional regulator	6.3832	21988.3	0	0	0	0	0	0	0	0	0	0	1	1	2	0.0909573	32.02	7.14286	1	1	F101046	6b	2
-	BC2218	30020352	NP_831983.1	RpiR family transcriptional regulator	7.85976	31071.3	0	0	0	0	0	1	0	0	0	0	1	0	2	0.0643681	37.99	3.52113	1	1	F101045	6a	2
-	BC2298	30020430	NP_832061.1	transcriptional repressor	9.56027	11378.1	2	2	0	1	0	0	0	0	0	0	0	0	5	0.43944	59.47	21.2121	2	2	F101034	1b	5
-	BC2470	30020600	NP_832231.1	ECF-type sigma factor negative effector	8.28424	32258.4	1	0	0	0	0	1	0	1	0	0	0	0	3	0.0929989	45.09	3.26087	1	1	F101040	3b	3
-	BC5107	30023144	NP_834775.1	two-component response regulator	9.13114	25943.9	2	0	0	0	0	1	0	0	0	0	1	0	4	0.154179	20.4	2.66667	1	1	F101040	3b	4
-	BC4053	30022140	NP_833771.1	GntR family transcriptional regulator	6.04649	28424.7	0	0	0	0	3	3	0	0	0	1	2	2	11	0.386987	94.21	11.8367	2	2	F101045	6a	11
-	BC4081	30022168	NP_833799.1	MarR family transcriptional regulator	8.95903	16396.6	0	2	0	0	0	0	0	0	0	0	0	0	2	0.121977	25.26	6.47482	1	2	F101034	1b	2
-	BC4124	30022210	NP_833841.1	MarR family transcriptional regulator	7.03356	17415.4	0	0	1	2	2	0	0	0	0	0	0	0	5	0.287103	29.02	6.08108	1	2	F101038	2b	5
-	BC4256	30022339	NP_833970.1	ArsR family transcriptional regulator	8.76019	10837.9	2	2	1	2	1	1	0	0	0	0	0	1	10	0.92269	54.14	13.5417	1	1	F101046	6b	10
-	BC4425	30022506	NP_834137.1	transcriptional regulator	5.97442	20474.7	0	0	0	0	1	0	0	0	1	1	1	1	5	0.244203	47.35	6.11111	1	1	F101039	3a	5
-	BC4589	30022664	NP_834295.1	alkaline phosphatase synthesis transcriptional regulatory protein PhoP	4.96465	27578.4	0	0	0	0	0	0	0	0	0	0	2	0	2	0.0725204	94.35	12.5523	2	2	F101045	6a	2
-	BC4603	30022678	NP_834309.1	GntR family transcriptional regulator	6.01608	24876.1	0	0	0	0	0	1	0	0	1	1	2	1	6	0.241195	50.7	5.14019	1	1	F101046	6b	6
-	BC4835	30022904	NP_834535.1	two-component response regulator	5.03448	26638.6	0	0	0	1	0	3	0	0	2	4	4	7	21	0.78833	117.29	27.7056	4	4	F101044	5b	21
-	BC4902	30022944	NP_834575.1	AsnC family transcriptional regulator	5.4289	18688.8	0	1	1	1	0	2	0	0	0	0	1	2	8	0.428064	68.19	8.48485	1	2	F101040	3b	8
-	BC4915	30022956	NP_834587.1	ComA operon protein 2	5.30458	13992.1	7	9	9	11	2	5	0	0	5	4	7	8	67	4.78842	225.15	53.5433	5	11	F101038	2b	67
AbrB	BC0042	30018308	NP_829939.1	transcription state transcriptional regulator AbrB	5.00846	10483.6	2	3	1	3	2	3	0	0	0	0	2	3	19	1.81235	95.71	19.1489	1	2	F101045	6a	19
ArgR	BC4174	30022257	NP_833888.1	arginine repressor	6.04797	16902.8	0	0	0	0	1	1	0	0	0	0	0	0	2	0.118323	30.15	10.7383	1	1	F101040	3b	2
CcpA	BC4672	30022747	NP_834378.1	catabolite control protein A	5.37696	36906.9	2	1	0	2	5	7	1	1	8	9	5	6	47	1.27348	218.26	24.0964	6	7	F101040	3b	47
CggR	BC5141	30023175	NP_834806.1	central glycolytic genes regulator	5.87924	38060.7	0	0	0	0	1	0	0	0	1	1	0	1	4	0.105095	35.29	2.30548	1	1	F101044	5b	4
ClpC	BC0102	30018352	NP_829983.1	negative regulator of genetic competence clpC/mecB	6.05912	90516.8	64	56	49	77	56	59	132	142	103	117	62	57	974	10.7604	2199.74	62.5154	43	117	F101044	5b	974
CodY	BC3826	30021916	NP_833547.1	transcriptional repressor CodY	5.02553	28775	26	37	28	37	53	55	22	30	60	67	66	58	539	18.7315	965.18	66.4093	15	67	F101044	5b	539
GntR1	BC3792	30021883	NP_833514.1	GntR family transcriptional regulator	6.16023	27464.3	1	3	0	2	3	5	0	0	2	3	8	5	32	1.16515	129.46	25.3112	5	8	F101045	6a	32
GreA	BC4374	30022455	NP_834086.1	transcription elongation factor GreA	4.84816	17484	0	0	0	1	0	0	0	0	0	0	1	2	4	0.228781	37.78	5.6962	1	2	F101046	6b	4
hfq	BC3713	30021808	NP_833439.1	RNA-binding protein Hfq	8.0581	8640.62	5	2	2	4	0	2	0	0	0	0	2	3	20	2.31465	109.37	51.3514	3	4	F101038	2b	20
Hpr	BC1047	30019202	NP_830833.1	transcriptional regulator Hpr	5.36439	21716.1	0	0	0	3	2	4	0	0	1	1	2	2	15	0.690732	141.85	25.9459	3	3	F101038	2b	15
hrcA	BC4314	30022395	NP_834026.1	heat-inducible transcription repressor	5.61159	37896.9	0	0	0	0	0	0	0	0	1	1	1	0	3	0.0791622	41.08	2.95858	1	1	F101044	5b	3
LacI	BC4010	30022098	NP_833729.1	LacI family transcription regulator	6.19662	37485.5	0	0	0	0	1	2	0	0	1	2	0	1	7	0.186739	33.13	3.52941	1	2	F101040	3b	7
LexA	BC3690	30021787	NP_833418.1	LexA repressor	5.45471	23363.3	0	0	0	1	0	2	0	0	1	0	0	0	4	0.171209	75.68	14.2857	2	2	F101040	3b	4
MecA	BC2193	30020327	NP_831958.1	MecA protein	8.5295	72827.7	2	2	1	2	1	2	2	3	2	3	2	2	24	0.329545	71.51	3.02572	1	3	F101042	4b	24
NrdR	BC4581	30022656	NP_834287.1	transcriptional regulator NrdR	6.06832	18012.3	0	0	0	0	0	2	0	0	0	1	0	1	4	0.22207	28.06	7.18954	1	2	F101040	3b	4
PhaR	BC1316	30019467	NP_831098.1	PhaR protein	5.2805	19844.4	0	0	0	2	0	0	0	0	0	0	0	0	2	0.100784	34.29	20.2312	2	2	F101038	2b	2
PlcR	BC5350	30023380	NP_835011.1	transcriptional activator plcR	6.11422	33874.4	0	0	0	0	0	0	0	0	0	0	1	1	2	0.0590416	85.52	5.96491	1	1	F101046	6b	2
RecA	BC3780	30021872	NP_833503.1	competence damage-inducible protein A	5.46805	45564.6	2	2	1	2	2	2	2	1	1	1	1	1	18	0.395044	55.79	2.91262	1	2	F101047	1a-BIS	18
ResD	BC1477	30019625	NP_831256.1	transcriptional regulatory protein resD	5.07501	27441.2	2	3	2	3	7	7	4	3	8	9	13	12	73	2.66023	380.46	39.916	7	13	F101045	6a	73
Rex	BC0291	30018511	NP_830142.1	redox-sensing transcriptional repressor Rex	5.95985	23471.2	2	1	1	1	2	2	0	0	1	1	1	1	13	0.553869	53.41	9.56938	2	2	F101039	3a	13
Rrf2	BC4393	30022474	NP_834105.1	RRF2 family protein	5.07108	15561	0	0	0	2	0	0	0	0	0	0	1	2	5	0.321316	58.23	15.942	1	1	F101045	6a	5
TenA	BC2551	30020678	NP_832309.1	transcriptional activator tenA	5.21998	26759.2	4	5	4	6	5	6	1	1	6	9	13	13	73	2.72803	341.39	27.0742	6	13	F101045	6a	73
TenI	BC0746	30018905	NP_830536.1	transcriptional regulator TenI	5.98587	23021.9	1	0	0	0	0	1	0	0	0	0	1	0	3	0.130311	42.53	4.80769	1	1	F101047	1a-BIS	3
TipA	BC4968	30023008	NP_834639.1	transcriptional activator tipA	5.59865	28265.2	0	1	0	0	2	4	0	0	2	2	3	4	18	0.636825	134.38	19.6721	4	4	F101040	3b	18
YycF	BC5463	30023491	NP_835122.1	two-component response regulator yycF	5.09955	26937.9	1	0	0	1	1	2	0	0	0	1	2	2	10	0.371225	76.27	12.3404	2	2	F101040	3b	10
				12/ Sporulation
YaaT	BC0038	30018304	NP_829935.1	tpl protein	5.37568	31431.2	0	1	0	1	3	2	0	0	3	3	3	1	17	0.540863	112.4	13.4545	3	3	F101044	5b	17
SpoS	BC3776	30021868	NP_833499.1	stage V sporulation protein S	6.18088	8863.86	1	1	1	3	0	0	0	0	0	0	0	0	6	0.676906	96.24	40.6977	2	3	F101038	2b	6
SpoA	BC4170	30022254	NP_833885.1	stage 0 sporulation protein A	6.66429	29396.3	1	3	0	3	3	7	0	1	4	6	5	4	37	1.25866	161.28	25.7576	4	6	F101044	5b	37
SpoF	BC5336	30023367	NP_834998.1	sporulation initiation phosphotransferase F	4.61378	13792.2	0	0	1	1	1	0	0	0	0	1	2	2	8	0.58004	36.88	9.01639	1	2	F101046	6b	8
SpoJ	BC5481	30023503	NP_835134.1	stage 0 sporulation protein J	8.81207	32015.1	0	0	0	0	2	3	0	0	1	1	1	0	8	0.249882	39.74	4.0293	1	1	F101045	6a	8
-	BC5482	30023504	NP_835135.1	sporulation initiation inhibitor protein soj	5.19682	27358.7	0	0	0	0	0	2	0	0	0	1	0	2	5	0.182758	75.73	12.253	2	2	F101040	3b	5
SpoJ	BC5483	30023505	NP_835136.1	stage 0 sporulation protein J	5.83982	33597	1	0	0	0	1	2	0	0	0	1	1	0	6	0.178587	73.11	5.17241	1	2	F101040	3b	6
				13/ Cell Division
DivIVA	BC3896	30021985	NP_833616.1	cell division protein DivIVA	4.86359	19732.3	1	1	2	2	2	1	0	0	1	0	2	3	15	0.760173	76.86	16.6667	2	2	F101045	6a	15
FtsA	BC3907	30021996	NP_833627.1	cell division protein ftsA	5.02788	47725.6	1	1	0	0	3	6	5	4	3	3	0	1	27	0.565734	194.65	15.1724	5	6	F101040	3b	27
FtsE	BC5186	30023219	NP_834850.1	cell division ATP-binding protein ftsE	4.99154	24857.9	14	14	13	16	23	23	11	11	24	25	26	29	229	9.21235	573.43	63.1111	11	29	F101046	6b	229
FtsH	BC0072	30018336	NP_829967.1	cell division protein ftsH	5.63541	70141.2	13	16	7	13	10	14	19	17	16	17	10	7	159	2.26686	339.21	19.2733	8	19	F101048	4a-BIS	159
FtsX	BC5185	30023218	NP_834849.1	cell division protein ftsX	9.31721	32097.4	0	4	2	0	1	1	1	1	2	3	0	2	17	0.529638	53.4	6.59722	2	3	F101044	5b	17
FtsY	BC3845	30021935	NP_833566.1	cell division protein ftsY	4.99834	36442	3	3	3	4	5	5	3	3	6	4	3	4	46	1.26228	166.26	12.766	4	5	F101040	3b	46
FtsZ	BC3906	30021995	NP_833626.1	cell division protein FtsZ	5.19043	40654	4	4	3	3	11	12	0	1	3	7	7	7	62	1.52507	233.7	24.7396	5	12	F101040	3b	62
GidB	BC5484	30023506	NP_835137.1	glucose-inhibited division protein B	6.91814	27207.2	1	0	0	1	1	4	1	0	2	3	7	8	28	1.02914	178.45	23.0126	5	8	F101046	6b	28
MinC	BC4443	30022524	NP_834155.1	septum formation inhibitor	5.21032	25158	0	0	0	0	0	0	0	1	0	0	0	1	2	0.0794975	32.33	6.14035	1	1	F101046	6b	2
MinD	BC4442	30022523	NP_834154.1	cell division inhibitor MinD	4.816	28996.3	10	11	7	13	12	15	6	5	12	14	16	13	134	4.62129	369.03	29.8113	6	14	F101044	5b	134
				14/ Rod shape-determining proteins
Mbl	BC5281	30023313	NP_834944.1	rod shape-determining protein mreB	5.54094	36827.5	10	5	2	5	9	8	6	7	12	17	15	17	113	3.06836	418.47	31.8713	11	17	F101044	5b	113
MreB	BC4446	30022527	NP_834158.1	rod shape-determining protein mreB	4.77071	36037.7	21	25	22	28	43	46	23	22	41	50	43	45	409	11.3492	915.6	58.1121	18	45	F101046	6b	409
MreC	BC4445	30022526	NP_834157.1	rod shape-determining protein mreC	8.74828	31222.9	4	4	1	1	3	2	1	1	4	6	4	2	33	1.05692	118.523	16.6078	4	6	F101044	5b	33
				15/ Transporters
				15.01/ ABC transporters
-	BC3738	30021832	NP_833463.1	Iron(III) dicitrate-binding protein	9.0973	35577.9	9	12	2	6	7	8	14	11	13	14	9	12	117	3.28856	258.68	29.595	6	12	F101046	6b	117
-	BC1050	30019205	NP_830836.1	ABC-type transporter ATP-binding protein ecsA	5.81774	27766.3	0	0	0	0	1	1	0	0	1	1	1	1	6	0.21609	64.45	3.64372	1	1	F101044	5b	6
-	BC4840	30022909	NP_834540.1	ABC transporter permease protein	9.54212	75644.3	0	0	0	0	0	0	1	0	1	0	0	0	2	0.0264395	16.65	1.06383	1	1	F101048	4a-BIS	2
-	BC0383	30018591	NP_830222.1	ferrichrome-binding protein	7.59564	34611.9	11	10	1	5	5	7	11	16	16	17	9	12	120	3.46702	431.49	37.9085	8	17	F101044	5b	120
-	BC0426	30018634	NP_830265.1	hydroxymethylpyrimidine-binding protein	6.17965	37235.1	0	0	0	1	1	1	4	3	4	5	4	4	27	0.725123	161.49	19.8795	4	5	F101044	5b	27
-	BC0616	30018802	NP_830433.1	Iron(III) dicitrate-binding protein	8.74148	36393.9	0	0	0	0	0	0	0	0	1	2	0	0	3	0.0824314	83.95	16.4596	2	2	F101044	5b	3
-	BC0619	30018804	NP_830435.1	Iron(III) dicitrate transport ATP-binding protein fecE	5.27186	30843	0	0	0	0	1	2	1	0	1	1	0	2	8	0.259378	97.53	8.79121	2	2	F101046	6b	8
-	BC0743	30018902	NP_830533.1	hydroxymethylpyrimidine transport ATP-binding protein	6.26542	28688.2	0	0	0	0	0	0	0	0	1	1	2	1	5	0.174288	68.19	6.0241	1	2	F101045	6a	5
-	BC0745	30018904	NP_830535.1	hydroxymethylpyrimidine-binding protein	6.22514	37799.6	3	5	1	3	3	4	10	9	10	11	9	8	76	2.0106	269.69	23.3728	6	11	F101044	5b	76
-	BC0870	30019025	NP_830656.1	multidrug ABC transporter permease/ATP-binding protein	5.48078	65411.2	2	3	0	1	0	1	0	0	0	0	0	0	7	0.107015	36.75	4.43686	2	2	F101047	1a-BIS	7
-	BC0871	30019026	NP_830657.1	multidrug ABC transporter permease/ATP-binding protein	7.1729	60954.1	1	0	0	1	0	0	0	0	0	0	0	0	2	0.0328116	37.47	1.84843	1	1	F101047	1a-BIS	2
-	BC1286	30019437	NP_831068.1	spermidine/putrescine ABC transporter ATP-binding protein	6.1293	37381.5	4	5	4	5	6	7	6	6	10	9	6	6	74	1.97959	199.28	15.5963	4	10	F101043	5a	74
-	BC1289	30019440	NP_831071.1	spermidine/putrescine-binding protein	6.15266	39821.3	2	3	0	1	4	4	2	3	7	9	5	7	47	1.18027	217.67	18.9112	5	9	F101044	5b	47
-	BC1376	30019526	NP_831157.1	flavodoxin	4.03013	16223.9	1	1	0	0	0	0	1	0	1	0	1	1	6	0.369826	32.39	8.78378	1	1	F101043	5a	6
-	BC2021	30020158	NP_831789.1	high-affinity zinc uptake system protein znuA precursor	6.1316	35584.3	11	15	5	9	6	8	18	14	11	12	8	7	124	3.48468	354.39	27.2152	6	12	F101044	5b	124
-	BC2208	30020342	NP_831973.1	Iron(III) dicitrate-binding protein	8.4863	36149.8	0	0	0	0	0	0	2	1	2	2	0	1	8	0.221301	56.3	9.6875	2	2	F101044	5b	8
-	BC2541	30020669	NP_832300.1	ABC transporter ATP-binding protein	7.22126	62529.7	1	0	0	1	0	0	0	0	0	0	0	0	2	0.0319848	20.44	1.10701	1	1	F101047	1a-BIS	2
-	BC4528	30022605	NP_834236.1	ferrichrome-binding protein	8.27514	36017.9	0	0	0	0	0	0	1	1	1	1	0	0	4	0.111056	51.18	4.01235	1	1	F101043	5a	4
-	BC4984	30023024	NP_834655.1	ABC transporter substrate-binding protein	8.75876	29584	1	0	0	0	0	0	1	0	1	2	2	1	8	0.270416	63.93	3.73134	1	2	F101045	6a	8
-	BC5103	30023140	NP_834771.1	ferric anguibactin transport ATP-binding protein	5.37691	28121.6	10	9	0	4	8	9	1	2	5	5	7	5	65	2.31139	289.95	32	6	7	F101045	6a	65
-	BC5380	NA	AE016877_ATCC14579_5_pos5297186(at)5296971	Iron compound ABC transporter, iron compound-binding protein,	5.5641	4550.33	0	0	0	0	0	0	0	0	3	4	3	3	13	2.85693	89.91	35	1	4	F101044	5b	13
-	BC5381	30023411	NP_835042.1	ferrichrome ABC transporter ATP-binding protein	6.54319	29779.6	1	0	0	1	2	2	0	0	2	2	2	2	14	0.470121	77.35	5.18519	1	2	F101045	6a	14
-	BC5433	30023463	NP_835094.1	ABC transporter ATP-binding protein uup	5.51615	60876.2	3	1	1	2	4	5	0	0	4	3	2	2	27	0.443523	104.66	8.58209	3	4	F101043	5a	27
FatB	BC5106	30023143	NP_834774.1	ferric anguibactin-binding protein	6.55291	36602	16	12	0	2	4	3	5	9	8	18	4	6	87	2.37692	278.59	40.5325	9	18	F101044	5b	87
OppA2	BC0215	30018452	NP_830083.1	oligopeptide-binding protein oppA	5.96895	61157.3	4	4	4	4	4	5	3	2	2	4	1	2	39	0.6377	142.47	9.34066	4	4	F101044	5b	39
OppA6	BC1179	30019333	NP_830964.1	oligopeptide-binding protein oppA	8.04613	62372.9	2	1	0	1	0	3	3	2	4	4	0	0	20	0.320652	215.65	8.71143	4	4	F101044	5b	20
OppB	BC1180	30019334	NP_830965.1	oligopeptide transport system permease protein oppB	9.43335	34208.8	6	4	2	3	2	2	2	2	2	2	2	2	31	0.9062	144	9.29487	3	6	F101047	1a-BIS	31
OppC	BC1181	30019335	NP_830966.1	oligopeptide transport system permease protein oppC	9.11392	37835.1	10	13	3	6	3	4	2	2	2	3	1	1	50	1.32152	141.44	10.355	4	10	F101047	1a-BIS	50
OppD	BC1182	30019336	NP_830967.1	oligopeptide transport ATP-binding protein oppD	5.38606	38037.8	21	21	12	19	32	36	12	11	15	18	9	11	217	5.70485	645.75	55.0432	17	36	F101040	3b	217
OppF	BC1183	30019337	NP_830968.1	oligopeptide transport ATP-binding protein oppF	8.78876	35236.3	14	20	13	21	29	36	8	7	12	18	19	16	213	6.0449	649.61	57.8778	13	36	F101040	3b	213
SufB	BC4979	30023019	NP_834650.1	ABC transporter-associated protein	5.06934	52456.1	40	40	21	32	43	55	37	44	37	45	35	39	468	8.92175	752.733	49.8925	16	55	F101040	3b	468
SufC	BC4983	30023023	NP_834654.1	ABC transporter ATP-binding protein	4.62677	29012.5	22	21	14	35	38	48	9	9	41	51	65	59	412	14.2008	1068.71	77.0115	19	65	F101045	6a	412
YfmR	BC2151	30020286	NP_831917.1	ABC transporter ATP-binding protein uup	5.19018	71611.9	0	0	0	0	0	2	2	1	0	1	1	0	7	0.0977492	45.74	2.53566	1	1	F101044	5b	7
YkpA	BC2933	30021050	NP_832681.1	ABC transporter ATP-binding protein	5.03821	61092.9	4	9	2	5	15	19	17	16	18	20	16	15	156	2.55349	521.01	29.9445	12	20	F101044	5b	156
ZnuC	BC4279	30022361	NP_833992.1	high-affinity zinc uptake system ATP-binding protein znuC	6.46391	28715	1	1	0	0	0	0	0	0	1	2	0	0	5	0.174125	57.15	11.3281	2	2	F101044	5b	5
				15.02/ Other transports
-	BC0168	30018416	NP_830047.1	Mrp protein	5.20352	38529.1	1	1	1	1	4	5	1	1	1	3	3	3	25	0.64886	173.85	15.7746	4	5	F101040	3b	25
-	BC0615	30018801	NP_830432.1	di-/tripeptide transporter	9.45691	48985.4	3	2	1	1	1	1	0	0	0	1	1	0	11	0.224557	53.53	2.67261	1	2	F101034	1b	11
FeoB	BC0708	30018889	NP_830520.1	ferrous iron transport protein B	7.80052	26733.2	9	11	10	7	15	16	0	0	6	6	15	17	112	4.18954	171.78	16.25	4	17	F101046	6b	112
FeoA	BC0709	30018890	NP_830521.1	ferrous iron transport protein A	8.06556	9443.15	2	2	0	2	0	0	0	0	1	2	4	4	17	1.80025	136.37	37.6471	2	4	F101045	6a	17
-	BC0874	30019029	NP_830660.1	cystine transport ATP-binding protein	7.84131	27337.4	1	0	0	1	1	1	0	0	0	1	0	0	5	0.1829	25.28	5.7377	1	1	F101047	1a-BIS	5
-	BC1570	30019717	NP_831348.1	xanthine permease	8.91752	46563.1	1	0	0	0	0	0	0	1	1	2	1	1	7	0.150334	70.56	2.95455	1	2	F101044	5b	7
-	BC1926	30020065	NP_831696.1	zinc transporter	5.19662	34696	4	4	1	2	2	3	4	4	4	4	6	5	43	1.23934	138.1	11.8421	3	4	F101043	5a	43
-	BC3065	30021180	NP_832811.1	permease	9.57029	25677.8	2	0	0	0	1	0	0	0	0	0	2	1	6	0.233665	19.07	3.84615	1	2	F101047	1a-BIS	6
CutC	BC3071	30021186	NP_832817.1	copper homeostasis protein cutC	5.15522	24589	1	1	0	5	0	2	0	0	3	3	5	5	25	1.01672	188.11	23.1111	3	5	F101046	6b	25
CorC	BC3355	30021463	NP_833094.1	magnesium and cobalt efflux protein corC	4.69455	50535.8	0	1	0	0	0	0	1	1	0	1	0	1	5	0.0989398	78.59	4.0724	1	1	F101044	5b	5
-	BC3790	30021881	NP_833512.1	nucleoside transport ATP-binding protein	6.19555	56235.3	1	2	1	1	1	2	2	2	2	4	2	2	22	0.391214	74.66	5.4902	2	4	F101044	5b	22
YhaQ	BC4510	30022588	NP_834219.1	Sodium export ATP-binding protein	6.1338	32794.4	0	1	0	0	1	2	0	1	3	5	3	4	20	0.609861	120.99	14.6259	3	5	F101044	5b	20
-	BC4807	30022876	NP_834507.1	ferrous iron transport protein A	9.60418	8363.62	0	1	0	0	0	0	0	0	1	0	2	2	6	0.717393	83.15	30.6667	2	2	F101046	6b	6
-	BC4808	30022877	NP_834508.1	thiamine transporter	9.80936	24512.2	1	2	0	0	0	1	0	0	1	1	1	1	8	0.326369	65.63	8.10811	1	1	F101046	6b	8
-	BC5052	NA	AE016877_ATCC14579_6_pos4957837(at)4956509	Sodium/alanine symporter,	8.96987	45668.9	2	1	0	1	0	1	1	0	0	0	1	0	7	0.153277	43.08	2.57611	1	1	F101034	1b	7
-	BC5418	30023448	NP_835079.1	major facilitator transporter	9.27059	43663.5	1	0	0	0	0	0	1	1	0	0	0	0	3	0.0687072	18.34	2.00501	1	1	F101048	4a-BIS	3
				16/ Protein secretion/export apparatus
SecE	BC0115	30018365	NP_829996.1	preprotein translocase subunit SecE	9.98387	6618.61	0	0	0	0	0	1	0	0	1	1	1	1	5	0.755446	45.81	16.9492	1	1	F101044	5b	5
SipA	BC3070	30021185	NP_832816.1	Signal peptidase I	7.83354	20591.9	0	0	0	0	2	1	0	0	0	0	1	1	5	0.242813	41.25	7.65027	1	1	F101040	3b	5
-	BC3843	30021933	NP_833564.1	signal recognition particle protein	9.12388	49485.3	2	3	0	6	10	16	6	7	9	12	6	8	85	1.71768	339.49	21.6036	7	12	F101044	5b	85
-	BC4405	30022486	NP_834117.1	bifunctional preprotein translocase subunit SecD/SecF	9.46841	82593	7	8	0	3	0	0	4	5	0	2	0	1	30	0.363227	201.47	11.5385	6	7	F101047	1a-BIS	30
yajC	BC4410	30022491	NP_834122.1	preprotein translocase subunit YajC	9.5982	9486.02	0	0	0	0	1	0	0	0	2	0	0	0	3	0.316255	93.76	37.2093	2	2	F101043	5a	3
SecA	BC5189	30023222	NP_834853.1	preprotein translocase subunit SecA	5.37159	94960.2	14	9	6	17	6	10	23	24	13	13	5	5	145	1.52696	513	25.0299	16	24	F101042	4b	145
-	BC5488	30023510	NP_835141.1	OxaA-like protein precursor	9.59012	28706.1	0	0	0	0	0	0	0	0	1	1	1	1	4	0.139343	55.31	4.26357	1	1	F101046	6b	4
				17/ Biosynthesis of cofactors
				17.01/ Iron sulfur metabolism
NifU	BC4952	30022992	NP_834623.1	FeS assembly protein	4.41714	8599.45	0	0	0	0	0	0	0	0	0	0	1	1	2	0.232573	23.97	20.5128	1	1	F101046	6b	2
SufD	BC4982	30023022	NP_834653.1	FeS assembly protein	5.27355	46841.3	32	33	23	27	38	42	32	32	37	40	34	31	401	8.56083	786.76	41.1628	13	42	F101040	3b	401
-	BC5048	30023087	NP_834718.1	Ferritin	4.64098	19696.4	0	0	0	0	1	1	0	0	1	1	3	2	9	0.456935	52.33	6.54762	2	3	F101045	6a	9
-	BC5380	30023410	NP_835041.1	ferrichrome-binding protein	9.08713	31161.4	1	1	0	0	0	2	3	4	9	12	7	8	47	1.50828	227.13	23.5507	4	12	F101044	5b	47
-	BC1576	30019723	NP_831354.1	thiosulfate sulfurtransferase	5.16288	31298.6	0	0	0	0	0	0	0	0	0	1	4	3	8	0.255603	117.77	15.8845	3	3	F101046	6b	8
-	BC1911	30020051	NP_831682.1	N-acetylmuramoyl-L-alanine amidase	8.95361	39683.2	12	16	32	41	12	12	3	14	12	12	19	19	204	5.14071	392.72	50.8475	11	41	F101038	2b	204
-	BC4210	30022293	NP_833924.1	rhodanese-related sulfurtransferase	9.88962	14998	2	2	0	2	2	2	0	0	3	4	4	3	24	1.60021	123.77	22.0472	2	4	F101044	5b	24
-	BC4346	30022427	NP_834058.1	protein BC4346	9.5892	18048.5	3	1	0	0	0	1	0	0	2	4	2	2	15	0.831094	116.02	14.4578	2	4	F101044	5b	15
YqeV	BC4308	30022389	NP_834020.1	Fe-S oxidoreductase	5.49893	51324.1	1	0	0	0	3	3	3	1	4	7	2	4	28	0.545552	111.48	16.2222	5	7	F101044	5b	28
				17,02/ Thiamine metabolism
-	BC0747	30018906	NP_830537.1	glycine oxidase	5.98949	41165.1	6	5	2	5	13	15	12	9	12	16	11	14	120	2.91509	384.59	31.4363	8	16	F101044	5b	120
-	BC0751	30018910	NP_830541.1	phosphomethylpyrimidine kinase	5.31904	28939	9	8	5	9	11	13	7	7	12	16	14	15	126	4.35398	416.18	33.7037	6	14	F101045	6a	126
-	BC4647	30022722	NP_834353.1	thiamine biosynthesis protein ThiI	6.8203	45841.7	1	0	0	0	0	0	2	1	2	3	1	1	11	0.239956	81.55	5.94059	2	3	F101044	5b	11
-	BC5413	30023443	NP_835074.1	pyridoxal kinase	5.65166	29433.2	6	5	5	11	15	17	3	3	14	18	12	17	126	4.28087	381.49	39.0511	7	18	F101044	5b	126
MoeB	BC0750	30018909	NP_830540.1	thiamine/molybdopterin biosynthesis ThiF/MoeB-like protein	5.31766	38056.3	0	0	0	0	0	1	1	0	1	3	3	3	12	0.315322	91.98	17.9941	3	3	F101044	5b	12
ThiC	BC5227	30023259	NP_834890.1	thiamine biosynthesis protein ThiC	5.51273	65685.8	7	9	4	9	7	11	15	16	24	32	11	17	162	2.46629	704.51	37.5427	16	32	F101044	5b	162
ThiE	BC0420	30018628	NP_830259.1	thiamine-phosphate pyrophosphorylase	4.72645	23960.3	2	2	1	2	0	0	0	0	0	1	4	3	15	0.626035	94.51	15.3153	2	4	F101045	6a	15
ThiG	BC0749	30018908	NP_830539.1	thiazole synthase	5.04802	27455.5	22	19	11	21	28	32	15	12	32	30	38	34	294	10.7082	453.51	46.8992	10	38	F101045	6a	294
ThiM	BC0419	30018627	NP_830258.1	hydroxyethylthiazole kinase	4.88	28288.7	3	2	0	2	3	4	4	2	6	7	7	8	48	1.69679	250.26	26.0223	4	6	F101043	5a	48
				17.03/ Riboflavin metabolism
-	BC3807	30021898	NP_833529.1	bifunctional riboflavin kinase/FMN adenylyltransferase	6.40421	36930.1	1	0	0	1	0	2	0	0	0	0	1	1	6	0.162469	43.54	8.04954	2	2	F101040	3b	6
-	BC4110	30022197	NP_833828.1	riboflavin synthase subunit alpha	6.15189	23309.9	0	0	0	0	0	0	0	0	0	1	1	1	3	0.128701	24.23	7.00935	1	1	F101046	6b	3
-	BC5322	30023353	NP_834984.1	nitrilotriacetate monooxygenase component B	5.61517	22211.6	0	0	0	1	0	1	0	0	0	0	1	1	4	0.180086	43.43	9.35961	1	1	F101046	6b	4
RibA	BC4111	30022198	NP_833829.1	bifunctional 3,4-dihydroxy-2-butanone 4-phosphate synthase/GTP cyclohydrolase II protein	5.46989	43858.5	8	5	1	5	9	12	5	4	16	14	10	9	98	2.23446	348.3	20.1511	8	14	F101044	5b	98
RibH	BC4112	30022199	NP_833830.1	riboflavin synthase subunit beta	5.78038	16238.5	15	16	13	19	22	21	1	0	22	25	25	24	203	12.5012	486.65	71.8954	10	24	F101046	6b	203
RibT	BC4060	30022147	NP_833778.1	RibT protein	6.90045	14220.2	0	0	0	1	0	0	0	0	0	0	0	1	2	0.140645	31.05	10.6557	1	1	F101046	6b	2
				17.04/ Nicotinate and nicotinamide metabolism
-	BC0597	30018783	NP_830414.1	nicotinate phosphoribosyltransferase	5.61016	56062.3	1	1	0	1	1	3	1	2	1	0	0	0	11	0.19621	71.18	7.59754	3	3	F101040	3b	11
-	BC4421	30022502	NP_834133.1	quinolinate synthetase	4.98183	41541.5	7	7	4	9	16	16	10	12	24	24	27	28	184	4.42931	560.52	48.3696	11	28	F101046	6b	184
-	BC4685	30022760	NP_834391.1	nicotinate phosphoribosyltransferase	5.39536	42007.4	1	3	0	3	5	5	5	3	7	10	7	7	56	1.3331	210.95	18.2796	5	10	F101044	5b	56
NadC	BC4422	30022503	NP_834134.1	nicotinate-nucleotide pyrophosphorylase	5.86196	30330.9	10	8	5	8	22	23	11	13	31	33	39	34	237	7.81381	779.11	68.5921	16	34	F101046	6b	237
NadE	BC1994	30020132	NP_831763.1	NAD synthetase	5.00933	30050.6	1	3	2	2	3	4	0	1	1	2	3	4	26	0.865209	131.77	16.1765	3	3	F101045	6a	26
PpnK	BC4642	30022717	NP_834348.1	inorganic polyphosphate/ATP-NAD kinase	5.67395	30298.5	10	9	5	9	9	12	0	0	1	1	2	1	59	1.94729	300.68	38.5768	6	12	F101040	3b	59
				17.05/ Pantothenate and CoA biosynthesis
-	BC0073	30018337	NP_829968.1	pantothenate kinase	5.78191	29117.1	0	0	0	0	1	3	1	1	1	2	3	3	15	0.51516	64.84	7.25191	1	3	F101046	6b	15
CoaD	BC3929	30022017	NP_833648.1	phosphopantetheine adenylyltransferase	6.75165	18395.7	5	2	0	4	1	2	0	0	0	0	1	1	16	0.869771	87.21	26.9939	4	5	F101047	1a-BIS	16
CoaE	BC4584	30022659	NP_834290.1	dephospho-CoA kinase	5.61905	22658.1	1	0	1	3	0	0	0	0	0	0	3	2	10	0.441344	84.05	21	3	3	F101045	6a	10
PanB	BC1540	30019688	NP_831319.1	3-methyl-2-oxobutanoate hydroxymethyltransferase	5.35989	30479.7	0	0	1	2	2	2	1	0	2	3	4	2	19	0.623367	93.13	7.55396	2	2	F101046	6b	19
				17.06/ Biotin metabolism
-	BC0015	30018288	NP_829919.1	pyridoxine biosynthesis protein	5.1798	32093.3	18	17	13	23	36	40	4	3	25	34	32	34	279	8.69341	588.63	75.4209	13	40	F101040	3b	279
-	BC0016	30018289	NP_829920.1	glutamine amidotransferase subunit PdxT	5.78523	21545.2	8	7	8	8	7	8	3	3	9	11	12	13	97	4.50217	251.71	29.0816	4	13	F101046	6b	97
BioA	BC4119	30022206	NP_833837.1	adenosylmethionine--8-amino-7-oxononanoate transaminase	5.34537	52070.4	4	4	1	2	11	14	6	8	17	16	7	10	100	1.92048	378.32	22.7273	9	16	F101044	5b	100
BioB	BC4114	30022201	NP_833832.1	biotin synthase	5.31705	36875.5	1	3	0	2	6	12	7	4	15	21	15	14	100	2.71183	388.87	34.0361	9	21	F101044	5b	100
BioD	BC4118	30022205	NP_833836.1	dithiobiotin synthetase	4.9302	26058.5	1	0	0	0	0	1	0	0	1	2	1	1	7	0.268627	91.24	14.876	2	2	F101044	5b	7
FabG	BC0195	30018432	NP_830063.1	3-ketoacyl-(acyl-carrier-protein) reductase	4.93516	29628.9	0	0	0	0	0	0	0	0	0	0	1	1	2	0.0675017	30.63	4.11985	1	1	F101046	6b	2
				17.07/ Folate biosynthesis
-	BC0076	30018340	NP_829971.1	para-aminobenzoate synthase component I	4.92478	53062.9	0	0	0	0	0	2	1	0	0	0	0	0	3	0.0565367	42.25	2.7957	1	2	F101040	3b	3
-	BC0077	30018341	NP_829972.1	para-aminobenzoate/anthranilate synthase glutamine amidotransferase component II	5.57785	21873	0	0	0	0	0	0	0	0	0	0	1	1	2	0.091437	18.65	7.17949	1	1	F101045	6a	2
-	BC0079	30018343	NP_829974.1	dihydropteroate synthase	5.05952	31615.9	0	0	0	0	0	1	0	0	1	2	2	2	8	0.253037	62.39	5.24476	1	2	F101044	5b	8
-	BC0080	30018344	NP_829975.1	dihydroneopterin aldolase	5.39122	13962.2	0	0	0	1	0	0	0	0	0	0	1	0	2	0.143244	37.12	12.5	1	1	F101045	6a	2
FolE	BC1511	30019659	NP_831290.1	GTP cyclohydrolase I	6.36117	21006.9	5	4	4	8	8	9	0	0	5	8	6	5	62	2.95142	187.66	33.8624	5	8	F101044	5b	62
				17.8/ Porphyrin metabolism
-	BC0512	30018718	NP_830349.1	glutamate-1-semialdehyde aminotransferase	5.24958	46176.6	4	4	2	5	6	9	6	5	7	7	6	7	68	1.47261	265.53	19.213	5	7	F101044	5b	68
-	BC4468	30022549	NP_834180.1	glutamate-1-semialdehyde aminotransferase	5.20838	45991.2	9	12	3	11	11	16	10	13	14	17	14	15	145	3.15277	582.107	38.9277	10	18	F101044	5b	145
-	BC4469	30022550	NP_834181.1	delta-aminolevulinic acid dehydratase	5.23654	36316.2	1	1	1	2	2	6	3	4	7	8	8	6	49	1.34926	210.89	23.4043	4	8	F101044	5b	49
HemC	BC4471	30022552	NP_834183.1	porphobilinogen deaminase	5.24482	33768.9	1	0	0	0	0	0	0	0	0	0	5	2	8	0.236904	173.43	18.4466	4	5	F101045	6a	8
HemH	BC1069	30019224	NP_830855.1	ferrochelatase	4.84867	34612.3	0	1	0	1	0	0	0	0	0	1	2	1	6	0.173349	46.38	5.57377	1	2	F101045	6a	6
				18/ Stress responsse
AhpF	BC0376	30018584	NP_830215.1	Alkyl hydroperoxide reductase subunit F	4.93143	54774.1	39	39	25	56	61	68	77	83	54	78	47	46	673	12.2868	1265.43	60.6299	23	78	F101044	5b	673
AhpC	BC0377	30018585	NP_830216.1	Alkyl hydroperoxide reductase C22	4.79397	20693.4	48	51	44	61	65	67	11	14	47	54	66	55	583	28.1733	735.59	75.4011	12	67	F101040	3b	583
-	BC0385	30018593	NP_830224.1	thioredoxin reductase	5.60269	38649.8	2	0	0	0	0	1	0	1	1	1	0	1	7	0.181113	63.29	4.87106	1	1	F101044	5b	7
-	BC0442	30018650	NP_830281.1	tellurium resistance protein terD	6.30724	21924.1	6	3	3	4	6	8	0	0	2	2	5	4	43	1.96131	100	16.1616	3	5	F101045	6a	43
-	BC0443	30018651	NP_830282.1	tellurium resistance protein terD	4.60014	21352.5	13	13	16	24	23	25	1	0	11	17	31	25	199	9.31975	640.96	75.5102	11	31	F101045	6a	199
-	BC0444	30018652	NP_830283.1	tellurium resistance protein terD	4.57637	20789.3	19	20	20	22	19	22	9	9	14	18	25	25	222	10.6786	581.28	53.6458	7	25	F101046	6b	222
-	BC0447	30018655	NP_830286.1	tellurite resistance protein	5.37405	41656.6	6	3	5	8	10	14	10	7	18	21	14	14	130	3.12075	524.78	45	11	21	F101044	5b	130
Bcp	BC0517	30018723	NP_830354.1	thioredoxin-dependent thiol peroxidase	5.44091	17761	2	2	2	2	0	0	0	0	1	0	2	1	12	0.675637	33.15	7.14286	1	2	F101045	6a	12
NorQ	BC0625	30018810	NP_830441.1	NorQ protein	4.88148	32847.9	1	1	0	2	2	6	0	0	1	2	3	3	21	0.639311	137.54	20.8754	4	6	F101040	3b	21
-	BC0655	30018838	NP_830469.1	universal stress protein	6.07164	15377	1	1	0	1	0	0	0	0	0	0	1	0	4	0.260128	59.4	12.1429	1	1	F101045	6a	4
KatA	BC1155	30019310	NP_830941.1	catalase	5.8023	55881.6	10	9	5	12	10	10	7	8	11	12	10	12	116	2.07582	356.49	15.9836	5	12	F101044	5b	116
-	BC1341	30019491	NP_831122.1	aluminum resistance protein	4.84131	24524.1	1	1	0	0	1	0	0	0	0	0	0	0	3	0.122329	24.25	5.45455	1	1	F101047	1a-BIS	3
-	BC1385	30019535	NP_831166.1	thioredoxin	4.49519	21404.6	0	0	0	0	0	0	0	0	1	0	2	2	5	0.233595	39.51	4.8913	1	2	F101045	6a	5
-	BC1495	30019643	NP_831274.1	thioredoxin reductase	6.03284	36456.7	1	0	0	0	1	1	0	0	0	0	0	0	3	0.0822895	31.38	3.68098	1	1	F101040	3b	3
Dps1	BC2011	30020148	NP_831779.1	non-specific DNA-binding protein Dps / Iron-binding ferritin-like antioxidant protein / ferroxidase	4.72732	16669.2	2	2	6	7	3	6	0	0	3	6	7	9	51	3.05953	211.19	36.7347	3	9	F101046	6b	51
AcpD	BC2194	30020328	NP_831959.1	azoreductase	4.8548	22916.4	3	3	2	3	2	0	0	0	0	1	1	0	15	0.654552	91.52	13.2701	2	3	F101038	2b	15
CspB	BC3539	30021641	NP_833272.1	cold shock protein	4.84161	7361.58	0	2	0	0	0	0	0	0	0	0	1	2	5	0.679202	68.76	25.7576	1	2	F101046	6b	5
AzoR1	BC3707	30021803	NP_833434.1	aluminum resistance protein	5.11069	45989.3	1	1	0	0	0	1	1	1	1	1	2	1	10	0.217442	51.74	2.60047	1	1	F101048	4a-BIS	10
-	BC3855	30021945	NP_833576.1	putative alkaline-shock protein	5.59405	13127.9	8	7	5	9	6	6	0	0	4	5	8	6	64	4.87511	177.96	29.1667	4	8	F101045	6a	64
-	BC3956	30022044	NP_833675.1	GTP-binding protein TypA/BipA	5.12715	68976.2	9	12	4	11	12	19	23	26	24	33	14	14	201	2.91405	783.65	43.3225	17	33	F101044	5b	201
SodA	BC4272	30022355	NP_833986.1	superoxide dismutase [Mn]	5.33878	24738.1	2	3	3	6	1	1	0	0	2	2	5	6	31	1.25313	119.06	22.9358	3	5	F101045	6a	31
OhrA	BC4475	30022556	NP_834187.1	osmotically inducible protein C	5.75206	14262.3	0	0	1	0	0	0	0	0	0	0	0	1	2	0.14023	30.57	7.24638	1	1	F101046	6b	2
-	BC4625	30022700	NP_834331.1	universal stress protein	5.68213	16699.8	8	9	13	21	6	10	3	4	9	8	13	11	115	6.88632	463.5	67.7632	8	21	F101038	2b	115
Tpx	BC4639	30022714	NP_834345.1	Thiol peroxidase	5.03872	17941.1	8	8	5	13	2	3	1	1	6	11	18	21	97	5.40657	385.29	54.2169	8	21	F101046	6b	97
UspG	BC4677	30022752	NP_834383.1	general stress protein	8.92427	19095.1	1	1	0	1	3	1	0	0	2	2	2	2	15	0.78554	104.17	14.7059	2	2	F101044	5b	15
-	BC4691	30022766	NP_834397.1	thioredoxin	4.3628	12463.9	0	0	0	0	0	0	0	0	0	0	1	1	2	0.160464	58.01	12.5	1	1	F101046	6b	2
-	BC4926	30022967	NP_834598.1	thioredoxin reductase	6.02732	36724.8	5	5	5	6	6	9	7	5	6	7	7	7	75	2.04222	213.7	23.2628	5	9	F101040	3b	75
Dps2	BC5044	30023083	NP_834714.1	non-specific DNA-binding protein Dps / Iron-binding ferritin-like antioxidant protein / ferroxidase	4.69475	16914.4	6	8	13	19	13	16	1	1	25	31	31	30	194	11.4695	436.86	70.5479	8	30	F101046	6b	194
TrxB	BC5159	30023192	NP_834823.1	thioredoxin reductase	5.16283	34934.8	20	17	15	22	18	22	15	18	17	23	24	21	232	6.64093	543.7	35.8255	12	24	F101045	6a	232
YwfI	BC5388	30023418	NP_835049.1	putative heme peroxidase	5.00008	28677.1	1	3	1	5	8	13	2	2	9	10	9	11	74	2.58045	258.68	35.2227	6	11	F101046	6b	74
				19/ Chaperones & heat shock proteins
ClpB	BC1168	30019323	NP_830954.1	ClpB protein	5.34389	97322.2	4	2	6	12	4	11	37	37	27	32	9	6	187	1.92145	950.333	28.4065	18	38	F101044	5b	187
DnaJ	BC4311	30022392	NP_834023.1	chaperone protein dnaJ	8.43493	40440.2	1	0	0	0	1	0	0	0	0	0	0	0	2	0.0494557	37.17	3.2345	1	1	F101039	3a	2
DnaK	BC4312	30022393	NP_834024.1	molecular chaperone DnaK	4.66383	65726	61	57	45	65	56	59	76	78	78	83	56	54	768	11.6849	1526.13	57.4468	26	83	F101044	5b	768
GroEL	BC0295	30018515	NP_830146.1	chaperonin GroEL	4.78825	57396	177	182	153	210	197	234	225	266	198	257	176	163	2438	42.4768	2827.49	79.9632	43	257	F101044	5b	2438
GroES	BC0294	161511213	NP_830145.2	co-chaperonin GroES	4.69158	10049.4	34	35	33	45	24	32	5	6	24	30	47	47	362	36.0219	434.26	82.9787	9	35	F101034	1b	362
HslO	BC0074	30018338	NP_829969.1	Hsp33-like chaperonin	4.68719	32024.1	0	0	0	0	0	2	0	0	1	1	2	4	10	0.312265	99.82	9.62199	2	4	F101046	6b	10
PrsA	BC1043	30019198	NP_830829.1	peptidylprolyl isomerase	7.58097	32403.9	0	1	0	1	3	3	3	3	7	8	6	7	42	1.29614	233.77	13.2867	4	8	F101044	5b	42
Tig	BC4480	30022561	NP_834192.1	trigger factor	4.5344	47316.1	43	38	37	51	57	65	61	60	73	92	62	66	705	14.8998	1167.39	73.8824	25	92	F101044	5b	705
				20/ Unclassified, unknown
				20.01/ gamma-Hexachlorocyclohexane degradation
-	BC2609	30020736	NP_832367.1	cytochrome P450	5.5045	46873.5	3	2	1	2	3	3	0	0	0	0	1	2	17	0.362678	83.09	8.06846	3	3	F101047	1a-BIS	17
-	BC4959	30022999	NP_834630.1	4-nitrophenylphosphatase	4.57948	27979.2	1	1	1	2	0	0	0	0	0	0	2	2	9	0.321667	40.2	5.11811	1	2	F101045	6a	9
LppC	BC4511	30022589	NP_834220.1	acid phosphatase	6.85613	31035	0	0	0	0	0	1	3	3	12	17	14	16	66	2.12663	425.79	46.9091	8	17	F101044	5b	66
				20.02/ Glyoxylate and dicarboxylate metabolism
-	BC2101	30020238	NP_831869.1	formate--tetrahydrofolate ligase	5.37405	60468.7	22	17	14	21	27	31	19	22	20	25	12	16	246	4.06822	740.42	35.2313	14	25	F101044	5b	246
-	BC4180	30022263	NP_833894.1	methylenetetrahydrofolate dehydrogenase (NADP+)	5.63623	31070.5	1	1	0	3	2	4	0	1	5	5	10	8	40	1.28739	236.28	35.3147	5	10	F101045	6a	40
				20.03/ Ubiquinone and other terpenoid-quinone biosynthesis
-	BC2303	30020435	NP_832066.1	isochorismate synthase DhbC	5.44934	44565.9	9	8	0	2	0	1	0	0	2	3	2	1	28	0.628283	195.71	15.5388	5	9	F101047	1a-BIS	28
-	BC2305	30020437	NP_832068.1	isochorismatase	4.81212	33448.2	12	12	4	7	8	8	8	8	17	16	14	15	129	3.85671	288.78	39.0572	7	16	F101044	5b	129
-	BC4853	30022921	NP_834552.1	naphthoate synthase	5.30918	29637	19	24	15	27	29	36	13	14	34	38	44	39	332	11.2022	677.81	48.8971	10	38	F101044	5b	332
-	BC5341	30023372	NP_835003.1	Acyl-CoA dehydrogenase, short-chain specific	5.13451	41546.8	0	0	0	0	1	1	0	0	0	0	0	0	2	0.0481385	30.82	3.16623	1	1	F101040	3b	2
ubiE	BC1513	30019661	NP_831292.1	ubiquinone/menaquinone biosynthesis methyltransferase	6.96675	26883.5	0	0	0	0	0	4	0	0	0	0	2	2	8	0.29758	91.82	21.097	3	4	F101040	3b	8
				20.04/ Terpenoid backbone biosynthesis
-	BC1512	30019660	NP_831291.1	heptaprenyl diphosphate synthase component I	6.13053	28475.7	0	0	0	0	0	0	0	0	1	0	0	1	2	0.0702354	34.8	4.91803	1	1	F101046	6b	2
-	BC2302	30020434	NP_832065.1	2,3-dihydroxybenzoate-2,3-dehydrogenase	5.61215	27930.1	12	13	0	3	1	2	2	1	5	7	5	8	59	2.11242	246.64	30.2682	6	13	F101034	1b	59
-	BC2304	30020436	NP_832067.1	2,3-dihydroxybenzoate-AMP ligase	5.19826	59772.7	7	6	0	0	0	0	4	1	0	0	0	0	18	0.301141	193.64	10.5948	4	7	F101047	1a-BIS	18
-	BC3819	30021909	NP_833540.1	1-deoxy-D-xylulose 5-phosphate reductoisomerase	5.71975	42228.9	0	0	0	0	3	2	1	3	3	2	2	2	18	0.426248	95.11	6.05263	2	2	F101040	3b	18
-	BC4176	30022259	NP_833890.1	1-deoxy-D-xylulose-5-phosphate synthase	5.87893	69366.8	0	0	0	0	1	1	0	0	0	0	0	0	2	0.0288323	33.58	2.53968	1	1	F101040	3b	2
Ipk	BC0050	30018316	NP_829947.1	4-diphosphocytidyl-2-C-methyl-D-erythritol kinase	6.76249	31561.5	0	0	0	0	0	0	0	0	0	1	0	1	2	0.0633684	66.46	6.92042	1	1	F101046	6b	2
IspD	BC0106	30018356	NP_829987.1	2-C-methyl-D-erythritol 4-phosphate cytidylyltransferase	6.91262	25107.2	1	1	0	2	3	3	0	0	0	0	3	1	14	0.557609	83.49	13.2743	2	3	F101040	3b	14
IspG	BC4276	30022358	NP_833989.1	4-hydroxy-3-methylbut-2-en-1-yl diphosphate synthase	5.62774	39991.2	7	5	4	4	15	23	10	6	19	21	15	17	146	3.65081	486.72	31.3514	10	21	F101044	5b	146
				20.05/ Phosphonate and phosphinate metabolism
-	BC2809	30020929	NP_832560.1	phosphinothricin N-acetyltransferase	6.33249	19701.1	1	1	1	1	0	0	0	0	0	0	0	0	4	0.203034	33.76	6.47059	1	1	F101047	1a-BIS	4
				20.06/ Butanoate Metabolism
-	BC1318	30019469	NP_831100.1	poly(R)-hydroxyalkanoic acid synthase, class III, PhaC subunit	7.01761	41639.5	5	6	3	5	6	8	3	1	7	9	4	3	60	1.44094	160.19	23.5457	5	9	F101044	5b	60
-	BC4161	30022245	NP_833876.1	butyrate kinase	5.41162	40880.4	7	7	4	4	5	8	3	4	3	6	5	5	61	1.49216	173.19	15.1596	4	8	F101040	3b	61
-	BC4163	30022247	NP_833878.1	phosphate butyryltransferase	5.7974	31578.8	21	21	11	22	42	40	9	12	20	18	20	20	256	8.1067	744.01	62.5418	15	40	F101040	3b	256
-	BC5343	30023374	NP_835005.1	3-hydroxybutyryl-CoA dehydrogenase	5.19672	30001.7	0	0	0	0	1	1	0	0	0	0	0	0	2	0.0666628	30.23	5.49451	1	1	F101040	3b	2
FabG	BC1317	30019468	NP_831099.1	acetoacetyl-CoA reductase	5.83297	26460.8	14	17	12	18	25	25	1	1	10	10	12	14	159	6.00889	427.52	43.7247	8	25	F101040	3b	159
				20.07/ Other pathway or unknown function
-	BC3321	30021429	NP_833060.1	NAD(P)H-dependent flavin reductase	5.16876	26616.1	0	0	0	1	1	1	0	0	0	1	1	1	6	0.225427	33.72	4.84581	1	1	F101038	2b	6
-	BC4522	NA	AE016877_ATCC14579_4_pos4467747(at)4466977$AE016877_ATCC14579_6_pos4467025(at)4466735	Electron transfer flavoprotein subunit alpha,	5.14	34243.1	9	7	5	10	8	10	2	3	2	5	5	2	68	1.9858	181,98&24,01	22.6113	6	9	F101038$F101034	2b$1b	68
YwfD	BC3460	30021563	NP_833194.1	Short chain dehydrogenase	5.62094	26470.7	2	0	1	1	2	4	0	0	2	1	2	2	17	0.64222	193.59	20.6478	3	4	F101040	3b	17
-	BC0101	30018351	NP_829982.1	ATP:guanido phosphotransferase	6.19775	39843.9	4	1	1	3	6	7	10	10	7	8	6	6	69	1.73176	312.69	20.0565	5	8	F101044	5b	69
-	BC0262	30018499	NP_830130.1	Holo-[acyl-carrier protein] synthase	6.14474	13288.1	0	0	0	1	0	1	0	0	0	0	1	0	3	0.225765	47.97	11.7647	1	1	F101045	6a	3
-	BC0287	30018507	NP_830138.1	glycoprotease family protein	5.48231	25403.4	1	1	1	1	2	3	0	0	1	2	2	2	16	0.629836	47.98	6.08696	1	2	F101044	5b	16
-	BC0336	30018544	NP_830175.1	somatin-like protein	5.38018	31067.5	0	0	0	0	0	0	0	0	1	1	0	0	2	0.0643759	55.67	4.62633	1	1	F101044	5b	2
-	BC0339	30018547	NP_830178.1	geranylgeranylglyceryl phosphate synthase-like protein	4.64144	25552.8	0	0	0	0	1	1	0	0	1	1	2	2	8	0.313077	58.56	6.11354	1	2	F101046	6b	8
-	BC0397	30018605	NP_830236.1	putative cytoplasmic protein	5.54682	30850.1	0	0	0	0	0	1	0	0	0	0	1	0	2	0.0648296	32.8	3.84615	1	1	F101040	3b	2
-	BC0457	30018665	NP_830296.1	TPR repeat-containing protein	4.95862	106447	0	0	0	0	0	0	1	2	0	1	0	0	4	0.0375773	41.27	2.71739	2	2	F101042	4b	4
-	BC0786	30018945	NP_830576.1	nitroreductase family protein	8.39138	21293	5	5	2	5	3	5	1	1	1	3	7	5	43	2.01944	300.76	49.4624	6	7	F101045	6a	43
-	BC1415	30019564	NP_831195.1	glycerate dehydrogenase	5.34767	35342.5	1	1	0	1	3	5	1	1	3	4	4	5	29	0.820541	176.85	20.743	4	4	F101045	6a	29
-	BC1454	30019603	NP_831234.1	putative pit accessory protein	4.79101	23895.9	0	0	0	0	1	3	0	0	1	5	4	3	17	0.711418	97.84	20.3883	3	5	F101044	5b	17
-	BC1563	30019710	NP_831341.1	methyltransferase	6.31623	43416.1	2	1	0	0	3	5	2	3	2	5	5	4	32	0.737054	148.63	12.336	3	5	F101044	5b	32
-	BC1572	30019719	NP_831350.1	putative GTPase (dynamin-related)	5.15915	140505	2	0	0	0	0	0	0	0	0	1	0	0	3	0.0213515	57.11	1.23052	1	1	F101044	5b	3
-	BC1598	30019745	NP_831376.1	LACX protein	5.09357	33211.6	0	0	0	0	0	0	0	0	0	0	2	1	3	0.09033	60.32	8.27586	2	2	F101045	6a	3
-	BC1619	30019766	NP_831397.1	oxygen-insensitive NADPH nitroreductase	5.89626	27780.8	0	0	0	1	0	1	0	0	0	0	0	0	2	0.0719921	18.56	5.32787	1	1	F101040	3b	2
-	BC1747	30019891	NP_831522.1	glyoxalase family protein	4.87192	16571.4	0	0	0	0	0	0	0	0	0	0	2	3	5	0.301724	129.55	20	2	3	F101046	6b	5
-	BC2074	30020211	NP_831842.1	acetyltransferase	5.17377	18564.4	1	0	0	1	0	0	0	0	0	0	0	0	2	0.107733	38.49	5.59006	1	1	F101038	2b	2
-	BC2179	30020313	NP_831944.1	acetyltransferase	5.15593	17646.8	1	1	0	1	0	0	0	0	0	0	0	0	3	0.170002	42.41	7.84314	1	1	F101034	1b	3
-	BC2200	30020334	NP_831965.1	DegV family protein	5.37752	30350.8	0	0	0	0	1	2	0	0	2	2	2	2	11	0.362429	68.37	4.64286	1	2	F101044	5b	11
-	BC2213	30020347	NP_831978.1	pyrazinamidase	5.44873	20910.3	1	2	1	5	0	2	0	0	0	0	1	1	13	0.621702	115.65	22.2826	3	5	F101038	2b	13
-	BC2369	30020500	NP_832131.1	acetyltransferase	4.62155	34283.2	0	0	0	0	0	2	0	0	6	8	9	11	36	1.05008	143.98	14.9153	3	8	F101044	5b	36
-	BC2431	30020562	NP_832193.1	PhnB protein	4.5754	15303.2	0	0	0	3	0	0	0	0	1	1	1	2	8	0.522765	49.53	13.3333	1	2	F101046	6b	8
-	BC2919	30021036	NP_832667.1	aminoglycoside N3'-acetyltransferase	5.48226	29850	0	0	0	1	0	1	0	0	0	0	0	0	2	0.0670016	40.18	4.11985	1	1	F101040	3b	2
-	BC3044	30021159	NP_832790.1	putative hydrolase	9.23138	37422.6	0	0	0	0	2	0	0	0	0	0	0	0	2	0.0534436	16.68	2.43902	1	2	F101039	3a	2
-	BC3302	30021410	NP_833041.1	pentapeptide repeat-containing protein	4.53174	19840.3	0	0	0	0	0	0	0	0	0	2	2	2	6	0.302415	39.67	8.04598	1	2	F101046	6b	6
-	BC3548	30021650	NP_833281.1	short chain dehydrogenase	5.5138	28010.4	1	2	0	1	1	2	0	0	0	1	2	4	14	0.499815	89	14.4578	2	4	F101046	6b	14
-	BC3606	30021707	NP_833338.1	esterase	6.15562	16203.2	2	1	0	0	0	0	0	0	0	1	1	2	7	0.432012	47.09	7.19424	1	2	F101046	6b	7
-	BC3699	30021796	NP_833427.1	antigen	7.71484	36227.9	5	5	0	0	0	0	0	0	0	0	0	0	10	0.276031	170.62	27.3006	6	8	F101034	1b	10
	BC3705	NA	AE016877_ATCC14579_4_pos3670539(at)3669373$AE016877_ATCC14579_5_pos3669422(at)3669162	Glutamine synthetase, type I,	5.05	50047	33	34	21	37	59	74	64	66	87	112	93	92	772	15.4255	172,17$1098,78	74.1128	22	112	F101044	5b	772
-	BC3791	30021882	NP_833513.1	nucleoside-binding protein	8.46621	39127.3	2	2	1	1	3	1	2	3	8	12	2	3	40	1.02231	372.523	37.1191	10	12	F101044	5b	40
-	BC3862	30021952	NP_833583.1	radical SAM protein	8.55582	41540.4	2	1	0	0	4	4	2	2	3	6	4	3	31	0.746261	95.13	11.6022	3	6	F101044	5b	31
-	BC3990	30022078	NP_833709.1	short chain dehydrogenase	6.4474	27884.2	1	1	1	1	2	4	0	0	0	0	0	1	11	0.394489	66.91	9.375	2	2	F101039	3a	11
-	BC4203	30022286	NP_833917.1	phosphoglycolate phosphatase	5.35181	27142.2	0	1	0	0	1	0	0	0	1	2	1	2	8	0.294744	67.15	13.1915	2	2	F101044	5b	8
-	BC4285	NA	AE016877_ATCC14579_1_pos4230325(at)4230876	4-hydroxy-3-methylbut-2-enyl diphosphate reductase,	5.45946	20491.8	0	0	0	0	1	0	0	0	1	1	1	1	5	0.244	29.85	6.52174	1	1	F101046	6b	5
-	BC4294	30022375	NP_834006.1	CBS domain-containing protein	8.50072	23474.5	0	0	0	0	0	0	0	0	0	0	1	1	2	0.0851987	34.99	10	1	1	F101045	6a	2
-	BC4309	30022390	NP_834021.1	surface protein	7.00299	27244	1	1	0	0	1	3	0	0	1	1	3	3	14	0.513875	72.07	15.9184	2	3	F101045	6a	14
-	BC4390	30022471	NP_834102.1	TPR repeat-containing protein	4.40426	24731.1	0	1	0	0	0	1	0	0	0	2	2	3	9	0.363915	43.36	3.65297	1	3	F101046	6b	9
-	BC4613	30022688	NP_834319.1	metal-dependent hydrolase	5.37824	24873.6	0	0	0	1	1	1	0	0	0	0	0	1	4	0.160813	30.75	5.72687	1	1	F101046	6b	4
-	BC5076	30023113	NP_834744.1	Short chain dehydrogenase	9.4177	28626.4	4	6	6	6	6	7	0	0	2	1	2	3	43	1.50211	118.68	15.7692	3	7	F101040	3b	43
-	BC5396	30023426	NP_835057.1	HAD superfamily hydrolase	4.73636	30485.6	0	0	0	0	1	1	0	0	2	3	3	3	13	0.426431	156.13	16.4835	3	3	F101044	5b	13
-	BC5432	30023462	NP_835093.1	bactoprenol glucosyl transferase	5.9073	35287.6	1	0	0	0	0	0	0	0	1	1	1	0	4	0.113354	56.44	5.12821	1	1	F101045	6a	4
DacA	BC1952	30020091	NP_831722.1	nitroreductase family protein	5.20613	23057.6	1	2	1	8	0	1	0	0	0	2	1	1	17	0.737283	104.58	36.5	5	8	F101038	2b	17
Def	BC3865	30021955	NP_833586.1	peptide deformylase	5.07317	17469.1	0	0	0	0	0	0	0	0	0	0	1	1	2	0.114488	56.53	7.69231	1	1	F101045	6a	2
Era	BC4297	30022378	NP_834009.1	GTP-binding protein Era	9.08294	34326.5	0	1	0	1	2	3	1	0	3	5	3	4	23	0.670037	97.3	10.299	3	4	F101046	6b	23
EstA	BC5130	30023167	NP_834798.1	carboxylesterase	5.30673	28209.2	2	2	0	3	1	1	0	0	2	2	3	5	21	0.744438	162.63	17.8138	3	3	F101045	6a	21
HutP	BC3653	30021750	NP_833381.1	anti-terminator HutP	7.88839	15812.2	1	1	0	2	0	0	0	0	0	0	0	1	5	0.316211	42.36	6.84932	1	2	F101038	2b	5
MoeB2	BC4396	30022477	NP_834108.1	molybdopterin biosynthesis MoeB protein	9.42869	28412.4	0	0	0	0	1	2	1	0	0	1	2	2	9	0.316763	149.88	14.902	2	2	F101046	6b	9
MraW	BC3918	30022007	NP_833638.1	S-adenosyl-methyltransferase MraW	5.81611	34907.2	1	0	0	3	10	13	1	2	9	11	12	11	73	2.09126	305.09	32.5806	6	12	F101045	6a	73
NifU	BC2155	30020290	NP_831921.1	HEAT repeat-containing PBS lyase	4.97528	42529.8	1	3	1	3	4	5	4	0	1	2	3	2	29	0.681875	155.59	17.3333	4	5	F101040	3b	29
ObgE	BC4434	30022515	NP_834146.1	GTPase ObgE	5.40502	47167.1	0	1	1	1	4	3	3	1	6	7	4	4	35	0.742043	177.1	14.7196	4	7	F101044	5b	35
PhoH	BC4302	30022383	NP_834014.1	PhoH family protein	6.56492	35336.8	0	0	0	1	2	2	0	0	0	0	1	2	8	0.226393	122.23	10.3448	2	2	F101040	3b	8
ScpB	BC4057	30022144	NP_833775.1	segregation and condensation protein B	4.76892	21548	0	0	0	0	0	0	0	0	0	0	0	2	2	0.092816	33.23	9.47368	2	2	F101046	6b	2
YitK	BC1159	161511210	NP_830945.2	nucleotide-binding protein	9.1542	18418	2	0	0	2	0	1	0	0	0	2	3	2	12	0.651537	84.59	18.4049	2	2	F101038	2b	12
YloV	BC3854	30021944	NP_833575.1	kinase related to hydroxyacetone kinase	4.72036	60563.6	10	7	2	10	8	9	14	16	14	16	7	8	121	1.9979	380.46	31.1828	10	16	F101044	5b	121
				20.08/ Chromosomical proteins of unknown functions
-	BC0105	30018355	NP_829986.1	protein BC0105	5.26338	40846.5	2	3	1	2	1	1	2	1	0	1	0	1	15	0.367229	74.59	6.23306	2	2	F101047	1a-BIS	15
-	BC0387	30018595	NP_830226.1	protein BC0387	9.1451	14295.2	1	1	0	1	0	0	0	0	0	0	0	0	3	0.20986	25.08	10.6557	1	1	F101038	2b	3
-	BC0424	30018632	NP_830263.1	protein BC0424	4.81805	11788	2	2	1	4	0	0	0	0	0	0	4	3	16	1.35731	133.84	31.1321	2	3	F101046	6b	16
-	BC0539	161511211	NP_830359.2	protein BC0539	4.48303	26273	0	0	0	3	0	0	0	0	2	4	7	7	23	0.875425	124.66	14.6444	2	7	F101045	6a	23
-	BC0857	30019012	NP_830643.1	protein BC0857	5.59017	20631.8	1	0	0	0	1	0	0	0	0	0	1	0	3	0.145407	22.88	5.46448	1	1	F101045	6a	3
-	BC0944	30019099	NP_830730.1	protein BC0944	5.3605	60941.4	1	0	0	1	0	1	2	1	2	0	0	0	8	0.131274	58.13	4.74383	2	2	F101043	5a	8
-	BC1012	30019167	NP_830798.1	protein BC1012	4.75819	11027.7	20	13	13	17	10	10	2	3	9	11	16	16	140	12.6953	258.65	50.4854	4	16	F101046	6b	140
-	BC1020	30019175	NP_830806.1	protein BC1020	5.4473	113742	1	0	0	0	1	0	0	0	0	1	0	2	5	0.0439591	21.14	0.616016	1	1	F101044	5b	5
-	BC1048	30019203	NP_830834.1	protein BC1048	9.07864	16566.6	3	4	3	6	0	1	0	0	0	0	2	1	20	1.20725	51.8	15.7534	2	6	F101038	2b	20
-	BC1196	30019350	NP_830981.1	putative cytoplasmic protein	5.72016	22178.3	0	0	0	0	0	0	0	0	0	0	1	2	3	0.135268	84.96	16.1458	2	2	F101046	6b	3
-	BC1528	30019676	NP_831307.1	protein BC1528	6.0513	24978.8	4	4	1	1	2	5	3	2	1	2	4	1	30	1.20102	205.41	29.0749	4	4	F101045	6a	30
-	BC1534	30019682	NP_831313.1	Lmbe-related protein	6.01122	26204.3	0	0	0	0	0	1	0	0	0	0	1	0	2	0.0763234	53.11	5.98291	1	1	F101040	3b	2
-	BC1535	30019683	NP_831314.1	glycosyltransferase	5.93362	42814.3	0	0	0	0	0	1	0	0	0	1	1	1	4	0.0934267	48.88	5.51181	1	1	F101040	3b	4
-	BC1635	30019782	NP_831413.1	protein BC1635	4.72455	17572	1	0	0	0	0	0	0	0	0	0	3	3	7	0.398362	163.06	29.3333	3	3	F101046	6b	7
-	BC1692	30019836	NP_831467.1	protein BC1692	4.28347	14427.9	0	0	0	0	0	0	0	0	1	2	3	3	9	0.623789	39.9	8.13008	1	3	F101045	6a	9
-	BC1908	30020048	NP_831679.1	protein BC1908	5.87274	185838	9	9	9	13	0	0	12	11	0	0	0	0	63	0.339004	361.56	6.57419	8	13	F101038	2b	63
-	BC2299	30020431	NP_832062.1	protein BC2299	9.22351	6856.62	1	1	0	0	0	0	0	0	0	0	0	0	2	0.291689	31.33	18.0328	1	1	F101047	1a-BIS	2
-	BC2312	30020444	NP_832075.1	protein BC2312	5.79039	20628.6	10	11	1	1	4	2	0	0	5	5	5	3	47	2.27839	263.25	42.7778	5	10	F101047	1a-BIS	47
-	BC2579	30020706	NP_832337.1	putative cytoplasmic protein	5.15695	25502.5	0	1	2	3	3	5	0	0	0	0	0	0	14	0.548965	147.71	22.1698	4	5	F101040	3b	14
-	BC2705	30020827	NP_832458.1	putative cytoplasmic protein	5.35426	14135.3	4	2	3	3	3	4	0	0	0	1	2	1	23	1.62713	151.39	36	3	4	F101040	3b	23
-	BC2731	30020853	NP_832484.1	protein BC2731	5.81703	20384.5	0	1	0	2	1	1	0	0	0	0	0	0	5	0.245284	36.57	4.49438	1	2	F101038	2b	5
-	BC2969	30021085	NP_832716.1	protein BC2969	6.08677	12769.5	22	22	12	18	12	13	0	0	10	13	15	14	151	11.8251	249.4	48.6486	6	22	F101047	1a-BIS	151
-	BC3045	30021160	NP_832791.1	protein BC3045	4.98903	31937.4	0	0	0	0	0	2	0	0	1	1	3	3	10	0.313113	85.39	10.9489	2	3	F101046	6b	10
-	BC3303	30021411	NP_833042.1	protein BC3303	5.73836	30246.3	4	3	1	4	3	5	1	2	4	4	5	5	41	1.35554	110.65	13.8996	3	5	F101046	6b	41
-	BC3462	30021565	NP_833196.1	protein BC3462	6.50659	13233.9	1	0	0	1	0	0	0	0	0	0	0	0	2	0.151128	26.9	9.48276	1	1	F101047	1a-BIS	2
-	BC3680	30021777	NP_833408.1	protein BC3680	10.3634	8374.3	0	0	0	1	0	0	0	0	3	3	2	1	10	1.19413	23.32	13.6986	1	3	F101044	5b	10
-	BC3777	30021869	NP_833500.1	protein BC3777	6.91425	29066.1	3	1	0	0	1	3	0	0	5	2	5	4	24	0.825705	92.4133	12.8788	3	5	F101045	6a	24
-	BC3782	30021874	NP_833505.1	protein BC3782	5.48287	33570.7	1	1	0	0	1	0	1	2	1	2	1	1	11	0.327667	58.68	8.25083	2	2	F101042	4b	11
-	BC3815	30021906	NP_833537.1	protein BC3815	4.70309	17657.2	0	0	0	0	0	0	0	0	0	0	2	0	2	0.113268	43.95	24.359	2	2	F101045	6a	2
-	BC3900	30021989	NP_833620.1	putative cytoplasmic protein	5.23971	25408.2	3	0	0	0	0	0	0	0	0	0	1	1	5	0.196787	40.7	6.69643	2	3	F101047	1a-BIS	5
-	BC3901	30021990	NP_833621.1	putative cytoplasmic protein	5.82965	30104.9	0	1	0	2	1	1	0	0	1	2	3	2	13	0.431823	145.12	13.6029	3	3	F101045	6a	13
-	BC3924	30022013	NP_833644.1	putative cytoplasmic protein	4.5985	17652.9	0	0	0	2	0	1	0	0	0	1	2	2	8	0.453182	53.91	7.69231	1	2	F101046	6b	8
-	BC3938	30022026	NP_833657.1	putative cytoplasmic protein	4.71653	14105.1	1	1	1	0	0	0	0	0	0	0	0	0	3	0.212689	46.09	10.7438	1	1	F101047	1a-BIS	3
-	BC3960	30022048	NP_833679.1	protein BC3960	6.35963	24062.3	1	2	0	1	1	2	0	0	1	4	4	5	21	0.872736	173.04	22.1154	3	5	F101046	6b	21
-	BC3986	30022074	NP_833705.1	putative cytoplasmic protein	4.35539	9113.48	10	12	9	9	5	3	1	1	6	5	9	13	83	9.10739	245.15	43.5897	4	13	F101046	6b	83
-	BC4020	30022107	NP_833738.1	protein BC4020	6.1729	29864.2	1	0	0	1	0	1	0	0	0	0	0	0	3	0.100455	35	6.48855	1	1	F101047	1a-BIS	3
-	BC4088	30022175	NP_833806.1	protein BC4088	6.3236	27864.3	0	0	0	0	0	0	0	0	0	1	0	1	2	0.0717766	21.19	9.67742	1	1	F101044	5b	2
-	BC4182	30022265	NP_833896.1	putative cytoplasmic protein	4.70482	14066.3	12	14	13	15	20	20	5	4	16	20	22	23	184	13.0809	210.72	48.4615	4	23	F101046	6b	184
-	BC4208	30022291	NP_833922.1	protein BC4208	5.34803	30795.3	0	0	0	0	0	0	0	0	2	1	0	1	4	0.12989	88.8	5.35714	1	1	F101044	5b	4
-	BC4287	30022368	NP_833999.1	Cytoplasmic protein	5.08263	25822.5	0	0	0	0	0	0	0	0	0	0	1	1	2	0.0774518	36.1	5.10638	1	1	F101046	6b	2
-	BC4293	30022374	NP_834005.1	protein BC4293	5.23808	30344	0	0	0	1	3	3	1	1	2	2	3	4	20	0.65911	95.16	16.6667	3	3	F101039	3a	20
-	BC4371	30022452	NP_834083.1	protein BC4371	9.24646	24513.7	0	0	0	0	0	0	0	0	1	2	1	1	5	0.203968	72.43	6.81818	1	2	F101044	5b	5
-	BC4379	30022460	NP_834091.1	protein BC4379	9.22637	41992.2	1	2	0	1	1	3	1	0	0	3	1	1	14	0.333396	42.06	6.43432	2	3	F101044	5b	14
-	BC4426	30022507	NP_834138.1	putative cytoplasmic protein	5.72251	24131.3	1	1	1	1	0	0	0	0	0	0	0	0	4	0.16576	28.23	5.5814	1	1	F101034	1b	4
-	BC4455	30022536	NP_834167.1	protein BC4455	5.70958	56478.4	0	0	0	0	0	1	1	2	1	0	1	0	6	0.106235	56.74	3.2	1	1	F101043	5a	6
-	BC4483	30022564	NP_834195.1	protein BC4483	5.7129	23686.9	4	3	4	6	9	9	0	1	3	3	6	7	55	2.32196	210.87	38.2353	5	9	F101040	3b	55
-	BC4484	30022565	NP_834196.1	putative cytoplasmic protein	8.23486	37033.3	0	0	0	0	1	1	0	0	0	0	0	0	2	0.0540054	29.45	3.35366	1	1	F101039	3a	2
-	BC4519	30022597	NP_834228.1	protein BC4519	5.53348	17429.1	0	0	0	0	1	1	0	0	2	2	2	3	11	0.631128	62.94	17.4497	2	3	F101046	6b	11
-	BC4572	30022647	NP_834278.1	putative cytoplasmic protein	5.07476	19247	2	2	2	7	6	8	1	0	6	7	10	9	60	3.11737	227.84	34.9693	4	10	F101045	6a	60
-	BC4816	30022885	NP_834516.1	protein BC4816	5.38376	32796.9	0	0	0	0	1	0	0	0	1	1	0	1	4	0.121963	46.06	3	1	1	F101043	5a	4
-	BC4860	30022928	NP_834559.1	protein BC4860	5.17898	27881	2	3	2	2	4	6	1	1	2	4	5	5	37	1.32707	135.513	19.6154	3	5	F101045	6a	37
-	BC4901	30022943	NP_834574.1	protein BC4901	5.44919	43909.3	0	0	0	0	0	1	2	1	0	0	0	0	4	0.0910969	38.26	9.34343	2	2	F101048	4a-BIS	4
-	BC4963	30023003	NP_834634.1	putative cytoplasmic protein	4.60601	10396.1	1	0	0	1	0	0	0	0	0	0	1	2	5	0.480951	33.4	12.5	1	1	F101047	1a-BIS	5
-	BC5047	30023086	NP_834717.1	protein BC5047	4.70503	12673.5	1	2	1	2	0	0	0	0	0	0	0	0	6	0.473429	68.52	21.4953	2	2	F101038	2b	6
-	BC5060	30023097	NP_834728.1	protein BC5060	4.5412	16446.5	1	0	2	5	0	0	0	0	1	1	0	0	10	0.608031	123.72	25	4	5	F101038	2b	10
-	BC5156	30023189	NP_834820.1	protein BC5156	7.21533	33424.4	3	4	2	5	6	5	3	4	6	5	10	9	62	1.85493	206.08	19.7952	5	9	F101046	6b	62
-	BC5317	30023348	NP_834979.1	protein BC5317	5.97666	21294.9	0	0	0	0	0	0	0	0	0	1	1	1	3	0.140879	40.05	9.18367	1	1	F101045	6a	3
-	BC5337	30023368	NP_834999.1	protein BC5337	4.75042	19383.9	0	0	0	0	0	1	0	0	0	0	2	1	4	0.206357	58.44	13.7931	2	2	F101045	6a	4
-	BC5365	30023395	NP_835026.1	protein BC5365	6.84545	16454.5	0	0	0	0	0	1	0	0	0	0	0	1	2	0.121547	48.91	12.4138	1	1	F101046	6b	2
				20.09/ Phagic proteins of unknown functions
-	BC1859	30020001	NP_831632.1	Phage protein	6.77383	21553.4	0	0	1	2	0	0	0	0	0	0	0	0	3	0.139189	28.9	4.7619	1	2	F101038	2b	3
-	BC1862	30020004	NP_831635.1	Phage protein	4.54002	29544.7	6	9	21	33	3	4	24	22	9	16	19	19	185	6.2617	492.94	50.5747	10	33	F101038	2b	185
-	BC1877	30020019	NP_831650.1	Phage protein	5.53282	25200.5	0	0	0	1	0	0	0	0	0	0	1	0	2	0.0793634	21.37	5.60748	1	1	F101045	6a	2
-	BC1887	30020029	NP_831660.1	Phage protein	4.9623	19899	1	1	3	4	1	0	0	1	1	2	4	3	21	1.05533	144.03	24	3	4	F101045	6a	21
-	BC1891	30020033	NP_831664.1	Phage protein	5.78697	66568.5	0	0	0	1	0	0	1	1	0	0	0	0	3	0.0450664	38.94	2.62697	1	1	F101042	4b	3
-	BC1892	30020034	NP_831665.1	Phage protein	4.87816	58981.5	5	6	14	15	0	1	17	13	0	3	3	2	79	1.3394	333.41	19.4059	8	17	F101048	4a-BIS	79
-	BC1894	30020036	NP_831667.1	Phage protein	5.516	41000	61	75	95	139	27	27	78	87	38	50	63	60	800	19.5122	1851.36	85.0267	33	139	F101038	2b	800
-	BC1897	30020039	NP_831670.1	Phage protein	7.76888	30645.9	0	0	4	7	0	0	5	4	0	0	2	2	24	0.78314	140.93	13.0597	3	7	F101038	2b	24
-	BC1901	30020042	NP_831673.1	Phage protein	5.01444	18156.2	2	2	3	4	0	1	2	1	0	1	2	2	20	1.10156	84.11	18.4524	2	4	F101038	2b	20
-	BC1902	30020043	NP_831674.1	Phage protein	5.40615	13151.9	2	2	6	10	0	0	2	1	0	0	3	4	30	2.28105	224.02	32.7731	4	10	F101038	2b	30
-	BC1904	30020045	NP_831676.1	Phage protein	5.18665	14387.3	5	4	15	18	0	0	5	6	2	2	8	7	72	5.00443	193.78	24	4	18	F101038	2b	72
-	BC2592	30020719	NP_832350.1	Phage protein	5.20725	23383	1	0	0	0	0	0	0	0	0	0	0	1	2	0.0855323	22.68	2.8436	1	1	F101047	1a-BIS	2
-	BC2578	30020705	NP_832336.1	Phage protein	4.97084	15133.8	0	0	1	0	0	0	0	0	0	0	0	1	2	0.132155	23.46	8.39695	1	1	F101036	2a	2
																			94167
																			94058
