# Supplementary material for: Proteomics identifies Bacillus cereus EntD as a pivotal protein for the production of numerous virulence factors
Source: Front Microbiol. 2015 Oct 7;6:1004. doi: 10.3389/fmicb.2015.01004 (PMC4595770; doi:10.3389/fmicb.2015.01004)
Supplement: Supplementary file 4 [file Table4.XLSX]

## Sheet: Table S4
log2(Fold change) scale
-15
				From -15 to -2.5
-2.5
				From -2.5 to -1.5
-1.5
				From -1.5 to -1
-1
				From -1 to -0.5
-0.5
				From -0.5 to 0
0
				From 0 to 0.5
0.5
				From 0.5 to 1
1
				From 1 to 1.5
1.5
				From 1.5 to 2.5
2.5
				From 2.5 to 15
15
				ND
pvaluemax
0.05
	Table S4 : Fold changes of intracellular proteins in ΔentD and their statistical significance.
							ΔentD vs WT
	Protein ID	Gene Number	accession	protein GI	NCBI protein reference	Functional annotation	Log2(fold-change)	p-value	0 ou 1
						1/ Central metabolism
						01.01/ Carbohydrate transport
	-	BC0901	gi|30019056|ref|NP_830687.1|	30019056	NP_830687.1	deblocking aminopeptidase	0.59811	NaN	0
	Ccr	BC5320	gi|30023351|ref|NP_834982.1|	30023351	NP_834982.1	PTS system, glucose-specific IIA component	0.790467	0.0230994	1
	FrvX	BC4693	gi|30022768|ref|NP_834399.1|	30022768	NP_834399.1	deblocking aminopeptidase	0.190834	0.294059	0
	FrxX	BC4571	gi|30022646|ref|NP_834277.1|	30022646	NP_834277.1	deblocking aminopeptidase	-0.123534	0.242529	0
	HprK	BC5164	gi|30023197|ref|NP_834828.1|	30023197	NP_834828.1	HPr kinase/phosphorylase	-0.269711	0.213701	0
	PtsG	BC4050	gi|30022137|ref|NP_833768.1|	30022137	NP_833768.1	PTS system, glucose-specific IIABC component	0.0933913	0.413106	0
	PtsI	BC4048	gi|30022135|ref|NP_833766.1|	30022135	NP_833766.1	phosphoenolpyruvate-protein phosphotransferase	-0.599652	0.0110185	1
						01.02/ Glycolysis/gluconeogenesis
	Tpi	BC5137	gi|XX|ref|AE016877_ATCC14579_4_pos5040921(at)5040562|$gi|XX|ref|AE016877_ATCC14579_4_pos5041359(at)5040922|	XX	AE016877_ATCC14579_4_pos5040921(at)5040562$AE016877_ATCC14579_4_pos5041359(at)5040922	Triosephosphate isomerase,	0.457298	0.102801	0
	-	BC5138	gi|XX|ref|AE016877_ATCC14579_4_pos5042550(at)5042119|$gi|XX|ref|AE016877_ATCC14579_6_pos5042197(at)5041349|	XX	AE016877_ATCC14579_4_pos5042550(at)5042119$AE016877_ATCC14579_6_pos5042197(at)5041349	Phosphoglycerate kinase,	-0.171677	0.0389168	1
	Eno	BC5135	gi|30023172|ref|NP_834803.1|	30023172	NP_834803.1	phosphopyruvate hydratase	-0.253463	0.0137433	1
	Fba	BC5335	gi|30023366|ref|NP_834997.1|	30023366	NP_834997.1	fructose-bisphosphate aldolase	-0.414901	0.179412	0
	FbpA	BC4962	gi|30023002|ref|NP_834633.1|	30023002	NP_834633.1	fructose 1,6-bisphosphatase II	-0.152431	0.382093	0
	FbpB	BC5333	gi|30023364|ref|NP_834995.1|	30023364	NP_834995.1	fructose 1,6-bisphosphatase II	0.953445	0.0216563	1
	GapA1	BC4583	gi|30022658|ref|NP_834289.1|	30022658	NP_834289.1	glyceraldehyde-3-phosphate dehydrogenase	0.108873	0.210553	0
	GapA2	BC5140	gi|30023174|ref|NP_834805.1|	30023174	NP_834805.1	glyceraldehyde-3-phosphate dehydrogenase	-0.00328266	0.495091	0
	GapN	BC0868	gi|30019023|ref|NP_830654.1|	30019023	NP_830654.1	NADP-dependent glyceraldehyde-3-phosphate dehydrogenase	-0.716515	0.0194039	1
	GlcK	BC4260	gi|30022343|ref|NP_833974.1|	30022343	NP_833974.1	glucokinase	0.220316	0.14277	0
	Gpi	BC4898	gi|30022940|ref|NP_834571.1|	30022940	NP_834571.1	glucose-6-phosphate isomerase	-0.443928	0.00112316	1
	PdhA	BC3973	gi|30022061|ref|NP_833692.1|	30022061	NP_833692.1	pyruvate dehydrogenase E1 component alpha subunit	-0.667213	0.0307682	1
	PdhB	BC3972	gi|30022060|ref|NP_833691.1|	30022060	NP_833691.1	pyruvate dehydrogenase E1 component beta subunit	-0.496938	5.55707e-05	1
	PdhC	BC3971	gi|30022059|ref|NP_833690.1|	30022059	NP_833690.1	branched-chain alpha-keto acid dehydrogenase subunit E2	0.0032171	0.488659	0
	PdhD	BC3970	gi|30022058|ref|NP_833689.1|	30022058	NP_833689.1	dihydrolipoamide dehydrogenase	-0.393456	0.035249	1
	Pfk	BC4600	gi|30022675|ref|NP_834306.1|	30022675	NP_834306.1	6-phosphofructokinase	-0.13453	0.158483	0
	Pgm	BC4919	gi|30022960|ref|NP_834591.1|	30022960	NP_834591.1	phosphoglucomutase	-1.16304	0.00010728	1
	Pgm1	BC2435	gi|30020566|ref|NP_832197.1|	30020566	NP_832197.1	phosphoglyceromutase	-0.185461	0.283149	0
	Pgm2	BC3478	gi|30021581|ref|NP_833212.1|	30021581	NP_833212.1	phosphoglycerate mutase	0.338826	0.247766	0
	Pgm3	BC3934	gi|30022022|ref|NP_833653.1|	30022022	NP_833653.1	phosphoglycerate mutase	-0.428931	0.133232	0
	Pgm4	BC5136	gi|30023173|ref|NP_834804.1|	30023173	NP_834804.1	phosphoglyceromutase	-0.585658	0.00842122	1
	PycA	BC3947	gi|30022035|ref|NP_833666.1|	30022035	NP_833666.1	pyruvate carboxylase	-0.168334	0.315791	0
	DhaS	BC3555	gi|30021657|ref|NP_833288.1|	30021657	NP_833288.1	aldehyde dehydrogenase	0.528627	0.175018	0
	PykI	BC4599	gi|30022674|ref|NP_834305.1|	30022674	NP_834305.1	pyruvate kinase	-0.475853	0.043011	1
						01.03/ Fermentation
	AdhA2	BC2220	gi|30020354|ref|NP_831985.1|	30020354	NP_831985.1	alcohol dehydrogenase	-0.103623	0.36343	0
	Bdh	BC0668	gi|30018850|ref|NP_830481.1|	30018850	NP_830481.1	(R,R)-butanediol dehydrogenase	-0.234561	0.340373	0
	Ack	BC4637	gi|30022712|ref|NP_834343.1|	30022712	NP_834343.1	acetate kinase	-1.24078	0.000436342	1
	Pta	BC5387	gi|30023417|ref|NP_835048.1|	30023417	NP_835048.1	phosphotransacetylase	-0.828327	0.0459347	1
	Ldh3	BC1924	gi|30020063|ref|NP_831694.1|	30020063	NP_831694.1	L-lactate dehydrogenase	0.769641	0.0185804	1
						01.04/ TCA
	-	BC3599	gi|30021700|ref|NP_833331.1|	30021700	NP_833331.1	succinyl-CoA synthetase, alpha subunit-related enzyme	0.0330059	0.471776	0
	CitZ	BC4594	gi|30022669|ref|NP_834300.1|	30022669	NP_834300.1	methylcitrate synthase	1.9376	1e-05	1
	Acn	BC3616	gi|30021715|ref|NP_833346.1|	30021715	NP_833346.1	aconitate hydratase	0.977251	0.000835814	1
	FumA	BC0466	gi|30018674|ref|NP_830305.1|	30018674	NP_830305.1	fumarate hydratase	-0.166079	0.340577	0
	FumB	BC1712	gi|30019856|ref|NP_831487.1|	30019856	NP_831487.1	fumarate hydratase	-3.07871	0.000205638	1
	Icd	BC4593	gi|30022668|ref|NP_834299.1|	30022668	NP_834299.1	isocitrate dehydrogenase	0.280011	0.0596698	0
	LpdV	BC4160	gi|30022244|ref|NP_833875.1|	30022244	NP_833875.1	dihydrolipoamide dehydrogenase	1.18631	3.28353e-05	1
	mdh	BC1741	gi|30019885|ref|NP_831516.1|	30019885	NP_831516.1	malate dehydrogenase	-1.07049	0.00512679	1
	Mdh	BC4592	gi|30022667|ref|NP_834298.1|	30022667	NP_834298.1	malate dehydrogenase	0.470336	0.173986	0
	-	BC4604	gi|30022679|ref|NP_834310.1|	30022679	NP_834310.1	NAD-dependent malic enzyme	-0.730188	0.00859719	1
	Mqo	BC2959	gi|30021075|ref|NP_832706.1|	30021075	NP_832706.1	malate:quinone oxidoreductase	0.433294	0.0702152	0
	PorA	BC3774	gi|30021866|ref|NP_833497.1|	30021866	NP_833497.1	pyruvate synthase alpha chain	0.270416	0.162784	0
	SdhB	BC4517	gi|30022595|ref|NP_834226.1|	30022595	NP_834226.1	succinate dehydrogenase flavoprotein subunit	0.676289	0.00357227	1
	SucA	BC1252	gi|30019405|ref|NP_831036.1|	30019405	NP_831036.1	alpha-ketoglutarate decarboxylase	-0.558837	0.0639401	0
	SucB	BC1251	gi|30019404|ref|NP_831035.1|	30019404	NP_831035.1	dihydrolipoamide acetyltransferase	-0.336437	0.0396346	1
	-	BC3773	gi|30021865|ref|NP_833496.1|	30021865	NP_833496.1	2-oxoglutarate ferredoxin oxidoreductase subunit beta	0.334376	0.121006	0
	SucC	BC3833	gi|30021923|ref|NP_833554.1|	30021923	NP_833554.1	succinyl-CoA synthetase subunit alpha	0.893348	0.000321639	1
	SucD	BC3834	gi|30021924|ref|NP_833555.1|	30021924	NP_833555.1	succinyl-CoA synthetase subunit beta	0.419563	0.00780481	1
						01.05/ Intermediary metabolism
	-	BC0217	gi|30018454|ref|NP_830085.1|	30018454	NP_830085.1	2,5-diketo-D-gluconic acid reductase	-0.13293	0.386131	0
	-	BC3721	gi|30021815|ref|NP_833446.1|	30021815	NP_833446.1	NADH-dependent butanol dehydrogenase A	-0.454456	0.127381	0
	GtaB	BC4918	gi|30022959|ref|NP_834590.1|	30022959	NP_834590.1	UTP--glucose-1-phosphate uridylyltransferase	-0.60909	0.149751	0
	PepC	BC4762	gi|30022835|ref|NP_834466.1|	30022835	NP_834466.1	phosphoenolpyruvate carboxykinase	-0.797675	0.0167273	1
	-	BC5386	gi|30023416|ref|NP_835047.1|	30023416	NP_835047.1	lipoate-protein ligase A	-0.180369	0.230962	0
	LipA	BC4973	gi|30023013|ref|NP_834644.1|	30023013	NP_834644.1	lipoyl synthase	0.708256	0.0501543	0
	LplA	BC4209	gi|30022292|ref|NP_833923.1|	30022292	NP_833923.1	lipoate-protein ligase A	-0.295421	0.112116	0
	-	BC3532	gi|30021634|ref|NP_833265.1|	30021634	NP_833265.1	glyoxalase family protein	1.51782	0.000846688	1
	-	BC4791	gi|30022862|ref|NP_834493.1|	30022862	NP_834493.1	carbonic anhydrase	0.235943	0.294523	0
	-	BC5448	gi|30023477|ref|NP_835108.1|	30023477	NP_835108.1	UDP-glucose 4-epimerase	-0.185795	0.210088	0
	RfaG	BC5420	gi|30023450|ref|NP_835081.1|	30023450	NP_835081.1	glycosyltransferase	-0.933486	0.000834556	1
	LplB	BC1086	gi|30019241|ref|NP_830872.1|	30019241	NP_830872.1	lipoate-protein ligase A	-1.22156	0.00237634	1
						01.06/ Pentose phosphate
	-	BC4903	gi|30022945|ref|NP_834576.1|	30022945	NP_834576.1	gluconate 2-dehydrogenase	-0.0752082	0.366965	0
	-	BC4087	gi|30022174|ref|NP_833805.1|	30022174	NP_833805.1	phosphopentomutase	-0.371303	0.019584	1
	DeoC	BC1820	gi|30019962|ref|NP_831593.1|	30019962	NP_831593.1	deoxyribose-phosphate aldolase	6.6004	1e-05	1
	PrsA	BC0055	gi|30018321|ref|NP_829952.1|	30018321	NP_829952.1	ribose-phosphate pyrophosphokinase	-0.632611	0.000550895	1
	Rpe	BC3858	gi|30021948|ref|NP_833579.1|	30021948	NP_833579.1	ribulose-phosphate 3-epimerase	0.415197	0.0665303	0
	RpiB	BC5318	gi|30023349|ref|NP_834980.1|	30023349	NP_834980.1	ribose-5-phosphate isomerase B	-0.0752082	0.366965	0
	TalA	BC0665	gi|30018847|ref|NP_830478.1|	30018847	NP_830478.1	putative translaldolase	0.544432	0.0288763	1
	Tkt	BC3682	gi|30021779|ref|NP_833410.1|	30021779	NP_833410.1	transketolase	-0.961046	8.26013e-05	1
						01.07/ Oxidative phosphorylation
	-	BC0693	gi|30018878|ref|NP_830509.1|	30018878	NP_830509.1	cytochrome aa3 quinol oxidase polypeptide III	0.183781	0.3395	0
	-	BC0697	gi|30018879|ref|NP_830510.1|	30018879	NP_830510.1	cytochrome aa3 quinol oxidase polypeptide I	-0.308691	0.201306	0
	-	BC1246	gi|30019399|ref|NP_831030.1|	30019399	NP_831030.1	NADH dehydrogenase	-0.358518	0.177665	0
	-	BC2826	gi|30020945|ref|NP_832576.1|	30020945	NP_832576.1	putative manganese-dependent inorganic pyrophosphatase	0.327968	0.0144254	1
	-	BC4925	gi|30022966|ref|NP_834597.1|	30022966	NP_834597.1	NADH dehydrogenase	-1.18996	0.0122848	1
	-	BC4938	gi|30022979|ref|NP_834610.1|	30022979	NP_834610.1	NADH dehydrogenase	0.930463	0.0494549	1
	Ndh(yjlD)	BC5061	gi|30023098|ref|NP_834729.1|	30023098	NP_834729.1	NADH dehydrogenase	-0.163569	0.047093	1
	QoxA	BC0698	gi|30018880|ref|NP_830511.1|	30018880	NP_830511.1	cytochrome aa3 quinol oxidase polypeptide II	-0.717345	0.0120796	1
						01.08/ ATP synthesis
	Atp	BC5310	gi|30023341|ref|NP_834972.1|	30023341	NP_834972.1	F0F1 ATP synthase subunit B	-0.575666	0.128315	0
	AtpA	BC5308	gi|161511197|ref|NP_834970.2|	161511197	NP_834970.2	F0F1 ATP synthase subunit alpha	0.0293478	0.424444	0
	AtpB	BC5306	gi|30023337|ref|NP_834968.1|	30023337	NP_834968.1	F0F1 ATP synthase subunit beta	0.0874451	0.228283	0
	AtpC	BC5307	gi|30023338|ref|NP_834969.1|	30023338	NP_834969.1	F0F1 ATP synthase subunit gamma	0.253346	0.197205	0
	AtpD	BC5309	gi|30023340|ref|NP_834971.1|	30023340	NP_834971.1	F0F1 ATP synthase subunit delta	0.317959	0.201472	0
						2/ Extracellular proteins
						02.01/Toxins
	EntC	BC0813	gi|30018972|ref|NP_830603.1|	30018972	NP_830603.1	enterotoxin / cell-wall binding protein	0.7115	0.0354406	1
	EntFM	BC1953	gi|30020092|ref|NP_831723.1|	30020092	NP_831723.1	enterotoxin	0.13262	0.391224	0
	HblB	BC3102	gi|30021214|ref|NP_832845.1|	30021214	NP_832845.1	hemolysin BL binding component precursor	-1.55671	0.0107871	1
	HblL1	BC3103	gi|30021215|ref|NP_832846.1|	30021215	NP_832846.1	hemolysin BL lytic component L1	-0.355587	0.103268	0
						02.02/ Degradative enzymes/adhesins
	-	BC0153	gi|30018401|ref|NP_830032.1|	30018401	NP_830032.1	methionine aminopeptidase	-0.0222543	0.473464	0
	DacC	BC0014	gi|30018287|ref|NP_829918.1|	30018287	NP_829918.1	D-alanyl-D-alanine carboxypeptidase	0.143517	0.242355	0
	Gcp	BC0289	gi|161511214|ref|NP_830140.2|	161511214	NP_830140.2	O-sialoglycoprotein endopeptidase	0.412253	0.109636	0
	-	BC0360	gi|30018568|ref|NP_830199.1|	30018568	NP_830199.1	aminopeptidase	-0.661019	0.111686	0
	SrtA	BC0682	gi|30018864|ref|NP_830495.1|	30018864	NP_830495.1	sortase	-0.237642	0.140816	0
	SlpA	BC0991	gi|30019146|ref|NP_830777.1|	30019146	NP_830777.1	S-layer-like domain-containing protein	-0.483626	0.18692	0
	PepF1	BC1193	gi|30019347|ref|NP_830978.1|	30019347	NP_830978.1	oligoendopeptidase F	-0.145937	0.354973	0
	IlsA	BC1331	gi|30019482|ref|NP_831113.1|	30019482	NP_831113.1	internalin	-1.32783	0.155994	0
	OppF	BC1338	gi|30019488|ref|NP_831119.1|	30019488	NP_831119.1	oligoendopeptidase F	2.02247	0.00116002	1
	-	BC1566	gi|30019713|ref|NP_831344.1|	30019713	NP_831344.1	thermostable carboxypeptidase 1	1.09896	0.0205712	1
	-	BC1705	gi|30019849|ref|NP_831480.1|	30019849	NP_831480.1	zinc transporter	-2.44495	0.0161252	1
	Pep3	BC1828	gi|30019970|ref|NP_831601.1|	30019970	NP_831601.1	Xaa-Pro aminopeptidase	0.172482	0.310166	0
	Tgc	BC1991	gi|30020129|ref|NP_831760.1|	30020129	NP_831760.1	putative murein endopeptidase	0.707404	0.0935211	0
	YmdA	BC3778	gi|30021870|ref|NP_833501.1|	30021870	NP_833501.1	phosphodiesterase	-0.00649116	0.489727	0
	Zmp1	BC3786	gi|30021878|ref|NP_833509.1|	30021878	NP_833509.1	Zinc protease	0.197817	0.272877	0
	Zmp2	BC3787	gi|30021879|ref|NP_833510.1|	30021879	NP_833510.1	Zinc protease	-0.0271379	0.45825	0
	Zmp3	BC3803	gi|30021894|ref|NP_833525.1|	30021894	NP_833525.1	Zinc protease	-0.544251	0.0310753	1
	-	BC3818	gi|XX|ref|AE016877_ATCC14579_6_pos3797656(at)3796457|	XX	AE016877_ATCC14579_6_pos3797656(at)3796457	RIP metalloprotease RasP,	-0.0645229	0.377622	0
	HslU	BC3827	gi|30021917|ref|NP_833548.1|	30021917	NP_833548.1	ATP-dependent protease ATP-binding subunit	-0.132441	0.364108	0
	Hs1V	BC3828	gi|30021918|ref|NP_833549.1|	30021918	NP_833549.1	ATP-dependent protease peptidase subunit	-0.0752082	0.366965	0
	PepP1	BC4198	gi|30022281|ref|NP_833912.1|	30022281	NP_833912.1	Xaa-Pro dipeptidase	-0.106349	0.234612	0
	-	BC4300	gi|30022381|ref|NP_834012.1|	30022381	NP_834012.1	putative metalloprotease	-0.0762707	0.433947	0
	-	BC4376	gi|30022457|ref|NP_834088.1|	30022457	NP_834088.1	protease	0.0646293	0.395271	0
	-	BC4477	gi|30022558|ref|NP_834189.1|	30022558	NP_834189.1	ATP-dependent protease La	-0.693331	0.0853513	0
	ClpX	BC4479	gi|30022560|ref|NP_834191.1|	30022560	NP_834191.1	ATP-dependent protease ATP-binding subunit	0.295935	0.0996861	0
	-	BC4614	gi|30022689|ref|NP_834320.1|	30022689	NP_834320.1	Xaa-Pro dipeptidase	-0.0130712	0.456179	0
	-	BC4678	gi|30022753|ref|NP_834384.1|	30022753	NP_834384.1	aminopeptidase	0.259381	0.0440078	1
	PepV	BC4702	gi|30022775|ref|NP_834406.1|	30022775	NP_834406.1	dipeptidase PepV	-0.127555	0.277655	0
	ClpP	BC5152	gi|30023185|ref|NP_834816.1|	30023185	NP_834816.1	ATP-dependent Clp protease proteolytic subunit	0.209147	0.330645	0
	PepP4	BC5199	gi|30023232|ref|NP_834863.1|	30023232	NP_834863.1	Xaa-Pro dipeptidase	0.00884842	0.490056	0
	-	BC5351	gi|30023381|ref|NP_835012.1|	30023381	NP_835012.1	bacillolysin	1.7174	0.0311614	1
						02.03/ Virulence associated proteins
	-	BC3247	gi|XX|ref|AE016877_ATCC14579_6_pos3226717(at)3226202|	XX	AE016877_ATCC14579_6_pos3226717(at)3226202	Multidrug resistance protein B	0.492799	0.173217	0
	FbpA	BC3873	gi|30021962|ref|NP_833593.1|	30021962	NP_833593.1	fibronectin-binding protein / fibrinogen-binding protein	0.754933	0.0124131	1
						3/ Fatty acid and phospholipid metabolism
						03.01/ Fatty acid metabolism
	-	BC0400	gi|30018608|ref|NP_830239.1|	30018608	NP_830239.1	Fatty acid desaturase	-0.952235	0.00479124	1
	-	BC1173	gi|30019328|ref|NP_830959.1|	30019328	NP_830959.1	3-oxoacyl-(acyl carrier protein) synthase III	-0.988235	0.0061716	1
	-	BC1174	gi|30019329|ref|NP_830960.1|	30019329	NP_830960.1	3-oxoacyl-(acyl carrier protein) synthase II	-0.543228	0.0387383	1
	-	BC1980	gi|30020119|ref|NP_831750.1|	30020119	NP_831750.1	acyl-CoA synthetase	0.944264	0.0205084	1
	-	BC2292	gi|30020424|ref|NP_832055.1|	30020424	NP_832055.1	enoyl-CoA hydratase	1.16628	0.021025	1
	-	BC3850	gi|30021940|ref|NP_833571.1|	30021940	NP_833571.1	acyl-carrier-protein S-malonyltransferase	-0.386788	0.074008	0
	-	BC5003	gi|30023043|ref|NP_834674.1|	30023043	NP_834674.1	acetyl-CoA acetyltransferase	1.89779	0.000876193	1
	-	BC5344	gi|30023375|ref|NP_835006.1|	30023375	NP_835006.1	acetyl-CoA acetyltransferase	2.59216	1.45277e-05	1
	-	BC4183	gi|30022266|ref|NP_833897.1|	30022266	NP_833897.1	acetyl-CoA carboxylase biotin carboxylase subunit	-0.332249	0.105307	0
	-	BC4524	gi|30022601|ref|NP_834232.1|	30022601	NP_834232.1	enoyl-CoA hydratase	1.5576	5.36252e-05	1
	-	BC4602	gi|30022677|ref|NP_834308.1|	30022677	NP_834308.1	acetyl-CoA carboxylase subunit beta	0.599834	0.0835957	0
	-	BC5004	gi|30023044|ref|NP_834675.1|	30023044	NP_834675.1	enoyl-CoA hydratase	1.65525	0.000978333	1
	-	BC4023	gi|30022110|ref|NP_833741.1|	30022110	NP_833741.1	acetyl-CoA acetyltransferase	1.56504	0.000208287	1
	-	BC5426	gi|30023456|ref|NP_835087.1|	30023456	NP_835087.1	Acyl-CoA hydrolase	-0.0678677	0.374325	0
	AccA	BC4601	gi|30022676|ref|NP_834307.1|	30022676	NP_834307.1	acetyl-CoA carboxylase carboxyltransferase subunit alpha	-0.0795924	0.384728	0
	AccB	BC4184	gi|30022267|ref|NP_833898.1|	30022267	NP_833898.1	acetyl-CoA carboxylase biotin carboxyl carrier protein subunit	0.618959	0.0342645	1
	AcpP	BC3848	gi|30021938|ref|NP_833569.1|	30021938	NP_833569.1	acyl carrier protein	-1.11759	0.0008709	1
	CaiA	BC5002	gi|30023042|ref|NP_834673.1|	30023042	NP_834673.1	Acyl-CoA dehydrogenase	1.07333	0.000430439	1
	FabG	BC1958	gi|30020097|ref|NP_831728.1|	30020097	NP_831728.1	3-ketoacyl-(acyl-carrier-protein) reductase	-0.974369	0.0399694	1
	FabG	BC3849	gi|30021939|ref|NP_833570.1|	30021939	NP_833570.1	3-ketoacyl-(acyl-carrier-protein) reductase	-0.158857	0.354114	0
	FabI	BC1216	gi|30019369|ref|NP_831000.1|	30019369	NP_831000.1	enoyl-(acyl carrier protein) reductase	0.0768304	0.265619	0
	FabZ	BC5280	gi|30023312|ref|NP_834943.1|	30023312	NP_834943.1	(3R)-hydroxymyristoyl-ACP dehydratase	0.483644	0.091429	0
						03.02/ Glycerophospholipid metabolism
	-	BC0228	gi|30018465|ref|NP_830096.1|	30018465	NP_830096.1	1-acyl-sn-glycerol-3-phosphate acyltransferase	0.255063	0.169138	0
	-	BC0584	gi|30018770|ref|NP_830401.1|	30018770	NP_830401.1	acetyltransferase	-1.71274	0.0383141	1
	-	BC3851	gi|30021941|ref|NP_833572.1|	30021941	NP_833572.1	putative glycerol-3-phosphate acyltransferase PlsX	-0.0645229	0.377622	0
	-	BC4167	gi|30022251|ref|NP_833882.1|	30022251	NP_833882.1	glycerophosphoryl diester phosphodiesterase	0.692329	NaN	0
	-	BC4335	gi|30022416|ref|NP_834047.1|	30022416	NP_834047.1	phosphatidylserine decarboxylase	-0.368593	0.102255	0
	-	BC5374	gi|30023404|ref|NP_835035.1|	30023404	NP_835035.1	glycerophosphoryl diester phosphodiesterase	-0.0678677	0.374325	0
	GpsA	BC1505	gi|30019653|ref|NP_831284.1|	30019653	NP_831284.1	NAD(P)H-dependent glycerol-3-phosphate dehydrogenase	-0.629896	0.112318	0
						4/ Cell wall, cell surface and membrane biogenesis
	DdlA	BC0257	gi|30018494|ref|NP_830125.1|	30018494	NP_830125.1	D-alanyl-alanine synthetase A	-0.378298	0.0595223	0
	-	BC0258	gi|30018495|ref|NP_830126.1|	30018495	NP_830126.1	UDP-N-acetylmuramoylalanyl-D-glutamyl-2,6-diaminopimelate--D-alanyl-D- alanyl ligase	-0.479192	0.0697414	0
	CwlA	BC0888	gi|30019043|ref|NP_830674.1|	30019043	NP_830674.1	N-acetylmuramoyl-L-alanine amidase	-1.73473	0.000803548	1
	CwlE	BC0896	gi|30019051|ref|NP_830682.1|	30019051	NP_830682.1	S-layer protein / peptidoglycan endo-beta-N-acetylglucosaminidase	-2.75839	0.0346837	1
	CwlB	BC0902	gi|30019057|ref|NP_830688.1|	30019057	NP_830688.1	S-layer protein / N-acetylmuramoyl-L-alanine amidase	0.194345	0.27761	0
	UppP	BC1384	gi|30019534|ref|NP_831165.1|	30019534	NP_831165.1	undecaprenyl pyrophosphate phosphatase	0.888384	0.0574887	0
	-	BC1911	gi|30020051|ref|NP_831682.1|	30020051	NP_831682.1	N-acetylmuramoyl-L-alanine amidase	1.04812	0.052998	0
	-	BC2281	gi|30020413|ref|NP_832044.1|	30020413	NP_832044.1	multimodular transpeptidase-transglycosylase PBP 1A	0.0211769	0.481274	0
	DdlA	BC2550	gi|30020677|ref|NP_832308.1|	30020677	NP_832308.1	D-alanine--D-alanine ligase	-1.71487	0.00625411	1
	-	BC2929	gi|30021046|ref|NP_832677.1|	30021046	NP_832677.1	peptidoglycan N-acetylglucosamine deacetylase	0.00253922	0.497767	0
	-	BC3698	gi|30021795|ref|NP_833426.1|	30021795	NP_833426.1	cell wall endopeptidase	3.00106	0.0295823	1
	MurG	BC3910	gi|30021999|ref|NP_833630.1|	30021999	NP_833630.1	N-acetylglucosaminyl transferase	-0.0718803	0.415116	0
	MurD	BC3912	gi|30022001|ref|NP_833632.1|	30022001	NP_833632.1	UDP-N-acetylmuramoyl-L-alanyl-D-glutamate synthetase	-0.907882	0.00649677	1
	MurC	BC4684	gi|30022759|ref|NP_834390.1|	30022759	NP_834390.1	UDP-N-acetylmuramate--L-alanine ligase	0.150455	0.28957	0
	-	BC5163	gi|30023196|ref|NP_834827.1|	30023196	NP_834827.1	prolipoprotein diacylglyceryl transferase	-0.21789	0.268385	0
	CwlC	BC5234	gi|30023266|ref|NP_834897.1|	30023266	NP_834897.1	N-acetylmuramoyl-L-alanine amidase	2.12183	0.00869244	1
	-	BC5264	gi|30023296|ref|NP_834927.1|	30023296	NP_834927.1	EPSX protein	-1.17007	0.010757	1
	Pyl	BC5272	gi|30023304|ref|NP_834935.1|	30023304	NP_834935.1	carbamoylphosphate synthase small subunit	-0.633334	0.00125771	1
	Pat	BC5273	gi|30023305|ref|NP_834936.1|	30023305	NP_834936.1	UDP-bacillosamine synthetase	-0.905976	0.0525039	0
		BC5277	gi|30023309|ref|NP_834940.1|	30023309	NP_834940.1	tyrosine-protein kinase	-0.496108	0.0252127	1
		BC5278	gi|30023310|ref|NP_834941.1|	30023310	NP_834941.1	chain length regulator (capsular polysaccharide biosynthesis)	-1.15041	0.00669803	1
		BC5279	gi|30023311|ref|NP_834942.1|	30023311	NP_834942.1	tyrosine-protein kinase	0.740993	0.0574859	0
	TegA	BC5419	gi|30023449|ref|NP_835080.1|	30023449	NP_835080.1	N-acetylglucosaminyldiphosphoundecaprenol N-acetyl-beta-D-mannosaminyltransferase	-0.465419	0.181286	0
	-	BC5427	gi|30023457|ref|NP_835088.1|	30023457	NP_835088.1	cell wall biosynthesis glycosyltransferase	-0.0752082	0.366965	0
						5/ Nucleotide metabolism
	DnaA	BC0001	gi|30018279|ref|NP_829910.1|	30018279	NP_829910.1	chromosomal replication initiation protein	-0.227993	0.256005	0
	-	BC0002	gi|30018280|ref|NP_829911.1|	30018280	NP_829911.1	DNA polymerase III subunit beta	-0.491674	0.0374795	1
	GyrB	BC0005	gi|30018283|ref|NP_829914.1|	30018283	NP_829914.1	DNA gyrase subunit B	0.493429	0.17655	0
	-	BC0006	gi|30018284|ref|NP_829915.1|	30018284	NP_829915.1	DNA gyrase subunit A	0.197139	0.293193	0
		BC0013	gi|30018286|ref|NP_829917.1|	30018286	NP_829917.1	inositol-5-monophosphate dehydrogenase	0.694525	0.00032259	1
	-	BC0020	gi|XX|ref|AE016877_ATCC14579_5_pos23060(at)22614|	XX	AE016877_ATCC14579_5_pos23060(at)22614	Deoxyadenosine kinase / Deoxycytidine kinase,	-0.504039	0.109411	0
	-	BC0051	gi|30018317|ref|NP_829948.1|	30018317	NP_829948.1	purine operon repressor	-0.491116	0.139863	0
	-	BC0071	gi|30018335|ref|NP_829966.1|	30018335	NP_829966.1	hypoxanthine-guanine phosphoribosyltransferase	0.418197	0.0505944	0
	RpoB	BC0122	gi|30018372|ref|NP_830003.1|	30018372	NP_830003.1	DNA-directed RNA polymerase subunit beta	0.240604	0.234295	0
	-	BC0123	gi|30018373|ref|NP_830004.1|	30018373	NP_830004.1	DNA-directed RNA polymerase subunit beta'	-0.0482501	0.410776	0
	Adk	BC0152	gi|30018400|ref|NP_830031.1|	30018400	NP_830031.1	adenylate kinase	0.205156	0.2855	0
	RpoA	BC0158	gi|30018406|ref|NP_830037.1|	30018406	NP_830037.1	DNA-directed RNA polymerase subunit alpha	-0.252288	0.0789236	0
	GuaA	BC0296	gi|30018516|ref|NP_830147.1|	30018516	NP_830147.1	bifunctional GMP synthase/glutamine amidotransferase protein	-0.187141	0.137828	0
	-	BC0323	gi|30018531|ref|NP_830162.1|	30018531	NP_830162.1	phosphoribosylaminoimidazole carboxylase catalytic subunit	0.242969	0.275851	0
	-	BC0324	gi|30018532|ref|NP_830163.1|	30018532	NP_830163.1	phosphoribosylaminoimidazole carboxylase ATPase subunit	-0.908208	0.000335842	1
	-	BC0325	gi|30018533|ref|NP_830164.1|	30018533	NP_830164.1	adenylosuccinate lyase	-0.875415	0.000304106	1
	-	BC0326	gi|161511212|ref|NP_830165.2|	161511212	NP_830165.2	phosphoribosylaminoimidazole-succinocarboxamide synthase	-0.693923	0.00700971	1
	PurS	BC0327	gi|30018535|ref|NP_830166.1|	30018535	NP_830166.1	phosphoribosylformylglycinamidine synthase subunit PurS	0.207081	0.280879	0
	-	BC0328	gi|30018536|ref|NP_830167.1|	30018536	NP_830167.1	phosphoribosylformylglycinamidine synthase subunit I	-0.495072	0.0960663	0
	-	BC0329	gi|30018537|ref|NP_830168.1|	30018537	NP_830168.1	phosphoribosylformylglycinamidine synthase II	-1.25597	1.81687e-05	1
	-	BC0330	gi|30018538|ref|NP_830169.1|	30018538	NP_830169.1	amidophosphoribosyltransferase	-1.38505	3.0442e-05	1
	-	BC0331	gi|30018539|ref|NP_830170.1|	30018539	NP_830170.1	phosphoribosylaminoimidazole synthetase	-1.71445	1e-05	1
	PurN	BC0332	gi|30018540|ref|NP_830171.1|	30018540	NP_830171.1	phosphoribosylglycinamide formyltransferase	-1.90682	0.0115732	1
	PurH	BC0333	gi|30018541|ref|NP_830172.1|	30018541	NP_830172.1	bifunctional phosphoribosylaminoimidazolecarboxamide formyltransferase/IMP cyclohydrolase	-1.61724	2.27392e-05	1
	-	BC0334	gi|30018542|ref|NP_830173.1|	30018542	NP_830173.1	phosphoribosylamine--glycine ligase	-1.195	1e-05	1
	-	BC0374	gi|30018582|ref|NP_830213.1|	30018582	NP_830213.1	amidohydrolase amhX	0.707572	0.109995	0
	-	BC1354	gi|30019504|ref|NP_831135.1|	30019504	NP_831135.1	ribonucleotide-diphosphate reductase subunit alpha	-0.771489	0.0712988	0
	NrdF	BC1355	gi|30019505|ref|NP_831136.1|	30019505	NP_831136.1	ribonucleotide-diphosphate reductase subunit beta	-0.0808596	0.370444	0
	-	BC1461	gi|30019610|ref|NP_831241.1|	30019610	NP_831241.1	DNA integration/recombination/invertion protein	0.553706	0.0228883	1
	deoD	BC1463	gi|30019611|ref|NP_831242.1|	30019611	NP_831242.1	purine nucleoside phosphorylase	-0.433836	0.158538	0
	Cmk	BC1497	gi|30019645|ref|NP_831276.1|	30019645	NP_831276.1	cytidylate kinase	-0.718804	0.0986893	0
	Ndk	BC1515	gi|30019663|ref|NP_831294.1|	30019663	NP_831294.1	nucleoside diphosphate kinase	1.30037	0.000777237	1
	-	BC1569	gi|30019716|ref|NP_831347.1|	30019716	NP_831347.1	xanthine phosphoribosyltransferase	-1.93117	0.027416	1
	pdp	BC1822	gi|161511208|ref|NP_831595.2|	161511208	NP_831595.1	pyrimidine-nucleoside phosphorylase	4.77652	1e-05	1
	ThyA	BC2191	gi|30020325|ref|NP_831956.1|	30020325	NP_831956.1	thymidylate synthase	-0.488134	0.0183423	1
	SbcC	BC2296	gi|30020428|ref|NP_832059.1|	30020428	NP_832059.1	exonuclease SbcC	0.7115	NaN	0
	-	BC2306	gi|30020438|ref|NP_832069.1|	30020438	NP_832069.1	glycine-AMP ligase	0.899195	0.22758	0
	-	BC3538	gi|30021640|ref|NP_833271.1|	30021640	NP_833271.1	exonuclease	0.306131	0.277499	0
	-	BC3596	gi|30021697|ref|NP_833328.1|	30021697	NP_833328.1	DNA topoisomerase IV subunit A	-0.405824	0.190948	0
	-	BC3597	gi|30021698|ref|NP_833329.1|	30021698	NP_833329.1	DNA topoisomerase IV subunit B	0.408694	0.0662029	0
	-	BC3728	gi|30021822|ref|NP_833453.1|	30021822	NP_833453.1	DNA-binding protein HU	0.7115	NaN	0
	PnpA	BC3805	gi|30021896|ref|NP_833527.1|	30021896	NP_833527.1	polynucleotide phosphorylase/polyadenylase	-0.280566	0.164107	0
	PyrH	BC3823	gi|30021913|ref|NP_833544.1|	30021913	NP_833544.1	uridylate kinase	0.0379048	0.437361	0
	-	BC3831	gi|30021921|ref|NP_833552.1|	30021921	NP_833552.1	DNA topoisomerase I	0.322576	0.237892	0
	Gmk	BC3869	gi|30021959|ref|NP_833590.1|	30021959	NP_833590.1	guanylate kinase	-0.171063	0.322534	0
	PyrE	BC3882	gi|30021971|ref|NP_833602.1|	30021971	NP_833602.1	orotate phosphoribosyltransferase	-0.697682	0.0968785	0
	-	BC3883	gi|30021972|ref|NP_833603.1|	30021972	NP_833603.1	orotidine 5'-phosphate decarboxylase	-2.02527	0.0154288	1
	-	BC3884	gi|30021973|ref|NP_833604.1|	30021973	NP_833604.1	dihydroorotate dehydrogenase 1B	-1.74569	0.00691306	1
	-	BC3885	gi|30021974|ref|NP_833605.1|	30021974	NP_833605.1	dihydroorotate dehydrogenase electron transfer subunit	-1.41468	0.0257295	1
	CarB	BC3886	gi|30021975|ref|NP_833606.1|	30021975	NP_833606.1	carbamoyl phosphate synthase large subunit	-1.04689	0.00300762	1
	CarA	BC3887	gi|30021976|ref|NP_833607.1|	30021976	NP_833607.1	carbamoyl phosphate synthase small subunit	-1.02611	0.00407649	1
	PyrC	BC3888	gi|30021977|ref|NP_833608.1|	30021977	NP_833608.1	dihydroorotase	-1.17932	0.000835599	1
	PyrB	BC3889	gi|30021978|ref|NP_833609.1|	30021978	NP_833609.1	aspartate carbamoyltransferase catalytic subunit	-1.16516	0.000174987	1
	-	BC3891	gi|30021980|ref|NP_833611.1|	30021980	NP_833611.1	pyrimidine regulatory protein PyrR	0.757941	0.0247108	1
	-	BC4085	gi|30022172|ref|NP_833803.1|	30022172	NP_833803.1	pyrimidine-nucleoside phosphorylase	-0.374007	0.105148	0
	-	BC4086	gi|30022173|ref|NP_833804.1|	30022173	NP_833804.1	purine nucleoside phosphorylase	-0.319667	0.053787	0
	-	BC4094	gi|30022181|ref|NP_833812.1|	30022181	NP_833812.1	ADP-ribose pyrophosphatase	0.61781	0.0481794	1
	-	BC4298	gi|30022379|ref|NP_834010.1|	30022379	NP_834010.1	cytidine deaminase	0.770442	0.0613907	0
	-	BC4375	gi|30022456|ref|NP_834087.1|	30022456	NP_834087.1	uridine kinase	-0.169588	0.312203	0
	-	BC4401	gi|30022482|ref|NP_834113.1|	30022482	NP_834113.1	GTP pyrophosphokinase	-0.191183	0.287771	0
	Apt	BC4402	gi|30022483|ref|NP_834114.1|	30022483	NP_834114.1	adenine phosphoribosyltransferase	-0.380517	0.240447	0
	-	BC4459	gi|30022540|ref|NP_834171.1|	30022540	NP_834171.1	Type I restriction-modification system methylation subunit	-0.79669	0.0140999	1
	-	BC4587	gi|30022662|ref|NP_834293.1|	30022662	NP_834293.1	DNA polymerase I	-1.11903	0.0652567	0
	-	BC4608	gi|30022683|ref|NP_834314.1|	30022683	NP_834314.1	phosphoesterase, DHH family protein	-0.648838	0.0610053	0
	-	BC4815	gi|30022884|ref|NP_834515.1|	30022884	NP_834515.1	hypoxanthine-guanine phosphoribosyltransferase	-0.490893	0.160975	0
	GlyA	BC5315	gi|30023346|ref|NP_834977.1|	30023346	NP_834977.1	uracil phosphoribosyltransferase	0.590176	0.211563	0
	RpmE2	BC5330	gi|30023361|ref|NP_834992.1|	30023361	NP_834992.1	thymidine kinase	-0.431098	0.157695	0
	PyrG	BC5338	gi|30023369|ref|NP_835000.1|	30023369	NP_835000.1	CTP synthetase	-0.970852	0.00439313	1
	GuaC	BC5452	gi|30023481|ref|NP_835112.1|	30023481	NP_835112.1	guanosine 5'-monophosphate oxidoreductase	-2.96751	1e-05	1
	rplI	BC5468	gi|30023492|ref|NP_835123.1|	30023492	NP_835123.1	adenylosuccinate synthetase	-0.836013	2.2658e-05	1
						6/ DNA replication and reparation systems
	-	BC0340	gi|30018548|ref|NP_830179.1|	30018548	NP_830179.1	DNA helicase II	-0.99665	0.0362209	1
	-	BC1855	gi|30019997|ref|NP_831628.1|	30019997	NP_831628.1	chromosome segregation ATPase	-0.176911	0.37177	0
	-	BC1863	gi|30020005|ref|NP_831636.1|	30020005	NP_831636.1	MCM domain-contain protein	0.328909	0.33351	0
	-	BC1864	gi|30020006|ref|NP_831637.1|	30020006	NP_831637.1	DNA polymerase I	-0.247421	0.391986	0
	-	BC3769	gi|30021861|ref|NP_833492.1|	30021861	NP_833492.1	DNA mismatch repair protein	-0.313546	0.236333	0
	-	BC4282	gi|30022364|ref|NP_833995.1|	30022364	NP_833995.1	endonuclease IV	-0.0975491	0.34969	0
	LeuD	BC0104	gi|30018354|ref|NP_829985.1|	30018354	NP_829985.1	DNA integrity scanning protein DisA	-0.0645229	0.377622	0
	LigA	BC0341	gi|30018549|ref|NP_830180.1|	30018549	NP_830180.1	NAD-dependent DNA ligase LigA	-0.177033	0.336313	0
	RecA	BC3779	gi|30021871|ref|NP_833502.1|	30021871	NP_833502.1	recombinase A	0.134323	0.219029	0
	RpsF	BC5475	gi|30023497|ref|NP_835128.1|	30023497	NP_835128.1	single-strand DNA-binding protein	0.803145	0.0112769	1
	RuvC	BC4381	gi|30022462|ref|NP_834093.1|	30022462	NP_834093.1	Holliday junction resolvase-like protein	-0.389699	0.216046	0
	SbcC	BC1852	gi|30019994|ref|NP_831625.1|	30019994	NP_831625.1	exonuclease SbcC	-0.54526	0.299116	0
	SbcD	BC1857	gi|30019999|ref|NP_831630.1|	30019999	NP_831630.1	exonuclease SbcD	-0.139343	0.402464	0
	UvrA	BC5167	gi|30023200|ref|NP_834831.1|	30023200	NP_834831.1	excinuclease ABC subunit A	0.0951179	0.422721	0
						7/ Amino acid biosynthesis and metabolism
						07.01/ Alanine, aspartate and glutamate metabolism
	-	BC0190	gi|30018427|ref|NP_830058.1|	30018427	NP_830058.1	D-fructose-6-phosphate amidotransferase	-0.528428	0.0233569	1
	-	BC0592	gi|30018778|ref|NP_830409.1|	30018778	NP_830409.1	alanine dehydrogenase	-0.799006	0.0617222	0
	-	BC1432	gi|30019581|ref|NP_831212.1|	30019581	NP_831212.1	proton/sodium-glutamate symport protein	-0.329755	0.139431	0
	-	BC1496	gi|30019644|ref|NP_831275.1|	30019644	NP_831275.1	L-asparaginase	-0.772512	7.83705e-05	1
	-	BC1546	gi|30019693|ref|NP_831324.1|	30019693	NP_831324.1	aspartate aminotransferase	0.126615	0.122879	0
	-	BC1740	gi|30019884|ref|NP_831515.1|	30019884	NP_831515.1	aspartate ammonia-lyase	-0.53386	0.0764961	0
	-	BC1746	gi|30019890|ref|NP_831521.1|	30019890	NP_831521.1	asparagine synthetase AsnA	-2.19481	1e-05	1
	-	BC3093	gi|161511206|ref|NP_832836.2|	161511206	NP_832836.2	aspartate ammonia-lyase	-0.24121	0.231949	0
	-	BC4424	gi|30022505|ref|NP_834136.1|	30022505	NP_834136.1	cysteine desulfurase	0.269135	0.105367	0
	AlD	BC4623	gi|30022698|ref|NP_834329.1|	30022698	NP_834329.1	alanine dehydrogenase	1.26832	0.00854282	1
	AsnS	BC2204	gi|30020338|ref|NP_831969.1|	30020338	NP_831969.1	asparagine synthetase [glutamine-hydrolyzing]	-0.233638	0.143638	0
	GdhA	BC1491	gi|30019639|ref|NP_831270.1|	30019639	NP_831270.1	NAD-specific glutamate dehydrogenase	-0.0679195	0.380652	0
	RocA	BC0344	gi|30018552|ref|NP_830183.1|	30018552	NP_830183.1	1-pyrroline-5-carboxylate dehydrogenase	0.620669	0.00273827	1
						07.02/ Glycine, serine and threonine metabolism
	-	BC3248	gi|30021357|ref|NP_832988.1|	30021357	NP_832988.1	D-3-phosphoglycerate dehydrogenase	0.390943	0.106979	0
	-	BC3249	gi|30021358|ref|NP_832989.1|	30021358	NP_832989.1	phosphoserine aminotransferase	1.00316	0.000572546	1
	-	BC3798	gi|30021889|ref|NP_833520.1|	30021889	NP_833520.1	aspartate kinase I	-0.180831	0.145149	0
	-	BC4225	gi|30022308|ref|NP_833939.1|	30022308	NP_833939.1	glycine dehydrogenase subunit 1	-0.30701	0.101809	0
	-	BC5316	gi|30023347|ref|NP_834978.1|	30023347	NP_834978.1	serine hydroxymethyltransferase	-0.97933	1e-05	1
	-	BC5404	gi|30023434|ref|NP_835065.1|	30023434	NP_835065.1	homoserine dehydrogenase	0.77063	0.00616866	1
	Asd	BC3799	gi|30021890|ref|NP_833521.1|	30021890	NP_833521.1	aspartate-semialdehyde dehydrogenase	0.31313	0.0773585	0
	GcvP	BC4224	gi|30022307|ref|NP_833938.1|	30022307	NP_833938.1	glycine dehydrogenase subunit 2	-0.891617	0.00328357	1
	GcvT	BC4226	gi|30022309|ref|NP_833940.1|	30022309	NP_833940.1	glycine cleavage system aminomethyltransferase T	-0.00562917	0.474699	0
	Kbl	BC0621	gi|30018806|ref|NP_830437.1|	30018806	NP_830437.1	2-amino-3-ketobutyrate coenzyme A ligase	0.738411	0.0526623	0
	TrpA	BC1238	gi|30019391|ref|NP_831022.1|	30019391	NP_831022.1	tryptophan synthase subunit alpha	-0.737634	3.33987e-05	1
	TrpB	BC1237	gi|30019390|ref|NP_831021.1|	30019390	NP_831021.1	tryptophan synthase subunit beta	-0.659528	4.32965e-05	1
						07.03/ Cysteine and methionine metabolism
	-	BC3216	gi|30021326|ref|NP_832957.1|	30021326	NP_832957.1	D-cysteine desulfhydrase	-0.269328	0.14219	0
	-	BC0075	gi|30018339|ref|NP_829970.1|	30018339	NP_829970.1	cysteine synthase	0.756496	0.00154831	1
	-	BC4366	gi|30022447|ref|NP_834078.1|	30022447	NP_834078.1	cystathionine beta-lyase	-0.944059	1e-05	1
	-	BC4368	gi|30022449|ref|NP_834080.1|	30022449	NP_834080.1	5'-methylthioadenosine/S-adenosylhomocysteine nucleosidase	-0.651941	0.0347955	1
	-	BC5371	gi|30023401|ref|NP_835032.1|	30023401	NP_835032.1	spermidine synthase	-2.13888	0.0108381	1
	MetE	BC4003	gi|30022091|ref|NP_833722.1|	30022091	NP_833722.1	5-methyltetrahydropteroyltriglutamate--homocysteine methyltransferase	3.04423	2.83114e-05	1
	MetK	BC4761	gi|30022834|ref|NP_834465.1|	30022834	NP_834465.1	S-adenosylmethionine synthetase	0.0447568	0.378646	0
						07.04/ Valine, leucine and isoleucine degradation
	-	BC4042	gi|30022129|ref|NP_833760.1|	30022129	NP_833760.1	3-hydroxyisobutyrate dehydrogenase	0.323843	0.143084	0
	-	BC4157	gi|30022241|ref|NP_833872.1|	30022241	NP_833872.1	branched-chain alpha-keto acid dehydrogenase subunit E2	0.611474	5.06951e-05	1
	-	BC4158	gi|30022242|ref|NP_833873.1|	30022242	NP_833873.1	2-oxoisovalerate dehydrogenase beta subunit	0.571425	0.0457213	1
	-	BC4159	gi|30022243|ref|NP_833874.1|	30022243	NP_833874.1	2-oxoisovalerate dehydrogenase alpha subunit	0.672049	0.0355434	1
	-	BC4162	gi|30022246|ref|NP_833877.1|	30022246	NP_833877.1	leucine dehydrogenase	0.630867	2.11206e-05	1
						07.05/ Valine, leucine and isoleucine biosynthesis
	-	BC2307	gi|30020439|ref|NP_832070.1|	30020439	NP_832070.1	glycine-AMP ligase	1.23781	0.159712	0
	-	BC2308	gi|30020440|ref|NP_832071.1|	30020440	NP_832071.1	glycine-AMP ligase	0.260171	0.344904	0
	IlvH	BC1226	gi|30019379|ref|NP_831010.1|	30019379	NP_831010.1	Acetyl esterase	-0.269328	0.14219	0
	NamA	BC2023	gi|30020160|ref|NP_831791.1|	30020160	NP_831791.1	NADPH dehydrogenase NamA	0.719149	0.0586802	0
						07.06/ Lysine biosynthesis and degradation
	-	BC1532	gi|30019680|ref|NP_831311.1|	30019680	NP_831311.1	dihydrodipicolinate reductase	-0.0417366	0.40564	0
	-	BC3980	gi|30022068|ref|NP_833699.1|	30022068	NP_833699.1	putative N-acetyldiaminopimelate deacetylase	0.252321	0.152248	0
	-	BC4009	gi|30022097|ref|NP_833728.1|	30022097	NP_833728.1	aminotransferase A	-0.19578	0.17592	0
	-	BC5046	gi|30023085|ref|NP_834716.1|	30023085	NP_834716.1	lysine decarboxylase family protein	0.0443879	0.459456	0
	DapA	BC3797	gi|30021888|ref|NP_833519.1|	30021888	NP_833519.1	dihydrodipicolinate synthase	-0.050251	0.383179	0
	DapD	BC3981	gi|30022069|ref|NP_833700.1|	30022069	NP_833700.1	tetrahydrodipicolinate N-acetyltransferase	0.365962	0.0992349	0
	MurE	BC3914	gi|30022003|ref|NP_833634.1|	30022003	NP_833634.1	UDP-N-acetylmuramoylalanyl-D-glutamate--2,6-diaminopimelate ligase	-0.33476	0.0940531	0
						07.07/ Arginine and proline metabolism
		BC2974	gi|XX|ref|AE016877_ATCC14579_6_pos2933350(at)2932412|$gi|XX|ref|AE016877_ATCC14579_5_pos2932442(at)2932032|	XX	AE016877_ATCC14579_6_pos2933350(at)2932412$AE016877_ATCC14579_5_pos2932442(at)2932032	gamma-glutamyl phosphate reductase	-1.60079	1e-05	1
	-	BC2975	gi|30021090|ref|NP_832721.1|	30021090	NP_832721.1	gamma-glutamyl kinase	-0.0678677	0.374325	0
	-	BC3962	gi|30022050|ref|NP_833681.1|	30022050	NP_833681.1	arginine decarboxylase	-0.588873	0.165717	0
	-	BC4233	gi|30022316|ref|NP_833947.1|	30022316	NP_833947.1	prolyl 4-hydroxylase alpha subunit	-0.0752082	0.366965	0
	-	BC5006	gi|30023046|ref|NP_834677.1|	30023046	NP_834677.1	Prolyne dehydrogenase	0.901815	0.00258425	1
	-	BC5370	gi|30023400|ref|NP_835031.1|	30023400	NP_835031.1	agmatinase	-1.81228	0.013149	1
	ArgD	BC3007	gi|30021122|ref|NP_832753.1|	30021122	NP_832753.1	acetylornithine aminotransferase	-0.734948	0.0601346	0
	PepD	BC2439	gi|30020570|ref|NP_832201.1|	30020570	NP_832201.1	aminoacyl-histidine dipeptidase	-0.334853	0.156585	0
	ProC	BC2977	gi|30021092|ref|NP_832723.1|	30021092	NP_832723.1	pyrroline-5-carboxylate reductase	-0.468709	0.0690752	0
	RocD	BC1149	gi|30019304|ref|NP_830935.1|	30019304	NP_830935.1	ornithine--oxo-acid transaminase	0.555228	8.36926e-05	1
	RocF	BC0185	gi|30018422|ref|NP_830053.1|	30018422	NP_830053.1	arginase	1.73725	0.000133706	1
						07.08/ Histidine metabolism
	-	BC1409	gi|30019558|ref|NP_831189.1|	30019558	NP_831189.1	1-(5-phosphoribosyl)-5-[(5-phosphoribosylamino)methylideneamino] imidazole-4-carboxamide isomerase	1.03834	0.0473031	1
	-	BC1518	gi|30019666|ref|NP_831297.1|	30019666	NP_831297.1	histidinol-phosphate aminotransferase	0.388193	0.0353236	1
	-	BC2940	gi|30021056|ref|NP_832687.1|	30021056	NP_832687.1	histidinol-phosphate aminotransferase	0.512447	0.1037	0
	HisB	BC1407	gi|30019556|ref|NP_831187.1|	30019556	NP_831187.1	imidazoleglycerol-phosphate dehydratase	1.20169	1.11437e-05	1
						07.09/ Phenylalanine, tyrosine and tryptophan biosynthesis
	-	BC1233	gi|30019386|ref|NP_831017.1|	30019386	NP_831017.1	anthranilate synthase component II	0.0581606	0.423744	0
	-	BC1516	gi|30019664|ref|NP_831295.1|	30019664	NP_831295.1	chorismate synthase	-0.0373071	0.460412	0
	-	BC2938	gi|30021054|ref|NP_832685.1|	30021054	NP_832685.1	3-phosphoshikimate 1-carboxyvinyltransferase	0.225445	0.199566	0
	-	BC2939	gi|30021055|ref|NP_832686.1|	30021055	NP_832686.1	prephenate dehydrogenase	-0.358544	0.125562	0
	-	BC2941	gi|30021057|ref|NP_832688.1|	30021057	NP_832688.1	chorismate synthase	0.782121	0.0473315	1
	-	BC4427	gi|30022508|ref|NP_834139.1|	30022508	NP_834139.1	prephenate dehydratase	0.717475	0.00219266	1
	AroA	BC2942	gi|30021058|ref|NP_832689.1|	30021058	NP_832689.1	bifunctional 3-deoxy-7-phosphoheptulonate synthase/chorismate mutase	0.00499614	0.483741	0
	AroE	BC4331	gi|30022412|ref|NP_834043.1|	30022412	NP_834043.1	shikimate 5-dehydrogenase	0.0903319	0.412142	0
	TrpC	BC1235	gi|30019388|ref|NP_831019.1|	30019388	NP_831019.1	indole-3-glycerol-phosphate synthase	-1.42019	6.56059e-05	1
	TrpD	BC1234	gi|30019387|ref|NP_831018.1|	30019387	NP_831018.1	anthranilate phosphoribosyltransferase	-1.23487	5.68408e-05	1
	TrpE	BC1232	gi|30019385|ref|NP_831016.1|	30019385	NP_831016.1	anthranilate synthase component I	-1.3264	0.00287244	1
						07.10/ Other amino acid related proteins
	-	BC4674	gi|30022749|ref|NP_834380.1|	30022749	NP_834380.1	bifunctional 3-deoxy-7-phosphoheptulonate synthase/chorismate mutase	-0.0645229	0.377622	0
	-	BC0622	gi|30018807|ref|NP_830438.1|	30018807	NP_830438.1	L-threonine 3-dehydrogenase	0.407217	0.027774	1
	-	BC1370	gi|30019520|ref|NP_831151.1|	30019520	NP_831151.1	D-alanine--poly(phosphoribitol) ligase subunit 2	-0.355587	0.103268	0
	-	BC2241	gi|30020374|ref|NP_832005.1|	30020374	NP_832005.1	succinate-semialdehyde dehydrogenase [NADP+]	0.516892	0.0552695	0
	-	BC2757	gi|30020878|ref|NP_832509.1|	30020878	NP_832509.1	tryptophan 2,3-dioxygenase	0.59811	NaN	0
	-	BC2896	gi|30021013|ref|NP_832644.1|	30021013	NP_832644.1	aspartate aminotransferase	0.630129	0.0353025	1
	-	BC3335	gi|30021443|ref|NP_833074.1|	30021443	NP_833074.1	protein tyrosine phosphatase	-0.899416	0.0132776	1
	-	BC4638	gi|30022713|ref|NP_834344.1|	30022713	NP_834344.1	adenine-specific methyltransferase	-0.333923	0.192706	0
	-	BC4991	gi|30023031|ref|NP_834662.1|	30023031	NP_834662.1	glycine cleavage system protein H	-0.0752082	0.366965	0
	Adc	BC1542	gi|30019690|ref|NP_831321.1|	30019690	NP_831321.1	aspartate alpha-decarboxylase	0.112351	0.354165	0
	ArgE	BC4143	gi|30022227|ref|NP_833858.1|	30022227	NP_833858.1	peptidase T	-0.0860977	0.385846	0
	CsdA(SufS)	BC4981	gi|30023021|ref|NP_834652.1|	30023021	NP_834652.1	cysteine desulfhydrase	0.0404613	0.421667	0
	DltA	BC1372	gi|30019522|ref|NP_831153.1|	30019522	NP_831153.1	D-alanine--D-alanyl carrier protein ligase	-0.285489	0.172993	0
	PanC	BC1541	gi|30019689|ref|NP_831320.1|	30019689	NP_831320.1	pantoate--beta-alanine ligase	-0.36473	0.0578511	0
	PepA	BC4921	gi|30022962|ref|NP_834593.1|	30022962	NP_834593.1	leucyl aminopeptidase	0.479111	0.0381859	1
						07.11/ Amino acid storage
	-	BC1313	gi|30019464|ref|NP_831095.1|	30019464	NP_831095.1	PhaP protein	1.22393	0.000117385	1
						07.12/ Amino sugar and nucleotide sugar metabolism
	-	BC0482	gi|30018688|ref|NP_830319.1|	30018688	NP_830319.1	PTS system, N-acetylglucosamine-specific IIBC component	0.104377	0.386762	0
	-	BC0054	gi|30018320|ref|NP_829951.1|	30018320	NP_829951.1	glucosamine-1-phosphate acetyltransferase	-0.148785	0.240077	0
	-	BC5201	gi|30023234|ref|NP_834865.1|	30023234	NP_834865.1	UDP-N-acetylglucosamine 2-epimerase	-0.632886	0.105924	0
	GlmM	BC0188	gi|30018425|ref|NP_830056.1|	30018425	NP_830056.1	phosphoglucosamine mutase	-0.336643	0.0223078	1
	MurA	BC5288	gi|30023320|ref|NP_834951.1|	30023320	NP_834951.1	UDP-N-acetylglucosamine 1-carboxyvinyltransferase	-0.7769	0.00055248	1
	MurB	BC5063	gi|30023100|ref|NP_834731.1|	30023100	NP_834731.1	UDP-N-acetylenolpyruvoylglucosamine reductase	-0.35423	0.122217	0
						8/Translation, ribosomal structure and biogenesis
						08.01/ Ribosome components
	-	BC5474	gi|30023496|ref|NP_835127.1|	30023496	NP_835127.1	30S ribosomal protein S18	-0.259169	0.288003	0
	RplA	BC0118	gi|161511215|ref|NP_829999.2|	161511215	NP_829999.2	50S ribosomal protein L1	0.118548	0.350849	0
	RplB	BC0134	gi|30018383|ref|NP_830014.1|	30018383	NP_830014.1	50S ribosomal protein L2	-1.44275	0.0100985	1
	RplC	BC0131	gi|30018380|ref|NP_830011.1|	30018380	NP_830011.1	50S ribosomal protein L3	-0.307682	0.324785	0
	RplD	BC0132	gi|30018381|ref|NP_830012.1|	30018381	NP_830012.1	50S ribosomal protein L4	-1.39265	0.0684929	0
	RplE	BC0143	gi|30018392|ref|NP_830023.1|	30018392	NP_830023.1	50S ribosomal protein L5	0.36733	0.176771	0
	RplF	BC0146	gi|30018395|ref|NP_830026.1|	30018395	NP_830026.1	50S ribosomal protein L6	0.673787	0.00318945	1
	RplJ	BC0119	gi|30018369|ref|NP_830000.1|	30018369	NP_830000.1	50S ribosomal protein L10	0.344355	0.120237	0
	RplK	BC0117	gi|30018367|ref|NP_829998.1|	30018367	NP_829998.1	50S ribosomal protein L11	-1.43172	0.0675724	0
	RplK	BC5075	gi|30023112|ref|NP_834743.1|	30023112	NP_834743.1	50S ribosomal protein L11	0.727979	0.114495	0
	RplL	BC0120	gi|30018370|ref|NP_830001.1|	30018370	NP_830001.1	50S ribosomal protein L7/L12	0.950999	0.00793086	1
	RplM	BC0164	gi|30018412|ref|NP_830043.1|	30018412	NP_830043.1	50S ribosomal protein L13	0.0660863	0.411224	0
	RplN	BC0141	gi|30018390|ref|NP_830021.1|	30018390	NP_830021.1	50S ribosomal protein L14	1.08936	0.00432057	1
	RplP	BC0138	gi|30018387|ref|NP_830018.1|	30018387	NP_830018.1	50S ribosomal protein L16	0.493795	0.15789	0
	RplQ	BC0159	gi|30018407|ref|NP_830038.1|	30018407	NP_830038.1	50S ribosomal protein L17	0.77865	0.0118314	1
	RplR	BC0147	gi|30018396|ref|NP_830027.1|	30018396	NP_830027.1	50S ribosomal protein L18	1.12301	0.00405919	1
	RplS	BC3838	gi|30021928|ref|NP_833559.1|	30021928	NP_833559.1	50S ribosomal protein L19	0.631857	0.00786836	1
	RplT	BC4573	gi|30022648|ref|NP_834279.1|	30022648	NP_834279.1	50S ribosomal protein L20	0.718871	0.0503083	0
	RplU	BC4438	gi|30022519|ref|NP_834150.1|	30022519	NP_834150.1	50S ribosomal protein L21	1.05861	0.00791585	1
	RplV	BC0136	gi|30018385|ref|NP_830016.1|	30018385	NP_830016.1	50S ribosomal protein L22	0.572407	0.0647883	0
	RplW	BC0133	gi|30018382|ref|NP_830013.1|	30018382	NP_830013.1	50S ribosomal protein L23	1.03658	0.00405704	1
	RpsB	BC3825	gi|30021915|ref|NP_833546.1|	30021915	NP_833546.1	30S ribosomal protein S2	0.028547	0.460081	0
	RpsC	BC0137	gi|30018386|ref|NP_830017.1|	30018386	NP_830017.1	30S ribosomal protein S3	0.146285	0.264737	0
	RpsD	BC4655	gi|30022730|ref|NP_834361.1|	30022730	NP_834361.1	30S ribosomal protein S4	0.145136	0.348716	0
	RpsE	BC0148	gi|30018397|ref|NP_830028.1|	30018397	NP_830028.1	30S ribosomal protein S5	0.787084	0.017028	1
	RpsG	BC0126	gi|30018376|ref|NP_830007.1|	30018376	NP_830007.1	30S ribosomal protein S7	0.944009	0.00629582	1
	RpsH	BC0145	gi|30018394|ref|NP_830025.1|	30018394	NP_830025.1	30S ribosomal protein S8	1.18718	0.00307188	1
	RpsI	BC0165	gi|30018413|ref|NP_830044.1|	30018413	NP_830044.1	30S ribosomal protein S9	0.853229	0.0996201	0
	RpsJ	BC0130	gi|30018379|ref|NP_830010.1|	30018379	NP_830010.1	30S ribosomal protein S10	1.07594	0.0123302	1
	RpsK	BC0157	gi|30018405|ref|NP_830036.1|	30018405	NP_830036.1	30S ribosomal protein S11	1.11241	0.0140278	1
	RpsL	BC0125	gi|30018375|ref|NP_830006.1|	30018375	NP_830006.1	30S ribosomal protein S12	1.44614	0.00221701	1
	RpsM	BC0156	gi|30018404|ref|NP_830035.1|	30018404	NP_830035.1	30S ribosomal protein S13	0.663855	0.0375104	1
	RpsN	BC0144	gi|30018393|ref|NP_830024.1|	30018393	NP_830024.1	30S ribosomal protein S14	-0.224002	0.237454	0
	RpsO	BC3806	gi|30021897|ref|NP_833528.1|	30021897	NP_833528.1	30S ribosomal protein S15	0.596169	0.167698	0
	RpsQ	BC0140	gi|30018389|ref|NP_830020.1|	30018389	NP_830020.1	30S ribosomal protein S17	0.207512	0.315342	0
	RpsS	BC5476	gi|30023498|ref|NP_835129.1|	30023498	NP_835129.1	30S ribosomal protein S6	0.77853	0.00876839	1
	RrplO	BC0150	gi|30018399|ref|NP_830030.1|	30018399	NP_830030.1	50S ribosomal protein L15	1.04672	0.0029408	1
	RrpsA	BC1498	gi|30019646|ref|NP_831277.1|	30019646	NP_831277.1	30S ribosomal protein S1	0.0538982	0.402777	0
	rrpsP	BC3842	gi|30021932|ref|NP_833563.1|	30021932	NP_833563.1	30S ribosomal protein S16	1.1619	0.00238078	1
						08.02/ Other ribosome related proteins
	-	BC2017	gi|30020154|ref|NP_831785.1|	30020154	NP_831785.1	ribosomal-protein-serine acetyltransferase	0.638143	NaN	0
	-	BC4093	gi|30022180|ref|NP_833811.1|	30022180	NP_833811.1	ribosomal-protein-serine acetyltransferase	0.346058	0.162583	0
	-	BC4327	gi|30022408|ref|NP_834039.1|	30022408	NP_834039.1	iojap superfamily protein	0.183798	0.313082	0
	-	BC4437	gi|30022518|ref|NP_834149.1|	30022518	NP_834149.1	ribosome-associated protein	-0.026029	0.479019	0
	-	BC4683	gi|30022758|ref|NP_834389.1|	30022758	NP_834389.1	ribosomal-protein-serine acetyltransferase	0.68081	NaN	0
	-	BC5190	gi|30023223|ref|NP_834854.1|	30023223	NP_834854.1	sigma (54) modulation protein / SSU ribosomal protein S30P	1.72341	2.62704e-05	1
	-	BC5329	gi|30023360|ref|NP_834991.1|	30023360	NP_834991.1	peptide chain release factor 1	0.225462	0.112665	0
	EngA	BC1504	gi|30019652|ref|NP_831283.1|	30019652	NP_831283.1	GTP-binding protein EngA	-0.341346	0.118813	0
	EngB	BC4476	gi|30022557|ref|NP_834188.1|	30022557	NP_834188.1	GTPase EngB	-0.548803	0.0553699	0
	Frr	BC3822	gi|30021912|ref|NP_833543.1|	30021912	NP_833543.1	ribosome recycling factor	0.985296	0.0852058	0
	KsgA	BC0046	gi|30018312|ref|NP_829943.1|	30018312	NP_829943.1	dimethyladenosine transferase	-0.151725	0.284117	0
	PrfB	BC5188	gi|30023221|ref|NP_834852.1|	30023221	NP_834852.1	peptide chain release factor 2	-0.159961	0.361112	0
	PrmA	BC4310	gi|30022391|ref|NP_834022.1|	30022391	NP_834022.1	ribosomal protein L11 methyltransferase	-0.0132479	0.484565	0
	RbfA	BC3809	gi|30021900|ref|NP_833531.1|	30021900	NP_833531.1	ribosome-binding factor A	1.13124	0.00690437	1
	RbgA	BC3836	gi|30021926|ref|NP_833557.1|	30021926	NP_833557.1	ribosomal biogenesis GTPase	0.640692	0.112349	0
	RsmB	BC3863	gi|30021953|ref|NP_833584.1|	30021953	NP_833584.1	sun protein	-0.656513	0.00497562	1
	SmpB	BC5128	gi|30023165|ref|NP_834796.1|	30023165	NP_834796.1	SsrA-binding protein	0.586327	0.109336	0
						08.03/ Aminoacyl-tRNA biosynthesis and modification
	-	BC0017	gi|30018290|ref|NP_829921.1|	30018290	NP_829921.1	seryl-tRNA synthetase	-0.336211	0.0445208	1
	-	BC0439	gi|30018647|ref|NP_830278.1|	30018647	NP_830278.1	prolyl-tRNA synthetase	-0.619763	0.00768509	1
	-	BC0469	gi|XX|ref|AE016877_ATCC14579_1_pos459619(at)460410|	XX	AE016877_ATCC14579_1_pos459619(at)460410	Uncharacterized RNA methyltransferase,	0.262058	0.186291	0
	-	BC1177	gi|XX|ref|AE016877_ATCC14579_4_pos1157130(at)1156474|$gi|XX|ref|AE016877_ATCC14579_6_pos1157473(at)1157078|	XX	AE016877_ATCC14579_4_pos1157130(at)1156474$AE016877_ATCC14579_6_pos1157473(at)1157078	Tryptophanyl-tRNA synthetase,	-0.702862	0.0855651	0
	-	BC3772	gi|30021864|ref|NP_833495.1|	30021864	NP_833495.1	tRNA 2-methylthioadenosine synthase	0.279342	0.284704	0
	-	BC3830	gi|30021920|ref|NP_833551.1|	30021920	NP_833551.1	tRNA (uracil-5-)-methyltransferase Gid	-0.673889	0.062053	0
	-	BC4657	gi|30022732|ref|NP_834363.1|	30022732	NP_834363.1	tyrosyl-tRNA synthetase	-0.247746	0.0558411	0
	-	BC4914	gi|XX|ref|AE016877_ATCC14579_2_pos4825946(at)4826194|$gi|XX|ref|AE016877_ATCC14579_2_pos4824701(at)4825945|	XX	AE016877_ATCC14579_2_pos4825946(at)4826194$AE016877_ATCC14579_2_pos4824701(at)4825945	Glycyl-tRNA synthetase,	-1.05894	0.00174917	1
	AlaS	BC4383	gi|30022464|ref|NP_834095.1|	30022464	NP_834095.1	alanyl-tRNA synthetase	-0.326245	0.0700144	0
	ArgS	BC5364	gi|30023394|ref|NP_835025.1|	30023394	NP_835025.1	arginyl-tRNA synthetase	-1.13147	3.34401e-05	1
	AsnC	BC4559	gi|30022634|ref|NP_834265.1|	30022634	NP_834265.1	asparaginyl-tRNA synthetase	1.34912	1e-05	1
	AspC	BC2169	gi|30020303|ref|NP_831934.1|	30020303	NP_831934.1	aspartyl-tRNA synthetase	4.84399	1e-05	1
	AspS	BC4397	gi|30022478|ref|NP_834109.1|	30022478	NP_834109.1	aspartyl-tRNA synthetase	0.141267	0.266691	0
	CysS	BC0110	gi|30018360|ref|NP_829991.1|	30018360	NP_829991.1	cysteinyl-tRNA synthetase	-0.519197	0.105336	0
	Fmt	BC3864	gi|30021954|ref|NP_833585.1|	30021954	NP_833585.1	methionyl-tRNA formyltransferase	-0.271788	0.16018	0
	GatA	BC0351	gi|30018559|ref|NP_830190.1|	30018559	NP_830190.1	aspartyl/glutamyl-tRNA amidotransferase subunit A	-0.21119	0.181353	0
	GatB	BC0352	gi|30018560|ref|NP_830191.1|	30018560	NP_830191.1	aspartyl/glutamyl-tRNA amidotransferase subunit B	-0.0347703	0.425851	0
	GidA	BC5485	gi|30023507|ref|NP_835138.1|	30023507	NP_835138.1	tRNA uridine 5-carboxymethylaminomethyl modification enzyme GidA	-0.798686	0.0336699	1
	GltX	BC0108	gi|30018358|ref|NP_829989.1|	30018358	NP_829989.1	glutamyl-tRNA synthetase	-0.299684	0.0982132	0
	HisS	BC4398	gi|30022479|ref|NP_834110.1|	30022479	NP_834110.1	histidyl-tRNA synthetase	-0.0837049	0.376408	0
	IleS1	BC3895	gi|30021984|ref|NP_833615.1|	30021984	NP_833615.1	isoleucyl-tRNA synthetase	-0.512055	0.00563307	1
	LeuS	BC4737	gi|30022810|ref|NP_834441.1|	30022810	NP_834441.1	leucyl-tRNA synthetase	-0.649543	0.00438545	1
	LysS	BC0084	gi|30018348|ref|NP_829979.1|	30018348	NP_829979.1	lysyl-tRNA synthetase	-0.803402	0.014529	1
	MetS	BC0043	gi|30018309|ref|NP_829940.1|	30018309	NP_829940.1	methionyl-tRNA synthetase	-0.870639	0.0204072	1
	MnmA	BC4391	gi|30022472|ref|NP_834103.1|	30022472	NP_834103.1	tRNA (5-methylaminomethyl-2-thiouridylate)-methyltransferase	0.713225	0.0208778	1
	PheS	BC4561	gi|30022636|ref|NP_834267.1|	30022636	NP_834267.1	phenylalanyl-tRNA synthetase subunit alpha	-0.900184	0.0145405	1
	PheT	BC4560	gi|30022635|ref|NP_834266.1|	30022635	NP_834266.1	phenylalanyl-tRNA synthetase subunit beta	-0.780536	0.0230773	1
	ProS	BC3817	gi|30021908|ref|NP_833539.1|	30021908	NP_833539.1	prolyl-tRNA synthetase	-0.407253	0.134475	0
	Tgt	BC4411	gi|30022492|ref|NP_834123.1|	30022492	NP_834123.1	queuine tRNA-ribosyltransferase	-0.254442	0.254104	0
	ThrS	BC4576	gi|30022651|ref|NP_834282.1|	30022651	NP_834282.1	threonyl-tRNA synthetase	-0.426594	0.0584136	0
	TrmB	BC4696	gi|30022771|ref|NP_834402.1|	30022771	NP_834402.1	tRNA (guanine-N(7))-methyltransferase	-0.499092	0.106164	0
	TrmE	BC5486	gi|30023508|ref|NP_835139.1|	30023508	NP_835139.1	tRNA modification GTPase TrmE	-0.422151	0.0740558	0
	TruB	BC3808	gi|30021899|ref|NP_833530.1|	30021899	NP_833530.1	tRNA pseudouridine synthase B	0.621835	NaN	0
	TyrS	BC5062	gi|30023099|ref|NP_834730.1|	30023099	NP_834730.1	tyrosyl-tRNA synthetase	-0.441617	0.0758909	0
	ValS	BC4465	gi|30022546|ref|NP_834177.1|	30022546	NP_834177.1	valyl-tRNA synthetase	-1.10831	0.0236893	1
						08.04/ Other RNA related proteins
	-	BC0112	gi|30018362|ref|NP_829993.1|	30018362	NP_829993.1	23S rRNA methyltransferase	0.236587	0.250752	0
	-	BC0121	gi|30018371|ref|NP_830002.1|	30018371	NP_830002.1	16S rRNA m(2)G 1207 methyltransferase	0.411502	0.228602	0
	-	BC1021	gi|30019176|ref|NP_830807.1|	30019176	NP_830807.1	3'-5' exoribonuclease YhaM	0.295005	0.161243	0
	-	BC1160	gi|30019315|ref|NP_830946.1|	30019315	NP_830946.1	S1 RNA-binding domain-containing protein	-0.293231	0.149991	0
	-	BC1861	gi|30020003|ref|NP_831634.1|	30020003	NP_831634.1	DNA/RNA helicase	-0.426015	0.294293	0
	-	BC2330	gi|30020462|ref|NP_832093.1|	30020462	NP_832093.1	Zn-dependent hydrolase	0.264141	0.127214	0
	-	BC3977	gi|30022065|ref|NP_833696.1|	30022065	NP_833696.1	Zn-dependent hydrolase	-1.13828	0.0227887	1
	-	BC5129	gi|30023166|ref|NP_834797.1|	30023166	NP_834797.1	exoribonuclease II	-0.326411	0.250831	0
	-	BC5456	gi|30023485|ref|NP_835116.1|	30023485	NP_835116.1	SPOUT methyltransferase superfamily protein	-0.224002	0.237454	0
	RimM	BC3840	gi|30021930|ref|NP_833561.1|	30021930	NP_833561.1	16S rRNA-processing protein	-1.37812	0.00783807	1
	Rnc	BC3847	gi|30021937|ref|NP_833568.1|	30021937	NP_833568.1	ribonuclease III	0.39244	0.0574316	0
	Rph	BC4494	gi|30022573|ref|NP_834204.1|	30022573	NP_834204.1	ribonuclease PH	-0.20806	0.263211	0
	YmfA	BC3796	gi|30021887|ref|NP_833518.1|	30021887	NP_833518.1	Zn-dependent hydrolase	-0.486043	0.0803573	0
	YtpR	BC4689	gi|30022764|ref|NP_834395.1|	30022764	NP_834395.1	tRNA-binding domain-containing protein	0.244167	0.281467	0
						08.05/ Translation apparatus
	-	BC5477	gi|30023499|ref|NP_835130.1|	30023499	NP_835130.1	translation-associated GTPase	-0.55224	0.0105144	1
	FusA	BC0128	gi|30018377|ref|NP_830008.1|	30018377	NP_830008.1	elongation factor G	-0.0704596	0.356752	0
	InfB	BC3811	gi|30021902|ref|NP_833533.1|	30021902	NP_833533.1	translation initiation factor IF-2	0.0750917	0.375612	0
	RplB	BC4575	gi|30022650|ref|NP_834281.1|	30022650	NP_834281.1	translation initiation factor IF-3	0.0315821	0.47219	0
	Tsf	BC3824	gi|30021914|ref|NP_833545.1|	30021914	NP_833545.1	elongation factor Ts	-0.12763	0.246329	0
	Tuf	BC0129	gi|30018378|ref|NP_830009.1|	30018378	NP_830009.1	elongation factor Tu	-0.27427	0.00221656	1
						9/ Cell motility and chemotaxis
						09.01/ Flagella component
	FlaA	BC1657	gi|30019803|ref|NP_831434.1|	30019803	NP_831434.1	flagellin	-1.30972	0.00807748	1
	FlaA	BC1659	gi|30019805|ref|NP_831436.1|	30019805	NP_831436.1	flagellin	-2.85551	0.000663539	1
						09.02/ Chemotaxis system
	CheV	BC1654	gi|30019800|ref|NP_831431.1|	30019800	NP_831431.1	chemotaxis protein cheV	-1.99577	0.00515614	1
	CheY	BC1627	gi|30019774|ref|NP_831405.1|	30019774	NP_831405.1	chemotaxis protein cheY	-1.26229	0.0431842	1
						10/ Transcription , RNA processing and degradation
	-	BC1033	gi|30019188|ref|NP_830819.1|	30019188	NP_830819.1	glycerol uptake operon antiterminator regulatory protein	0.287163	0.1415	0
	NusG	BC0116	gi|30018366|ref|NP_829997.1|	30018366	NP_829997.1	transcription antitermination protein NusG	-0.215035	0.294591	0
	DeaD2	BC0259	gi|30018496|ref|NP_830127.1|	30018496	NP_830127.1	ATP-dependent RNA helicase	-0.64164	0.0020986	1
	DeaD1	BC2103	gi|30020240|ref|NP_831871.1|	30020240	NP_831871.1	ATP-dependent RNA helicase	0.0960924	0.371488	0
	-	BC2408	gi|30020539|ref|NP_832170.1|	30020539	NP_832170.1	ATP-dependent RNA helicase	0.468285	0.125195	0
	NusA	BC3814	gi|30021905|ref|NP_833536.1|	30021905	NP_833536.1	transcription elongation factor NusA	-0.597042	0.0115999	1
	NusB	BC4181	gi|30022264|ref|NP_833895.1|	30022264	NP_833895.1	transcription antitermination protein NusB	-0.0558109	0.464017	0
	-	BC4283	gi|30022365|ref|NP_833996.1|	30022365	NP_833996.1	ATP-dependent RNA helicase	0.268178	0.311031	0
	RpoD	BC4289	gi|30022370|ref|NP_834001.1|	30022370	NP_834001.1	RNA polymerase sigma factor RpoD	0.34925	0.177067	0
	LepA	BC4317	gi|30022398|ref|NP_834029.1|	30022398	NP_834029.1	GTP-binding protein LepA	-0.580094	0.0987773	0
	Rho	BC5332	gi|30023363|ref|NP_834994.1|	30023363	NP_834994.1	transcription termination factor Rho	0.684674	0.0856257	0
						11/Transcriptional regulators
	-	BC0365	gi|30018573|ref|NP_830204.1|	30018573	NP_830204.1	nitrogen regulation protein NIFR3	0.283417	0.206278	0
	-	BC0613	gi|30018799|ref|NP_830430.1|	30018799	NP_830430.1	ArsR family transcriptional regulator	1.66021	0.00421835	1
	-	BC0742	gi|30018901|ref|NP_830532.1|	30018901	NP_830532.1	transcriptional activator tenA	-0.482932	0.117255	0
	-	BC1818	gi|30019960|ref|NP_831591.1|	30019960	NP_831591.1	TetR family transcriptional regulator	-0.0752082	0.366965	0
	-	BC2218	gi|30020352|ref|NP_831983.1|	30020352	NP_831983.1	RpiR family transcriptional regulator	0.260876	0.123045	0
	-	BC2298	gi|30020430|ref|NP_832061.1|	30020430	NP_832061.1	transcriptional repressor	1.16995	0.0209587	1
	-	BC2470	gi|30020600|ref|NP_832231.1|	30020600	NP_832231.1	ECF-type sigma factor negative effector	0.381613	0.165136	0
	-	BC5107	gi|30023144|ref|NP_834775.1|	30023144	NP_834775.1	two-component response regulator	0.652624	0.0878973	0
	-	BC4053	gi|30022140|ref|NP_833771.1|	30022140	NP_833771.1	GntR family transcriptional regulator	0.365239	0.221221	0
	-	BC4081	gi|30022168|ref|NP_833799.1|	30022168	NP_833799.1	MarR family transcriptional regulator	0.707404	0.0935211	0
	-	BC4124	gi|30022210|ref|NP_833841.1|	30022210	NP_833841.1	MarR family transcriptional regulator	1.1556	0.0169564	1
	-	BC4256	gi|30022339|ref|NP_833970.1|	30022339	NP_833970.1	ArsR family transcriptional regulator	1.41472	0.000304776	1
	-	BC4425	gi|30022506|ref|NP_834137.1|	30022506	NP_834137.1	transcriptional regulator	-0.17859	0.192952	0
	-	BC4589	gi|30022664|ref|NP_834295.1|	30022664	NP_834295.1	alkaline phosphatase synthesis transcriptional regulatory protein PhoP	-0.0718803	0.415116	0
	-	BC4603	gi|30022678|ref|NP_834309.1|	30022678	NP_834309.1	GntR family transcriptional regulator	-0.327198	0.0761652	0
	-	BC4835	gi|30022904|ref|NP_834535.1|	30022904	NP_834535.1	two-component response regulator	-0.875606	0.0652035	0
	-	BC4902	gi|30022944|ref|NP_834575.1|	30022944	NP_834575.1	AsnC family transcriptional regulator	0.624441	0.0563714	0
	-	BC4915	gi|30022956|ref|NP_834587.1|	30022956	NP_834587.1	ComA operon protein 2	1.21557	0.0173752	1
	AbrB	BC0042	gi|30018308|ref|NP_829939.1|	30018308	NP_829939.1	transcription state transcriptional regulator AbrB	1.19967	0.000794518	1
	ArgR	BC4174	gi|30022257|ref|NP_833888.1|	30022257	NP_833888.1	arginine repressor	0.621835	NaN	0
	CcpA	BC4672	gi|30022747|ref|NP_834378.1|	30022747	NP_834378.1	catabolite control protein A	-0.393864	0.182087	0
	CggR	BC5141	gi|30023175|ref|NP_834806.1|	30023175	NP_834806.1	central glycolytic genes regulator	-0.0449289	0.427369	0
	ClpC	BC0102	gi|30018352|ref|NP_829983.1|	30018352	NP_829983.1	negative regulator of genetic competence clpC/mecB	-0.555978	0.0901779	0
	CodY	BC3826	gi|30021916|ref|NP_833547.1|	30021916	NP_833547.1	transcriptional repressor CodY	-0.0350409	0.418401	0
	GntR1	BC3792	gi|30021883|ref|NP_833514.1|	30021883	NP_833514.1	GntR family transcriptional regulator	0.0640355	0.445475	0
	GreA	BC4374	gi|30022455|ref|NP_834086.1|	30022455	NP_834086.1	transcription elongation factor GreA	-0.016243	0.481343	0
	hfq	BC3713	gi|30021808|ref|NP_833439.1|	30021808	NP_833439.1	RNA-binding protein Hfq	1.34221	0.0156561	1
	Hpr	BC1047	gi|30019202|ref|NP_830833.1|	30019202	NP_830833.1	transcriptional regulator Hpr	0.559195	0.111197	0
	hrcA	BC4314	gi|30022395|ref|NP_834026.1|	30022395	NP_834026.1	heat-inducible transcription repressor	-0.234669	0.139819	0
	LacI	BC4010	gi|30022098|ref|NP_833729.1|	30022098	NP_833729.1	LacI family transcription regulator	0.107119	0.361711	0
	LexA	BC3690	gi|30021787|ref|NP_833418.1|	30021787	NP_833418.1	LexA repressor	0.55667	0.0587668	0
	MecA	BC2193	gi|30020327|ref|NP_831958.1|	30020327	NP_831958.1	MecA protein	-0.0662453	0.382343	0
	NrdR	BC4581	gi|30022656|ref|NP_834287.1|	30022656	NP_834287.1	transcriptional regulator NrdR	0.247756	0.211239	0
	PhaR	BC1316	gi|30019467|ref|NP_831098.1|	30019467	NP_831098.1	PhaR protein	0.677095	0.0804728	0
	PlcR	BC5350	gi|30023380|ref|NP_835011.1|	30023380	NP_835011.1	transcriptional activator plcR	-0.0752082	0.366965	0
	ResD	BC1477	gi|30019625|ref|NP_831256.1|	30019625	NP_831256.1	transcriptional regulatory protein resD	-0.582861	0.0247839	1
	Rex	BC0291	gi|30018511|ref|NP_830142.1|	30018511	NP_830142.1	redox-sensing transcriptional repressor Rex	0.915727	0.000152755	1
	Rrf2	BC4393	gi|30022474|ref|NP_834105.1|	30022474	NP_834105.1	RRF2 family protein	0.167612	0.356572	0
	TenA	BC2551	gi|30020678|ref|NP_832309.1|	30020678	NP_832309.1	transcriptional activator tenA	-0.0181842	0.479803	0
	TenI	BC0746	gi|30018905|ref|NP_830536.1|	30018905	NP_830536.1	transcriptional regulator TenI	0.470006	0.0659138	0
	TipA	BC4968	gi|30023008|ref|NP_834639.1|	30023008	NP_834639.1	transcriptional activator tipA	-0.118719	0.390068	0
	HutP	BC3653	gi|30021750|ref|NP_833381.1|	30021750	NP_833381.1	anti-terminator HutP	0.822681	0.0335695	1
	YycF	BC5463	gi|30023491|ref|NP_835122.1|	30023491	NP_835122.1	two-component response regulator yycF	0.303064	0.145078	0
						12/ Sporulation
	-	BC5482	gi|30023504|ref|NP_835135.1|	30023504	NP_835135.1	sporulation initiation inhibitor protein soj	0.0952314	0.395541	0
	SpoA	BC4170	gi|30022254|ref|NP_833885.1|	30022254	NP_833885.1	stage 0 sporulation protein A	0.100334	0.395429	0
	SpoF	BC5336	gi|30023367|ref|NP_834998.1|	30023367	NP_834998.1	sporulation initiation phosphotransferase F	0.135671	0.363363	0
	SpoJ	BC5481	gi|30023503|ref|NP_835134.1|	30023503	NP_835134.1	stage 0 sporulation protein J	0.490109	0.118213	0
	SpoJ	BC5483	gi|30023505|ref|NP_835136.1|	30023505	NP_835136.1	stage 0 sporulation protein J	0.579357	NaN	0
	SpoS	BC3776	gi|30021868|ref|NP_833499.1|	30021868	NP_833499.1	stage V sporulation protein S	1.31769	0.0138828	1
	YaaT	BC0038	gi|30018304|ref|NP_829935.1|	30018304	NP_829935.1	tpl protein	-0.000449702	0.499523	0
						13/ Cell Division
	DivIVA	BC3896	gi|30021985|ref|NP_833616.1|	30021985	NP_833616.1	cell division protein DivIVA	0.723929	0.0362373	1
	FtsA	BC3907	gi|30021996|ref|NP_833627.1|	30021996	NP_833627.1	cell division protein ftsA	-0.368866	0.259441	0
	FtsE	BC5186	gi|30023219|ref|NP_834850.1|	30023219	NP_834850.1	cell division ATP-binding protein ftsE	0.0464925	0.375489	0
	FtsH	BC0072	gi|30018336|ref|NP_829967.1|	30018336	NP_829967.1	cell division protein ftsH	-0.0259325	0.467384	0
	FtsX	BC5185	gi|30023218|ref|NP_834849.1|	30023218	NP_834849.1	cell division protein ftsX	0.273552	0.301904	0
	FtsY	BC3845	gi|30021935|ref|NP_833566.1|	30021935	NP_833566.1	cell division protein ftsY	0.262669	0.058797	0
	FtsZ	BC3906	gi|30021995|ref|NP_833626.1|	30021995	NP_833626.1	cell division protein FtsZ	0.805098	0.0313659	1
	GidB	BC5484	gi|30023506|ref|NP_835137.1|	30023506	NP_835137.1	glucose-inhibited division protein B	-0.75918	0.086989	0
	MinC	BC4443	gi|30022524|ref|NP_834155.1|	30022524	NP_834155.1	septum formation inhibitor	-0.154057	0.326548	0
	MinD	BC4442	gi|30022523|ref|NP_834154.1|	30022523	NP_834154.1	cell division inhibitor MinD	0.364374	0.00640978	1
						14/ Rod shape-determining proteins
	Mbl	BC5281	gi|30023313|ref|NP_834944.1|	30023313	NP_834944.1	rod shape-determining protein mreB	-0.522861	0.02139	1
	MreB	BC4446	gi|30022527|ref|NP_834158.1|	30022527	NP_834158.1	rod shape-determining protein mreB	0.0239235	0.430576	0
	MreC	BC4445	gi|30022526|ref|NP_834157.1|	30022526	NP_834157.1	rod shape-determining protein mreC	0.179938	0.298841	0
						15/ Transporters
						15.01/ ABC transporters
	-	BC1050	gi|30019205|ref|NP_830836.1|	30019205	NP_830836.1	ABC-type transporter ATP-binding protein ecsA	-0.0319536	0.427019	0
	-	BC4840	gi|30022909|ref|NP_834540.1|	30022909	NP_834540.1	ABC transporter permease protein	-0.176653	0.314462	0
	-	BC0383	gi|30018591|ref|NP_830222.1|	30018591	NP_830222.1	ferrichrome-binding protein	-0.723423	0.0285319	1
	-	BC0426	gi|30018634|ref|NP_830265.1|	30018634	NP_830265.1	hydroxymethylpyrimidine-binding protein	-1.50821	1e-05	1
	-	BC0616	gi|30018802|ref|NP_830433.1|	30018802	NP_830433.1	Iron(III) dicitrate-binding protein	-0.228098	0.232101	0
	-	BC0619	gi|30018804|ref|NP_830435.1|	30018804	NP_830435.1	Iron(III) dicitrate transport ATP-binding protein fecE	-0.0864436	0.39379	0
	-	BC0743	gi|30018902|ref|NP_830533.1|	30018902	NP_830533.1	hydroxymethylpyrimidine transport ATP-binding protein	-0.493623	0.0229756	1
	-	BC0745	gi|30018904|ref|NP_830535.1|	30018904	NP_830535.1	hydroxymethylpyrimidine-binding protein	-1.1087	0.000385008	1
	-	BC0870	gi|30019025|ref|NP_830656.1|	30019025	NP_830656.1	multidrug ABC transporter permease/ATP-binding protein	1.38242	0.0134451	1
	-	BC0871	gi|30019026|ref|NP_830657.1|	30019026	NP_830657.1	multidrug ABC transporter permease/ATP-binding protein	0.696468	NaN	0
	-	BC1286	gi|30019437|ref|NP_831068.1|	30019437	NP_831068.1	spermidine/putrescine ABC transporter ATP-binding protein	-0.143374	0.182545	0
	-	BC1289	gi|30019440|ref|NP_831071.1|	30019440	NP_831071.1	spermidine/putrescine-binding protein	-0.694116	0.0136494	1
	-	BC2021	gi|30020158|ref|NP_831789.1|	30020158	NP_831789.1	high-affinity zinc uptake system protein znuA precursor	-0.141941	0.364022	0
	-	BC2208	gi|30020342|ref|NP_831973.1|	30020342	NP_831973.1	Iron(III) dicitrate-binding protein	-0.961316	0.0123762	1
	-	BC3738	gi|30021832|ref|NP_833463.1|	30021832	NP_833463.1	Iron(III) dicitrate-binding protein	-0.44015	0.0773983	0
	-	BC2541	gi|30020669|ref|NP_832300.1|	30020669	NP_832300.1	ABC transporter ATP-binding protein	0.696468	NaN	0
	-	BC4528	gi|30022605|ref|NP_834236.1|	30022605	NP_834236.1	ferrichrome-binding protein	-0.498767	0.0823159	0
	-	BC4984	gi|30023024|ref|NP_834655.1|	30023024	NP_834655.1	ABC transporter substrate-binding protein	-0.527927	0.0418562	1
	-	BC5103	gi|30023140|ref|NP_834771.1|	30023140	NP_834771.1	ferric anguibactin transport ATP-binding protein	0.865561	0.0345938	1
	-	BC5380	gi|XX|ref|AE016877_ATCC14579_5_pos5297186(at)5296971|	XX	AE016877_ATCC14579_5_pos5297186(at)5296971	Iron compound ABC transporter, iron compound-binding protein,	-1.22979	0.00513264	1
	-	BC5381	gi|30023411|ref|NP_835042.1|	30023411	NP_835042.1	ferrichrome ABC transporter ATP-binding protein	0.0778583	0.385392	0
	-	BC5433	gi|30023463|ref|NP_835094.1|	30023463	NP_835094.1	ABC transporter ATP-binding protein uup	0.681453	0.0283293	1
	FatB	BC5106	gi|30023143|ref|NP_834774.1|	30023143	NP_834774.1	ferric anguibactin-binding protein	-0.0658622	0.458425	0
	OppA2	BC0215	gi|30018452|ref|NP_830083.1|	30018452	NP_830083.1	oligopeptide-binding protein oppA	0.898681	0.000990766	1
	OppA6	BC1179	gi|30019333|ref|NP_830964.1|	30019333	NP_830964.1	oligopeptide-binding protein oppA	-0.379541	0.21191	0
	OppB	BC1180	gi|30019334|ref|NP_830965.1|	30019334	NP_830965.1	oligopeptide transport system permease protein oppB	0.76793	0.0276339	1
	OppC	BC1181	gi|30019335|ref|NP_830966.1|	30019335	NP_830966.1	oligopeptide transport system permease protein oppC	1.6839	0.00938192	1
	OppD	BC1182	gi|30019336|ref|NP_830967.1|	30019336	NP_830967.1	oligopeptide transport ATP-binding protein oppD	1.05152	8.38743e-05	1
	OppF	BC1183	gi|30019337|ref|NP_830968.1|	30019337	NP_830968.1	oligopeptide transport ATP-binding protein oppF	0.97771	0.000105846	1
	SufB	BC4979	gi|30023019|ref|NP_834650.1|	30023019	NP_834650.1	ABC transporter-associated protein	0.174105	0.162615	0
	SufC	BC4983	gi|30023023|ref|NP_834654.1|	30023023	NP_834654.1	ABC transporter ATP-binding protein	-0.0378426	0.456718	0
	YfmR	BC2151	gi|30020286|ref|NP_831917.1|	30020286	NP_831917.1	ABC transporter ATP-binding protein uup	-0.338585	0.232287	0
	YkpA	BC2933	gi|30021050|ref|NP_832681.1|	30021050	NP_832681.1	ABC transporter ATP-binding protein	-0.718165	0.0147568	1
	ZnuC	BC4279	gi|30022361|ref|NP_833992.1|	30022361	NP_833992.1	high-affinity zinc uptake system ATP-binding protein znuC	0.200915	0.299648	0
						15.02/ Other transports
	FeoA	BC0709	gi|30018890|ref|NP_830521.1|	30018890	NP_830521.1	ferrous iron transport protein A	-0.0628929	0.446744	0
	FeoB	BC0708	gi|30018889|ref|NP_830520.1|	30018889	NP_830520.1	ferrous iron transport protein B	1.00487	0.0124786	1
	-	BC0168	gi|30018416|ref|NP_830047.1|	30018416	NP_830047.1	Mrp protein	0.327514	0.135116	0
	-	BC0615	gi|30018801|ref|NP_830432.1|	30018801	NP_830432.1	di-/tripeptide transporter	1.26969	0.00351993	1
	-	BC0874	gi|30019029|ref|NP_830660.1|	30019029	NP_830660.1	cystine transport ATP-binding protein	0.778565	0.00253962	1
	-	BC1570	gi|30019717|ref|NP_831348.1|	30019717	NP_831348.1	xanthine permease	-0.423772	0.0763405	0
	-	BC1926	gi|30020065|ref|NP_831696.1|	30020065	NP_831696.1	zinc transporter	-0.314517	0.0902744	0
	-	BC3065	gi|30021180|ref|NP_832811.1|	30021180	NP_832811.1	permease	0.354251	0.226354	0
	-	BC3790	gi|30021881|ref|NP_833512.1|	30021881	NP_833512.1	nucleoside transport ATP-binding protein	-0.227216	0.123237	0
	-	BC4807	gi|30022876|ref|NP_834507.1|	30022876	NP_834507.1	ferrous iron transport protein A	-0.273521	0.226448	0
	-	BC4808	gi|30022877|ref|NP_834508.1|	30022877	NP_834508.1	thiamine transporter	0.342248	0.173531	0
	-	BC5052	gi|XX|ref|AE016877_ATCC14579_6_pos4957837(at)4956509|	XX	AE016877_ATCC14579_6_pos4957837(at)4956509	Sodium/alanine symporter,	0.693242	0.0558338	0
	-	BC5418	gi|30023448|ref|NP_835079.1|	30023448	NP_835079.1	major facilitator transporter	0.00253922	0.497767	0
	CorC	BC3355	gi|30021463|ref|NP_833094.1|	30021463	NP_833094.1	magnesium and cobalt efflux protein corC	-0.256341	0.24651	0
	CutC	BC3071	gi|30021186|ref|NP_832817.1|	30021186	NP_832817.1	copper homeostasis protein cutC	-0.183027	0.363923	0
	YhaQ	BC4510	gi|30022588|ref|NP_834219.1|	30022588	NP_834219.1	Sodium export ATP-binding protein	-0.816432	0.0157095	1
						16/ Protein secretion/export apparatus
	SecE	BC0115	gi|30018365|ref|NP_829996.1|	30018365	NP_829996.1	preprotein translocase subunit SecE	-0.204877	0.110696	0
	SipA	BC3070	gi|30021185|ref|NP_832816.1|	30021185	NP_832816.1	Signal peptidase I	0.418538	0.114778	0
	-	BC3843	gi|30021933|ref|NP_833564.1|	30021933	NP_833564.1	signal recognition particle protein	-0.219322	0.291894	0
	-	BC4405	gi|30022486|ref|NP_834117.1|	30022486	NP_834117.1	bifunctional preprotein translocase subunit SecD/SecF	0.57295	0.244888	0
	yajC	BC4410	gi|30022491|ref|NP_834122.1|	30022491	NP_834122.1	preprotein translocase subunit YajC	0.0763908	0.424433	0
	SecA	BC5189	gi|30023222|ref|NP_834853.1|	30023222	NP_834853.1	preprotein translocase subunit SecA	-0.261013	0.315391	0
	-	BC5488	gi|30023510|ref|NP_835141.1|	30023510	NP_835141.1	OxaA-like protein precursor	-0.371303	0.019584	1
						17/ Biosynthesis of cofactors
						17.01/ Iron sulfur metabolism
	NifU	BC4952	gi|30022992|ref|NP_834623.1|	30022992	NP_834623.1	FeS assembly protein	-0.0752082	0.366965	0
	SufD	BC4982	gi|30023022|ref|NP_834653.1|	30023022	NP_834653.1	FeS assembly protein	0.170666	0.0900364	0
	-	BC5048	gi|30023087|ref|NP_834718.1|	30023087	NP_834718.1	Ferritin	-0.373746	0.120764	0
	-	BC5380	gi|30023410|ref|NP_835041.1|	30023410	NP_835041.1	ferrichrome-binding protein	-1.9791	3.10875e-05	1
	-	BC1576	gi|30019723|ref|NP_831354.1|	30019723	NP_831354.1	thiosulfate sulfurtransferase	-0.798888	0.0686765	0
	-	BC4210	gi|30022293|ref|NP_833924.1|	30022293	NP_833924.1	rhodanese-related sulfurtransferase	0.0449255	0.442855	0
	-	BC4346	gi|30022427|ref|NP_834058.1|	30022427	NP_834058.1	protein BC4346	-0.124827	0.397094	0
	YqeV	BC4308	gi|30022389|ref|NP_834020.1|	30022389	NP_834020.1	Fe-S oxidoreductase	-0.833305	0.0213115	1
						17,02/ Thiamine metabolism
	ThiM	BC0419	gi|30018627|ref|NP_830258.1|	30018627	NP_830258.1	hydroxyethylthiazole kinase	-0.736063	0.00281898	1
	ThiE	BC0420	gi|30018628|ref|NP_830259.1|	30018628	NP_830259.1	thiamine-phosphate pyrophosphorylase	0.363593	0.227971	0
	-	BC0747	gi|30018906|ref|NP_830537.1|	30018906	NP_830537.1	glycine oxidase	-0.45042	0.0447468	1
	ThiG	BC0749	gi|30018908|ref|NP_830539.1|	30018908	NP_830539.1	thiazole synthase	0.0345102	0.420992	0
	MoeB	BC0750	gi|30018909|ref|NP_830540.1|	30018909	NP_830540.1	thiamine/molybdopterin biosynthesis ThiF/MoeB-like protein	-0.938989	0.00384001	1
	-	BC0751	gi|30018910|ref|NP_830541.1|	30018910	NP_830541.1	phosphomethylpyrimidine kinase	-0.0398802	0.334482	0
	-	BC4647	gi|30022722|ref|NP_834353.1|	30022722	NP_834353.1	thiamine biosynthesis protein ThiI	-0.885387	0.00931417	1
	ThiC	BC5227	gi|30023259|ref|NP_834890.1|	30023259	NP_834890.1	thiamine biosynthesis protein ThiC	-0.932939	0.00204909	1
	-	BC5413	gi|30023443|ref|NP_835074.1|	30023443	NP_835074.1	pyridoxal kinase	0.149128	0.322715	0
						17.03/ Riboflavin metabolism
	-	BC3807	gi|30021898|ref|NP_833529.1|	30021898	NP_833529.1	bifunctional riboflavin kinase/FMN adenylyltransferase	0.58189	NaN	0
	-	BC4110	gi|30022197|ref|NP_833828.1|	30022197	NP_833828.1	riboflavin synthase subunit alpha	-0.217383	0.126262	0
	-	BC5322	gi|30023353|ref|NP_834984.1|	30023353	NP_834984.1	nitrilotriacetate monooxygenase component B	0.280449	0.139126	0
	RibA	BC4111	gi|30022198|ref|NP_833829.1|	30022198	NP_833829.1	bifunctional 3,4-dihydroxy-2-butanone 4-phosphate synthase/GTP cyclohydrolase II protein	-0.226228	0.238885	0
	RibH	BC4112	gi|30022199|ref|NP_833830.1|	30022199	NP_833830.1	riboflavin synthase subunit beta	0.558216	0.0613547	0
	RibT	BC4060	gi|30022147|ref|NP_833778.1|	30022147	NP_833778.1	RibT protein	0.30147	0.158929	0
						17.04/ Nicotinate and nicotinamide metabolism
	-	BC0597	gi|30018783|ref|NP_830414.1|	30018783	NP_830414.1	nicotinate phosphoribosyltransferase	0.4464	0.136578	0
	NadE	BC1994	gi|30020132|ref|NP_831763.1|	30020132	NP_831763.1	NAD synthetase	0.650333	0.0142685	1
	-	BC4421	gi|30022502|ref|NP_834133.1|	30022502	NP_834133.1	quinolinate synthetase	-0.747442	0.00235408	1
	NadC	BC4422	gi|30022503|ref|NP_834134.1|	30022503	NP_834134.1	nicotinate-nucleotide pyrophosphorylase	-0.758006	0.0110345	1
	PpnK	BC4642	gi|30022717|ref|NP_834348.1|	30022717	NP_834348.1	inorganic polyphosphate/ATP-NAD kinase	2.77197	1e-05	1
	-	BC4685	gi|30022760|ref|NP_834391.1|	30022760	NP_834391.1	nicotinate phosphoribosyltransferase	-0.748035	0.00417647	1
						17.05/ Pantothenate and CoA biosynthesis
	-	BC0073	gi|30018337|ref|NP_829968.1|	30018337	NP_829968.1	pantothenate kinase	-0.553751	0.0406732	1
	CoaD	BC3929	gi|30022017|ref|NP_833648.1|	30022017	NP_833648.1	phosphopantetheine adenylyltransferase	1.61831	0.0102574	1
	CoaE	BC4584	gi|30022659|ref|NP_834290.1|	30022659	NP_834290.1	dephospho-CoA kinase	0.4246	0.223823	0
	PanB	BC1540	gi|30019688|ref|NP_831319.1|	30019688	NP_831319.1	3-methyl-2-oxobutanoate hydroxymethyltransferase	-0.135161	0.33545	0
						17.06/ Biotin metabolism
	-	BC0015	gi|30018288|ref|NP_829919.1|	30018288	NP_829919.1	pyridoxine biosynthesis protein	0.508892	0.0732547	0
	-	BC0016	gi|30018289|ref|NP_829920.1|	30018289	NP_829920.1	glutamine amidotransferase subunit PdxT	0.28155	0.133581	0
	BioA	BC4119	gi|30022206|ref|NP_833837.1|	30022206	NP_833837.1	adenosylmethionine--8-amino-7-oxononanoate transaminase	-0.56832	0.0758085	0
	BioB	BC4114	gi|30022201|ref|NP_833832.1|	30022201	NP_833832.1	biotin synthase	-1.2599	0.00368444	1
	BioD	BC4118	gi|30022205|ref|NP_833836.1|	30022205	NP_833836.1	dithiobiotin synthetase	-0.112578	0.332153	0
	FabG	BC0195	gi|30018432|ref|NP_830063.1|	30018432	NP_830063.1	3-ketoacyl-(acyl-carrier-protein) reductase	-0.0752082	0.366965	0
						17.07/ Folate biosynthesis
	-	BC0076	gi|30018340|ref|NP_829971.1|	30018340	NP_829971.1	para-aminobenzoate synthase component I	0.316546	0.22367	0
	-	BC0077	gi|30018341|ref|NP_829972.1|	30018341	NP_829972.1	para-aminobenzoate/anthranilate synthase glutamine amidotransferase component II	-0.0752082	0.366965	0
	-	BC0079	gi|30018343|ref|NP_829974.1|	30018343	NP_829974.1	dihydropteroate synthase	-0.541956	0.0224906	1
	-	BC0080	gi|30018344|ref|NP_829975.1|	30018344	NP_829975.1	dihydroneopterin aldolase	0.305204	0.153393	0
	FolE	BC1511	gi|30019659|ref|NP_831290.1|	30019659	NP_831290.1	GTP cyclohydrolase I	0.948459	0.00297176	1
						17.8/ Porphyrin metabolism
	-	BC0512	gi|30018718|ref|NP_830349.1|	30018718	NP_830349.1	glutamate-1-semialdehyde aminotransferase	-0.0867068	0.280361	0
	-	BC4468	gi|30022549|ref|NP_834180.1|	30022549	NP_834180.1	glutamate-1-semialdehyde aminotransferase	-0.16856	0.161017	0
	-	BC4469	gi|30022550|ref|NP_834181.1|	30022550	NP_834181.1	delta-aminolevulinic acid dehydratase	-0.90562	0.000593777	1
	HemC	BC4471	gi|30022552|ref|NP_834183.1|	30022552	NP_834183.1	porphobilinogen deaminase	-0.470557	0.225704	0
	HemH	BC1069	gi|30019224|ref|NP_830855.1|	30019224	NP_830855.1	ferrochelatase	0.056995	0.430619	0
						18/ Stress response
	AhpF	BC0376	gi|30018584|ref|NP_830215.1|	30018584	NP_830215.1	Alkyl hydroperoxide reductase subunit F	-0.259386	0.200886	0
	AhpC	BC0377	gi|30018585|ref|NP_830216.1|	30018585	NP_830216.1	Alkyl hydroperoxide reductase C22	0.826646	0.0010764	1
	-	BC0385	gi|30018593|ref|NP_830224.1|	30018593	NP_830224.1	thioredoxin reductase	0.12233	0.385374	0
	-	BC0442	gi|30018650|ref|NP_830281.1|	30018650	NP_830281.1	tellurium resistance protein terD	1.28893	0.000384715	1
	-	BC0443	gi|30018651|ref|NP_830282.1|	30018651	NP_830282.1	tellurium resistance protein terD	0.843855	0.0244511	1
	-	BC0444	gi|30018652|ref|NP_830283.1|	30018652	NP_830283.1	tellurium resistance protein terD	0.647543	0.00394406	1
	-	BC0447	gi|30018655|ref|NP_830286.1|	30018655	NP_830286.1	tellurite resistance protein	-0.526524	0.014566	1
	Bcp	BC0517	gi|30018723|ref|NP_830354.1|	30018723	NP_830354.1	thioredoxin-dependent thiol peroxidase	0.92704	0.0388833	1
	NorQ	BC0625	gi|30018810|ref|NP_830441.1|	30018810	NP_830441.1	NorQ protein	0.523016	0.109072	0
	-	BC0655	gi|30018838|ref|NP_830469.1|	30018838	NP_830469.1	universal stress protein	0.682877	NaN	0
	KatA	BC1155	gi|30019310|ref|NP_830941.1|	30019310	NP_830941.1	catalase	0.19115	0.0654818	0
	-	BC1341	gi|30019491|ref|NP_831122.1|	30019491	NP_831122.1	aluminum resistance protein	0.857047	0.0106167	1
	-	BC1385	gi|30019535|ref|NP_831166.1|	30019535	NP_831166.1	thioredoxin	-0.501567	0.0693939	0
	-	BC1495	gi|30019643|ref|NP_831274.1|	30019643	NP_831274.1	thioredoxin reductase	0.808806	0.00453674	1
	Dps1	BC2011	gi|30020148|ref|NP_831779.1|	30020148	NP_831779.1	non-specific DNA-binding protein Dps / Iron-binding ferritin-like antioxidant protein / ferroxidase	0.521395	0.151581	0
	AcpD	BC2194	gi|30020328|ref|NP_831959.1|	30020328	NP_831959.1	azoreductase	1.63993	0.00160171	1
	CspB	BC3539	gi|30021641|ref|NP_833272.1|	30021641	NP_833272.1	cold shock protein	0.19792	0.344517	0
	AzoR1	BC3707	gi|30021803|ref|NP_833434.1|	30021803	NP_833434.1	aluminum resistance protein	-0.260164	0.148908	0
	-	BC3855	gi|30021945|ref|NP_833576.1|	30021945	NP_833576.1	putative alkaline-shock protein	1.14568	0.0017593	1
	-	BC3956	gi|30022044|ref|NP_833675.1|	30022044	NP_833675.1	GTP-binding protein TypA/BipA	-0.776182	0.0163997	1
	SodA	BC4272	gi|30022355|ref|NP_833986.1|	30022355	NP_833986.1	superoxide dismutase [Mn]	0.548198	0.14519	0
	OhrA	BC4475	gi|30022556|ref|NP_834187.1|	30022556	NP_834187.1	osmotically inducible protein C	0.390791	0.200724	0
	-	BC4625	gi|30022700|ref|NP_834331.1|	30022700	NP_834331.1	universal stress protein	0.84328	0.0339958	1
	Tpx	BC4639	gi|30022714|ref|NP_834345.1|	30022714	NP_834345.1	Thiol peroxidase	-0.00931032	0.493224	0
	UspG	BC4677	gi|30022752|ref|NP_834383.1|	30022752	NP_834383.1	general stress protein	0.219307	0.231344	0
	-	BC4691	gi|30022766|ref|NP_834397.1|	30022766	NP_834397.1	thioredoxin	-0.0752082	0.366965	0
	-	BC4926	gi|30022967|ref|NP_834598.1|	30022967	NP_834598.1	thioredoxin reductase	0.154641	0.145091	0
	Dps2	BC5044	gi|30023083|ref|NP_834714.1|	30023083	NP_834714.1	non-specific DNA-binding protein Dps / Iron-binding ferritin-like antioxidant protein / ferroxidase	-0.169925	0.361172	0
	TrxB	BC5159	gi|30023192|ref|NP_834823.1|	30023192	NP_834823.1	thioredoxin reductase	0.245	0.0242296	1
	YwfI	BC5388	gi|30023418|ref|NP_835049.1|	30023418	NP_835049.1	putative heme peroxidase	-0.167463	0.341616	0
						19/ Chaperones and heat shock proteins
	ClpB	BC1168	gi|30019323|ref|NP_830954.1|	30019323	NP_830954.1	ClpB protein	-1.64086	0.0189007	1
	DnaJ	BC4311	gi|30022392|ref|NP_834023.1|	30022392	NP_834023.1	chaperone protein dnaJ	0.68081	NaN	0
	DnaK	BC4312	gi|30022393|ref|NP_834024.1|	30022393	NP_834024.1	molecular chaperone DnaK	-0.0624418	0.388622	0
	GroEL	BC0295	gi|30018515|ref|NP_830146.1|	30018515	NP_830146.1	chaperonin GroEL	0.0649743	0.385217	0
	GroES	BC0294	gi|161511213|ref|NP_830145.2|	161511213	NP_830145.2	co-chaperonin GroES	0.804494	0.0207438	1
	HslO	BC0074	gi|30018338|ref|NP_829969.1|	30018338	NP_829969.1	Hsp33-like chaperonin	-0.498827	0.131606	0
	PrsA	BC1043	gi|30019198|ref|NP_830829.1|	30019198	NP_830829.1	peptidylprolyl isomerase	-1.28296	7.79007e-05	1
	Tig	BC4480	gi|30022561|ref|NP_834192.1|	30022561	NP_834192.1	trigger factor	-0.242893	0.0307636	1
						20/ Unclassified, unknown
						20.01/ gamma-Hexachlorocyclohexane degradation
	-	BC2609	gi|30020736|ref|NP_832367.1|	30020736	NP_832367.1	cytochrome P450	1.45515	2.82218e-05	1
	-	BC4959	gi|30022999|ref|NP_834630.1|	30022999	NP_834630.1	4-nitrophenylphosphatase	0.558391	0.105104	0
	LppC	BC4511	gi|30022589|ref|NP_834220.1|	30022589	NP_834220.1	acid phosphatase	-2.96661	0.000205293	1
						20.02/ Glyoxylate and dicarboxylate metabolism
	-	BC2101	gi|30020238|ref|NP_831869.1|	30020238	NP_831869.1	formate--tetrahydrofolate ligase	0.403325	0.0276873	1
	-	BC4180	gi|30022263|ref|NP_833894.1|	30022263	NP_833894.1	methylenetetrahydrofolate dehydrogenase (NADP+)	-0.721401	0.0748552	0
						20.03/ Ubiquinone and other terpenoid-quinone biosynthesis
	-	BC2303	gi|30020435|ref|NP_832066.1|	30020435	NP_832066.1	isochorismate synthase DhbC	1.31854	0.0862211	0
	-	BC2305	gi|30020437|ref|NP_832068.1|	30020437	NP_832068.1	isochorismatase	-0.23586	0.150624	0
	-	BC4853	gi|30022921|ref|NP_834552.1|	30022921	NP_834552.1	naphthoate synthase	0.0565746	0.377334	0
	-	BC5341	gi|30023372|ref|NP_835003.1|	30023372	NP_835003.1	Acyl-CoA dehydrogenase, short-chain specific	0.621835	NaN	0
	ubiE	BC1513	gi|30019661|ref|NP_831292.1|	30019661	NP_831292.1	ubiquinone/menaquinone biosynthesis methyltransferase	0.212836	0.349382	0
						20.04/ Terpenoid backbone biosynthesis
	-	BC1512	gi|30019660|ref|NP_831291.1|	30019660	NP_831291.1	heptaprenyl diphosphate synthase component I	-0.0975491	0.34969	0
	-	BC2302	gi|30020434|ref|NP_832065.1|	30020434	NP_832065.1	2,3-dihydroxybenzoate-2,3-dehydrogenase	0.532894	0.237627	0
	-	BC2304	gi|30020436|ref|NP_832067.1|	30020436	NP_832067.1	2,3-dihydroxybenzoate-AMP ligase	0.932344	0.182858	0
	-	BC3819	gi|30021909|ref|NP_833540.1|	30021909	NP_833540.1	1-deoxy-D-xylulose 5-phosphate reductoisomerase	-0.632423	0.0590684	0
	-	BC4176	gi|30022259|ref|NP_833890.1|	30022259	NP_833890.1	1-deoxy-D-xylulose-5-phosphate synthase	0.621835	NaN	0
	Ipk	BC0050	gi|30018316|ref|NP_829947.1|	30018316	NP_829947.1	4-diphosphocytidyl-2-C-methyl-D-erythritol kinase	-0.0678677	0.374325	0
	IspD	BC0106	gi|30018356|ref|NP_829987.1|	30018356	NP_829987.1	2-C-methyl-D-erythritol 4-phosphate cytidylyltransferase	0.937703	0.0110735	1
	IspG	BC4276	gi|30022358|ref|NP_833989.1|	30022358	NP_833989.1	4-hydroxy-3-methylbut-2-en-1-yl diphosphate synthase	-0.337308	0.155631	0
						20.05/ Phosphonate and phosphinate metabolism
	-	BC2809	gi|30020929|ref|NP_832560.1|	30020929	NP_832560.1	phosphinothricin N-acetyltransferase	1.07727	0.0100738	1
						20.06/ Butanoate Metabolism
	PhaC	BC1318	gi|30019469|ref|NP_831100.1|	30019469	NP_831100.1	poly(R)-hydroxyalkanoic acid synthase, class III, PhaC subunit	0.554519	0.0154708	1
	-	BC4161	gi|30022245|ref|NP_833876.1|	30022245	NP_833876.1	butyrate kinase	0.649635	0.00261596	1
	-	BC4163	gi|30022247|ref|NP_833878.1|	30022247	NP_833878.1	phosphate butyryltransferase	0.876531	0.00182406	1
	-	BC5343	gi|30023374|ref|NP_835005.1|	30023374	NP_835005.1	3-hydroxybutyryl-CoA dehydrogenase	0.621835	Nan	0
	FabG	BC1317	gi|30019468|ref|NP_831099.1|	30019468	NP_831099.1	acetoacetyl-CoA reductase	1.49831	1.86414e-05	1
						20,07/ Other pathway or unknown function
	YwfD	BC3460	gi|30021563|ref|NP_833194.1|	30021563	NP_833194.1	Short chain dehydrogenase	0.602236	0.043312	1
	-	BC1376	gi|30019526|ref|NP_831157.1|	30019526	NP_831157.1	flavodoxin	-0.0162877	0.48145	0
	-	BC0101	gi|30018351|ref|NP_829982.1|	30018351	NP_829982.1	ATP:guanido phosphotransferase	-0.808058	0.0269524	1
	-	BC0262	gi|30018499|ref|NP_830130.1|	30018499	NP_830130.1	Holo-[acyl-carrier protein] synthase	0.450107	0.050847	0
	-	BC0287	gi|30018507|ref|NP_830138.1|	30018507	NP_830138.1	glycoprotease family protein	0.547095	0.00883707	1
	-	BC0336	gi|30018544|ref|NP_830175.1|	30018544	NP_830175.1	somatin-like protein	-0.0870286	0.358894	0
	-	BC0339	gi|30018547|ref|NP_830178.1|	30018547	NP_830178.1	geranylgeranylglyceryl phosphate synthase-like protein	-0.269328	0.14219	0
	-	BC0397	gi|30018605|ref|NP_830236.1|	30018605	NP_830236.1	putative cytoplasmic protein	0.260876	0.123045	0
	-	BC0457	gi|30018665|ref|NP_830296.1|	30018665	NP_830296.1	TPR repeat-containing protein	-0.541759	0.147819	0
	-	BC0786	gi|30018945|ref|NP_830576.1|	30018945	NP_830576.1	nitroreductase family protein	0.734809	0.0143642	1
	-	BC1415	gi|30019564|ref|NP_831195.1|	30019564	NP_831195.1	glycerate dehydrogenase	-0.25921	0.200497	0
	-	BC1454	gi|30019603|ref|NP_831234.1|	30019603	NP_831234.1	putative pit accessory protein	-0.611783	0.10558	0
	-	BC1563	gi|30019710|ref|NP_831341.1|	30019710	NP_831341.1	methyltransferase	-0.468652	0.0689304	0
	-	BC1572	gi|30019719|ref|NP_831350.1|	30019719	NP_831350.1	putative GTPase (dynamin-related)	0.535807	0.150998	0
	-	BC1598	gi|30019745|ref|NP_831376.1|	30019745	NP_831376.1	LACX protein	-0.224002	0.237454	0
	-	BC1619	gi|30019766|ref|NP_831397.1|	30019766	NP_831397.1	oxygen-insensitive NADPH nitroreductase	0.638143	NaN	0
	-	BC1747	gi|30019891|ref|NP_831522.1|	30019891	NP_831522.1	glyoxalase family protein	-0.487215	0.143659	0
	-	BC2074	gi|30020211|ref|NP_831842.1|	30020211	NP_831842.1	acetyltransferase	0.696468	NaN	0
	-	BC2179	gi|30020313|ref|NP_831944.1|	30020313	NP_831944.1	acetyltransferase	0.870913	NaN	0
	-	BC2200	gi|30020334|ref|NP_831965.1|	30020334	NP_831965.1	DegV family protein	-0.347113	0.123084	0
	-	BC2213	gi|30020347|ref|NP_831978.1|	30020347	NP_831978.1	pyrazinamidase	1.39977	0.0135237	1
	-	BC2369	gi|30020500|ref|NP_832131.1|	30020500	NP_832131.1	acetyltransferase	-1.94629	0.00944577	1
	-	BC2431	gi|30020562|ref|NP_832193.1|	30020562	NP_832193.1	PhnB protein	0.0615516	0.451919	0
	-	BC2919	gi|30021036|ref|NP_832667.1|	30021036	NP_832667.1	aminoglycoside N3'-acetyltransferase	0.638143	NaN	0
	-	BC3044	gi|30021159|ref|NP_832790.1|	30021159	NP_832790.1	putative hydrolase	0.645177	0.0653199	0
	-	BC3302	gi|30021410|ref|NP_833041.1|	30021410	NP_833041.1	pentapeptide repeat-containing protein	-0.587915	0.0416884	1
	-	BC3548	gi|30021650|ref|NP_833281.1|	30021650	NP_833281.1	short chain dehydrogenase	0.341403	0.192385	0
	-	BC3606	gi|30021707|ref|NP_833338.1|	30021707	NP_833338.1	esterase	0.249791	0.290436	0
	-	BC3699	gi|30021796|ref|NP_833427.1|	30021796	NP_833427.1	antigen	1.73221	0.0586167	0
		BC3705	gi|XX|ref|AE016877_ATCC14579_4_pos3670539(at)3669373|$gi|XX|ref|AE016877_ATCC14579_5_pos3669422(at)3669162|	XX	AE016877_ATCC14579_4_pos3670539(at)3669373$AE016877_ATCC14579_5_pos3669422(at)3669162	Glutamine synthetase, type I,	-0.751833	3.49972e-05	1
	-	BC3791	gi|30021882|ref|NP_833513.1|	30021882	NP_833513.1	nucleoside-binding protein	-0.815876	0.0493687	1
	-	BC3862	gi|30021952|ref|NP_833583.1|	30021952	NP_833583.1	radical SAM protein	-0.388318	0.106049	0
	-	BC3990	gi|30022078|ref|NP_833709.1|	30022078	NP_833709.1	short chain dehydrogenase	1.41825	0.000161944	1
	-	BC4203	gi|30022286|ref|NP_833917.1|	30022286	NP_833917.1	phosphoglycolate phosphatase	-0.20947	0.235693	0
	-	BC4285	gi|XX|ref|AE016877_ATCC14579_1_pos4230325(at)4230876|	XX	AE016877_ATCC14579_1_pos4230325(at)4230876	4-hydroxy-3-methylbut-2-enyl diphosphate reductase,	-0.17859	0.192952	0
	-	BC4294	gi|30022375|ref|NP_834006.1|	30022375	NP_834006.1	CBS domain-containing protein	-0.0752082	0.366965	0
	-	BC4309	gi|30022390|ref|NP_834021.1|	30022390	NP_834021.1	surface protein	0.0797763	0.411269	0
	-	BC4390	gi|30022471|ref|NP_834102.1|	30022471	NP_834102.1	TPR repeat-containing protein	-0.32465	0.197535	0
	-	BC4613	gi|30022688|ref|NP_834319.1|	30022688	NP_834319.1	metal-dependent hydrolase	0.599123	NaN	0
	-	BC5076	gi|30023113|ref|NP_834744.1|	30023113	NP_834744.1	Short chain dehydrogenase	1.93371	1.85626e-05	1
	-	BC5396	gi|30023426|ref|NP_835057.1|	30023426	NP_835057.1	HAD superfamily hydrolase	-0.734689	0.0211187	1
	-	BC5432	gi|30023462|ref|NP_835093.1|	30023462	NP_835093.1	bactoprenol glucosyl transferase	-0.00192828	0.497462	0
	DacA	BC1952	gi|30020091|ref|NP_831722.1|	30020091	NP_831722.1	nitroreductase family protein	1.29909	0.0665474	0
	Def	BC3865	gi|30021955|ref|NP_833586.1|	30021955	NP_833586.1	peptide deformylase	-0.0752082	0.366965	0
	Era	BC4297	gi|30022378|ref|NP_834009.1|	30022378	NP_834009.1	GTP-binding protein Era	-0.472282	0.0830021	0
	EstA	BC5130	gi|30023167|ref|NP_834798.1|	30023167	NP_834798.1	carboxylesterase	0.123745	0.38085	0
	MoeB2	BC4396	gi|30022477|ref|NP_834108.1|	30022477	NP_834108.1	molybdopterin biosynthesis MoeB protein	-0.179375	0.287289	0
	MraW	BC3918	gi|30022007|ref|NP_833638.1|	30022007	NP_833638.1	S-adenosyl-methyltransferase MraW	-0.452417	0.213442	0
	NifU	BC2155	gi|30020290|ref|NP_831921.1|	30020290	NP_831921.1	HEAT repeat-containing PBS lyase	0.540906	0.0769356	0
	ObgE	BC4434	gi|30022515|ref|NP_834146.1|	30022515	NP_834146.1	GTPase ObgE	-0.679782	0.026894	1
	PhoH	BC4302	gi|30022383|ref|NP_834014.1|	30022383	NP_834014.1	PhoH family protein	0.528031	0.07698	0
	ScpB	BC4057	gi|30022144|ref|NP_833775.1|	30022144	NP_833775.1	segregation and condensation protein B	-0.0785283	0.409909	0
	YitK	BC1159	gi|161511210|ref|NP_830945.2|	161511210	NP_830945.2	nucleotide-binding protein	0.143741	0.3718	0
	CinA	BC3780	gi|30021872|ref|NP_833503.1|	30021872	NP_833503.1	competence damage-inducible protein A	0.604103	0.0082261	1
	-	BC3321	gi|30021429|ref|NP_833060.1|	30021429	NP_833060.1	NAD(P)H-dependent flavin reductase	0.291024	0.0811403	0
	-	BC4522	gi|XX|ref|AE016877_ATCC14579_4_pos4467747(at)4466977|$gi|XX|ref|AE016877_ATCC14579_6_pos4467025(at)4466735|	XX	AE016877_ATCC14579_4_pos4467747(at)4466977$AE016877_ATCC14579_6_pos4467025(at)4466735	Electron transfer flavoprotein subunit alpha,	1.42162	1e-05	1
	YloV	BC3854	gi|30021944|ref|NP_833575.1|	30021944	NP_833575.1	kinase related to hydroxyacetone kinase	-0.469776	0.0967143	0
						20.08/ Chromosomical proteins of unknown functions
	-	BC1653	gi|30019799|ref|NP_831430.1|	30019799	NP_831430.1	protein BC1653	-0.371303	0.019584	1
	-	BC0105	gi|30018355|ref|NP_829986.1|	30018355	NP_829986.1	protein BC0105	0.763028	0.0368631	1
	-	BC0387	gi|30018595|ref|NP_830226.1|	30018595	NP_830226.1	protein BC0387	0.870913	0.0123922	1
	-	BC0424	gi|30018632|ref|NP_830263.1|	30018632	NP_830263.1	protein BC0424	0.646751	0.133868	0
	-	BC0539	gi|161511211|ref|NP_830359.2|	161511211	NP_830359.2	protein BC0539	-1.09301	0.0563442	0
	-	BC0857	gi|30019012|ref|NP_830643.1|	30019012	NP_830643.1	protein BC0857	0.492774	0.0709906	0
	-	BC0944	gi|30019099|ref|NP_830730.1|	30019099	NP_830730.1	protein BC0944	-0.14818	0.375794	0
	-	BC1012	gi|30019167|ref|NP_830798.1|	30019167	NP_830798.1	protein BC1012	0.953312	0.0112692	1
	-	BC1020	gi|30019175|ref|NP_830806.1|	30019175	NP_830806.1	protein BC1020	0.177932	0.308758	0
	-	BC1048	gi|30019203|ref|NP_830834.1|	30019203	NP_830834.1	protein BC1048	1.76508	0.00798366	1
	-	BC1196	gi|30019350|ref|NP_830981.1|	30019350	NP_830981.1	putative cytoplasmic protein	-0.226998	0.23896	0
	-	BC1528	gi|30019676|ref|NP_831307.1|	30019676	NP_831307.1	protein BC1528	0.483924	0.097221	0
	-	BC1534	gi|30019682|ref|NP_831313.1|	30019682	NP_831313.1	Lmbe-related protein	0.260876	0.123045	0
	-	BC1535	gi|30019683|ref|NP_831314.1|	30019683	NP_831314.1	glycosyltransferase	-0.0509573	0.39024	0
	-	BC1635	gi|30019782|ref|NP_831413.1|	30019782	NP_831413.1	protein BC1635	-0.367713	0.234385	0
	-	BC1692	gi|30019836|ref|NP_831467.1|	30019836	NP_831467.1	protein BC1692	-0.899416	0.0132776	1
	-	BC1908	gi|30020048|ref|NP_831679.1|	30020048	NP_831679.1	protein BC1908	0.762588	0.18333	0
	-	BC2299	gi|30020431|ref|NP_832062.1|	30020431	NP_832062.1	protein BC2299	0.7115	NaN	0
	-	BC2312	gi|30020444|ref|NP_832075.1|	30020444	NP_832075.1	protein BC2312	0.987402	0.095813	0
	-	BC2579	gi|30020706|ref|NP_832337.1|	30020706	NP_832337.1	putative cytoplasmic protein	1.93584	0.000804059	1
	-	BC2705	gi|30020827|ref|NP_832458.1|	30020827	NP_832458.1	putative cytoplasmic protein	1.69193	4.56389e-05	1
	-	BC2731	gi|30020853|ref|NP_832484.1|	30020853	NP_832484.1	protein BC2731	1.09068	0.00294372	1
	-	BC2969	gi|30021085|ref|NP_832716.1|	30021085	NP_832716.1	protein BC2969	1.34451	0.00301191	1
	-	BC3045	gi|30021160|ref|NP_832791.1|	30021160	NP_832791.1	protein BC3045	-0.496834	0.109523	0
	-	BC3303	gi|30021411|ref|NP_833042.1|	30021411	NP_833042.1	protein BC3303	0.248539	0.105859	0
	-	BC3462	gi|30021565|ref|NP_833196.1|	30021565	NP_833196.1	protein BC3462	0.696468	NaN	0
	-	BC3680	gi|30021777|ref|NP_833408.1|	30021777	NP_833408.1	protein BC3680	-0.706097	0.0465739	1
	-	BC3777	gi|30021869|ref|NP_833500.1|	30021869	NP_833500.1	protein BC3777	-0.309832	0.264596	0
	-	BC3782	gi|30021874|ref|NP_833505.1|	30021874	NP_833505.1	protein BC3782	-0.371866	0.123646	0
	-	BC3815	gi|30021906|ref|NP_833537.1|	30021906	NP_833537.1	protein BC3815	-0.0718803	0.415116	0
	-	BC3900	gi|30021989|ref|NP_833620.1|	30021989	NP_833620.1	putative cytoplasmic protein	0.533786	0.208305	0
	-	BC3901	gi|30021990|ref|NP_833621.1|	30021990	NP_833621.1	putative cytoplasmic protein	0.0021386	0.497282	0
	-	BC3924	gi|30022013|ref|NP_833644.1|	30022013	NP_833644.1	putative cytoplasmic protein	0.0437288	0.45528	0
	-	BC3938	gi|30022026|ref|NP_833657.1|	30022026	NP_833657.1	putative cytoplasmic protein	0.940145	0.0289879	1
	-	BC3960	gi|30022048|ref|NP_833679.1|	30022048	NP_833679.1	protein BC3960	-0.237733	0.278413	0
	-	BC3986	gi|30022074|ref|NP_833705.1|	30022074	NP_833705.1	putative cytoplasmic protein	0.892838	0.0386276	1
	-	BC4020	gi|30022107|ref|NP_833738.1|	30022107	NP_833738.1	protein BC4020	0.823141	0.00646775	1
	-	BC4088	gi|30022175|ref|NP_833806.1|	30022175	NP_833806.1	protein BC4088	-0.0678677	0.374325	0
	-	BC4182	gi|30022265|ref|NP_833896.1|	30022265	NP_833896.1	putative cytoplasmic protein	0.443845	0.0390755	1
	-	BC4208	gi|30022291|ref|NP_833922.1|	30022291	NP_833922.1	protein BC4208	-0.389524	0.121494	0
	-	BC4287	gi|30022368|ref|NP_833999.1|	30022368	NP_833999.1	Cytoplasmic protein	-0.0752082	0.366965	0
	-	BC4293	gi|30022374|ref|NP_834005.1|	30022374	NP_834005.1	protein BC4293	-0.335372	0.154607	0
	-	BC4371	gi|30022452|ref|NP_834083.1|	30022452	NP_834083.1	protein BC4371	-0.488134	0.0183423	1
	-	BC4379	gi|30022460|ref|NP_834091.1|	30022460	NP_834091.1	protein BC4379	0.487639	0.0720575	0
	-	BC4426	gi|30022507|ref|NP_834138.1|	30022507	NP_834138.1	putative cytoplasmic protein	1.07727	0.0100738	1
	-	BC4455	gi|30022536|ref|NP_834167.1|	30022536	NP_834167.1	protein BC4455	-0.504406	0.130489	0
	-	BC4483	gi|30022564|ref|NP_834195.1|	30022564	NP_834195.1	protein BC4483	1.0062	0.00325547	1
	-	BC4484	gi|30022565|ref|NP_834196.1|	30022565	NP_834196.1	putative cytoplasmic protein	0.621835	NaN	0
	-	BC4519	gi|30022597|ref|NP_834228.1|	30022597	NP_834228.1	protein BC4519	-0.572727	0.0389457	1
	-	BC4572	gi|30022647|ref|NP_834278.1|	30022647	NP_834278.1	putative cytoplasmic protein	0.101746	0.399037	0
	-	BC4816	gi|30022885|ref|NP_834516.1|	30022885	NP_834516.1	protein BC4816	-0.0449289	0.427369	0
	-	BC4860	gi|30022928|ref|NP_834559.1|	30022928	NP_834559.1	protein BC4860	0.382119	0.0555455	0
	-	BC4901	gi|30022943|ref|NP_834574.1|	30022943	NP_834574.1	protein BC4901	-0.266733	0.309086	0
	-	BC4963	gi|30023003|ref|NP_834634.1|	30023003	NP_834634.1	putative cytoplasmic protein	0.186985	0.307884	0
	-	BC5047	gi|30023086|ref|NP_834717.1|	30023086	NP_834717.1	protein BC5047	1.32748	0.00802807	1
	-	BC5060	gi|30023097|ref|NP_834728.1|	30023097	NP_834728.1	protein BC5060	1.19033	0.0692508	0
	-	BC5156	gi|30023189|ref|NP_834820.1|	30023189	NP_834820.1	protein BC5156	-0.178187	0.180299	0
	-	BC5317	gi|30023348|ref|NP_834979.1|	30023348	NP_834979.1	protein BC5317	-0.217383	0.126262	0
	-	BC5337	gi|30023368|ref|NP_834999.1|	30023368	NP_834999.1	protein BC5337	-0.0575767	0.4234	0
	-	BC5365	gi|30023395|ref|NP_835026.1|	30023395	NP_835026.1	protein BC5365	0.257142	0.131273	0
						20,09/ Phagic proteins of unknown functions
	-	BC1859	gi|30020001|ref|NP_831632.1|	30020001	NP_831632.1	Phage protein	0.910835	0.0530259	0
	-	BC1862	gi|30020004|ref|NP_831635.1|	30020004	NP_831635.1	Phage protein	-0.155676	0.397072	0
	-	BC1877	gi|30020019|ref|NP_831650.1|	30020019	NP_831650.1	Phage protein	0.305204	0.153393	0
	-	BC1887	gi|30020029|ref|NP_831660.1|	30020029	NP_831660.1	Phage protein	0.384989	0.226588	0
	-	BC1891	gi|30020033|ref|NP_831664.1|	30020033	NP_831664.1	Phage protein	-0.0194467	0.482115	0
	-	BC1892	gi|30020034|ref|NP_831665.1|	30020034	NP_831665.1	Phage protein	0.301367	0.363447	0
	-	BC1894	gi|30020036|ref|NP_831667.1|	30020036	NP_831667.1	Phage protein	0.473011	0.189922	0
	-	BC1897	gi|30020039|ref|NP_831670.1|	30020039	NP_831670.1	Phage protein	0.0786496	0.462256	0
	-	BC1901	gi|30020042|ref|NP_831673.1|	30020042	NP_831673.1	Phage protein	0.707116	0.0820238	0
	-	BC1902	gi|30020043|ref|NP_831674.1|	30020043	NP_831674.1	Phage protein	1.10634	0.101395	0
	-	BC1904	gi|30020045|ref|NP_831676.1|	30020045	NP_831676.1	Phage protein	0.835819	0.165378	0
	-	BC2592	gi|30020719|ref|NP_832350.1|	30020719	NP_832350.1	Phage protein	0.323456	0.1712	0
	-	BC2578	gi|30020705|ref|NP_832336.1|	30020705	NP_832336.1	Phage protein	0.390791	0.200724	0
