# Supplementary material for: Proteomics identifies Bacillus cereus EntD as a pivotal protein for the production of numerous virulence factors
Source: Front Microbiol. 2015 Oct 7;6:1004. doi: 10.3389/fmicb.2015.01004 (PMC4595770; doi:10.3389/fmicb.2015.01004)
Supplement: Supplementary file 5 [file Table5.XLSX]

## Sheet: Table S5
Table S5. List of MS/MS queries assigned to peptides, and corresponding proteins in B. cereus WT and DentD exoproteomes.
Sample File	MS/MS Query	m/z observed	z	Mr (experimental)	Mr (calculated)	Delta (ppm)	Peptide score		Sequence		Miss-cleavage	Modifications	Start	Stop	Gi Number	NP number
F067627	67	437.274	2	872.533	872.533	-0.159306	17.99	K	TVTVKVLN	-	1		424	431	30018972	NP_830603.1
F067627	98	465.752	2	929.49	929.489	0.485213	45.61	K	IDVLMPDK	G	0		407	414	30018972	NP_830603.1
F067627	376	572.78	2	1143.55	1143.54	0.317434	35.42	K	EAFISADYTK	D	0		86	95	30018972	NP_830603.1
F067627	377	572.78	2	1143.55	1143.54	0.632245	45.42	K	EAFISADYTK	D	0		86	95	30018972	NP_830603.1
F067627	652	450.247	3	1347.72	1347.72	0.113525	32.23	K	TAYVHVPYLTGK	A	0		146	157	30018972	NP_830603.1
F067627	653	450.247	3	1347.72	1347.72	0.380643	38.47	K	TAYVHVPYLTGK	A	0		146	157	30018972	NP_830603.1
F067627	654	450.247	3	1347.72	1347.72	0.514202	40.07	K	TAYVHVPYLTGK	A	0		146	157	30018972	NP_830603.1
F067627	655	450.247	3	1347.72	1347.72	0.647761	29.27	K	TAYVHVPYLTGK	A	0		146	157	30018972	NP_830603.1
F067627	656	674.867	2	1347.72	1347.72	1.29033	29.51	K	TAYVHVPYLTGK	A	0		146	157	30018972	NP_830603.1
F067627	657	674.868	2	1347.72	1347.72	1.46841	35.56	K	TAYVHVPYLTGK	A	0		146	157	30018972	NP_830603.1
F067627	711	461.905	3	1382.69	1382.69	0.124395	29.91	K	VNVLHTENGWSK	V	0		67	78	30018972	NP_830603.1
F067627	712	692.355	2	1382.69	1382.69	0.381863	48.83	K	VNVLHTENGWSK	V	0		67	78	30018972	NP_830603.1
F067627	713	692.355	2	1382.7	1382.69	0.569902	40.78	K	VNVLHTENGWSK	V	0		67	78	30018972	NP_830603.1
F067627	714	461.906	3	1382.7	1382.69	0.601724	24.7	K	VNVLHTENGWSK	V	0		67	78	30018972	NP_830603.1
F067627	749	704.923	2	1407.83	1407.83	-0.953238	20.52	K	LIAVDPSVIPLGSK	V	0		371	384	30018972	NP_830603.1
F067627	750	704.924	2	1407.83	1407.83	-0.598082	18.14	K	LIAVDPSVIPLGSK	V	0		371	384	30018972	NP_830603.1
F067627	751	704.924	2	1407.83	1407.83	-0.427607	28.8	K	LIAVDPSVIPLGSK	V	0		371	384	30018972	NP_830603.1
F067627	752	704.924	2	1407.83	1407.83	-0.34237	19.54	K	LIAVDPSVIPLGSK	V	0		371	384	30018972	NP_830603.1
F067627	753	704.924	2	1407.83	1407.83	-0.34237	26.97	K	LIAVDPSVIPLGSK	V	0		371	384	30018972	NP_830603.1
F067627	754	704.924	2	1407.83	1407.83	-0.257133	21.9	K	LIAVDPSVIPLGSK	V	0		371	384	30018972	NP_830603.1
F067627	755	470.285	3	1407.83	1407.83	-0.041198	34.7	K	LIAVDPSVIPLGSK	V	0		371	384	30018972	NP_830603.1
F067627	756	470.285	3	1407.83	1407.83	-0.041198	31.56	K	LIAVDPSVIPLGSK	V	0		371	384	30018972	NP_830603.1
F067627	757	704.924	2	1407.83	1407.83	-0.00142062	30.86	K	LIAVDPSVIPLGSK	V	0		371	384	30018972	NP_830603.1
F067627	758	704.924	2	1407.83	1407.83	0.0838167	18.33	K	LIAVDPSVIPLGSK	V	0		371	384	30018972	NP_830603.1
F067627	759	704.924	2	1407.83	1407.83	0.0838167	16.66	K	LIAVDPSVIPLGSK	V	0		371	384	30018972	NP_830603.1
F067627	760	704.924	2	1407.83	1407.83	0.169054	33.02	K	LIAVDPSVIPLGSK	V	0		371	384	30018972	NP_830603.1
F067627	761	704.924	2	1407.83	1407.83	0.169054	27.63	K	LIAVDPSVIPLGSK	V	0		371	384	30018972	NP_830603.1
F067627	762	704.924	2	1407.83	1407.83	0.169054	43.58	K	LIAVDPSVIPLGSK	V	0		371	384	30018972	NP_830603.1
F067627	763	704.924	2	1407.83	1407.83	0.268498	33.81	K	LIAVDPSVIPLGSK	V	0		371	384	30018972	NP_830603.1
F067627	764	704.924	2	1407.83	1407.83	0.268498	31.94	K	LIAVDPSVIPLGSK	V	0		371	384	30018972	NP_830603.1
F067627	765	704.924	2	1407.83	1407.83	0.268498	25.3	K	LIAVDPSVIPLGSK	V	0		371	384	30018972	NP_830603.1
F067627	766	704.924	2	1407.83	1407.83	0.268498	20.13	K	LIAVDPSVIPLGSK	V	0		371	384	30018972	NP_830603.1
F067627	767	704.924	2	1407.83	1407.83	0.268498	47.54	K	LIAVDPSVIPLGSK	V	0		371	384	30018972	NP_830603.1
F067627	768	704.924	2	1407.83	1407.83	0.353735	28.44	K	LIAVDPSVIPLGSK	V	0		371	384	30018972	NP_830603.1
F067627	769	704.924	2	1407.83	1407.83	0.353735	18.29	K	LIAVDPSVIPLGSK	V	0		371	384	30018972	NP_830603.1
F067627	770	704.924	2	1407.83	1407.83	0.353735	24.77	K	LIAVDPSVIPLGSK	V	0		371	384	30018972	NP_830603.1
F067627	771	704.924	2	1407.83	1407.83	0.353735	48.44	K	LIAVDPSVIPLGSK	V	0		371	384	30018972	NP_830603.1
F067627	772	704.924	2	1407.83	1407.83	0.353735	48.42	K	LIAVDPSVIPLGSK	V	0		371	384	30018972	NP_830603.1
F067627	773	704.924	2	1407.83	1407.83	0.438972	21.62	K	LIAVDPSVIPLGSK	V	0		371	384	30018972	NP_830603.1
F067627	774	704.924	2	1407.83	1407.83	0.438972	32.94	K	LIAVDPSVIPLGSK	V	0		371	384	30018972	NP_830603.1
F067627	775	704.924	2	1407.83	1407.83	0.438972	21.89	K	LIAVDPSVIPLGSK	V	0		371	384	30018972	NP_830603.1
F067627	776	704.924	2	1407.83	1407.83	0.438972	32.01	K	LIAVDPSVIPLGSK	V	0		371	384	30018972	NP_830603.1
F067627	777	704.924	2	1407.83	1407.83	0.438972	17.64	K	LIAVDPSVIPLGSK	V	0		371	384	30018972	NP_830603.1
F067627	778	704.924	2	1407.83	1407.83	0.52421	22.36	K	LIAVDPSVIPLGSK	V	0		371	384	30018972	NP_830603.1
F067627	779	704.924	2	1407.83	1407.83	0.52421	53.95	K	LIAVDPSVIPLGSK	V	0		371	384	30018972	NP_830603.1
F067627	780	704.924	2	1407.83	1407.83	0.52421	26.09	K	LIAVDPSVIPLGSK	V	0		371	384	30018972	NP_830603.1
F067627	781	704.925	2	1407.83	1407.83	0.609447	28.18	K	LIAVDPSVIPLGSK	V	0		371	384	30018972	NP_830603.1
F067627	782	704.925	2	1407.83	1407.83	0.609447	19.39	K	LIAVDPSVIPLGSK	V	0		371	384	30018972	NP_830603.1
F067627	783	704.925	2	1407.83	1407.83	0.609447	36.84	K	LIAVDPSVIPLGSK	V	0		371	384	30018972	NP_830603.1
F067627	784	704.925	2	1407.83	1407.83	0.609447	44.15	K	LIAVDPSVIPLGSK	V	0		371	384	30018972	NP_830603.1
F067627	785	704.925	2	1407.83	1407.83	0.694684	42.47	K	LIAVDPSVIPLGSK	V	0		371	384	30018972	NP_830603.1
F067627	786	704.925	2	1407.83	1407.83	0.779922	49.68	K	LIAVDPSVIPLGSK	V	0		371	384	30018972	NP_830603.1
F067627	787	704.925	2	1407.83	1407.83	0.779922	28.44	K	LIAVDPSVIPLGSK	V	0		371	384	30018972	NP_830603.1
F067627	788	704.925	2	1407.83	1407.83	0.779922	22.62	K	LIAVDPSVIPLGSK	V	0		371	384	30018972	NP_830603.1
F067627	789	704.925	2	1407.83	1407.83	0.779922	18.44	K	LIAVDPSVIPLGSK	V	0		371	384	30018972	NP_830603.1
F067627	791	704.925	2	1407.83	1407.83	0.779922	18.06	K	LIAVDPSVIPLGSK	V	0		371	384	30018972	NP_830603.1
F067627	792	704.925	2	1407.83	1407.83	0.865159	48.53	K	LIAVDPSVIPLGSK	V	0		371	384	30018972	NP_830603.1
F067627	793	704.925	2	1407.84	1407.83	0.950396	15.08	K	LIAVDPSVIPLGSK	V	0		371	384	30018972	NP_830603.1
F067627	795	704.925	2	1407.84	1407.83	1.03563	30.22	K	LIAVDPSVIPLGSK	V	0		371	384	30018972	NP_830603.1
F067627	796	704.925	2	1407.84	1407.83	1.03563	20.49	K	LIAVDPSVIPLGSK	V	0		371	384	30018972	NP_830603.1
F067627	797	704.925	2	1407.84	1407.83	1.03563	24.12	K	LIAVDPSVIPLGSK	V	0		371	384	30018972	NP_830603.1
F067627	798	704.925	2	1407.84	1407.83	1.39079	16.44	K	LIAVDPSVIPLGSK	V	0		371	384	30018972	NP_830603.1
F067627	799	704.925	2	1407.84	1407.83	1.47603	32.72	K	LIAVDPSVIPLGSK	V	0		371	384	30018972	NP_830603.1
F067627	800	704.925	2	1407.84	1407.83	1.56126	18.57	K	LIAVDPSVIPLGSK	V	0		371	384	30018972	NP_830603.1
F067627	801	704.925	2	1407.84	1407.83	1.73174	31.1	K	LIAVDPSVIPLGSK	V	0		371	384	30018972	NP_830603.1
F067627	802	704.925	2	1407.84	1407.83	1.81698	38.97	K	LIAVDPSVIPLGSK	V	0		371	384	30018972	NP_830603.1
F067627	803	704.925	2	1407.84	1407.83	1.81698	24.75	K	LIAVDPSVIPLGSK	V	0		371	384	30018972	NP_830603.1
F067627	804	704.926	2	1407.84	1407.83	2.25737	18.62	K	LIAVDPSVIPLGSK	V	0		371	384	30018972	NP_830603.1
F067627	805	704.926	2	1407.84	1407.83	2.25737	23.15	K	LIAVDPSVIPLGSK	V	0		371	384	30018972	NP_830603.1
F067627	806	704.926	2	1407.84	1407.83	3.29442	22.22	K	LIAVDPSVIPLGSK	V	0		371	384	30018972	NP_830603.1
F067627	807	704.927	2	1407.84	1407.83	3.90529	30.6	K	LIAVDPSVIPLGSK	V	0		371	384	30018972	NP_830603.1
F067627	808	704.927	2	1407.84	1407.83	4.33148	37.96	K	LIAVDPSVIPLGSK	V	0		371	384	30018972	NP_830603.1
F067627	834	708.888	2	1415.76	1415.76	0.31785	51.55	R	AGANTDSEILGKLK	K	1		109	122	30018972	NP_830603.1
F067627	835	472.928	3	1415.76	1415.76	0.348929	30.89	R	AGANTDSEILGKLK	K	1		109	122	30018972	NP_830603.1
F067627	836	472.928	3	1415.76	1415.76	0.793919	38.7	R	AGANTDSEILGKLK	K	1		109	122	30018972	NP_830603.1
F067627	837	708.889	2	1415.76	1415.76	1.01006	54.69	R	AGANTDSEILGKLK	K	1		109	122	30018972	NP_830603.1
F067627	993	489.917	3	1466.73	1466.73	-0.131585	36.01	K	SALGHNLTANPNMK	L	0		357	370	30018972	NP_830603.1
F067627	994	489.917	3	1466.73	1466.73	0.195673	30.21	K	SALGHNLTANPNMK	L	0		357	370	30018972	NP_830603.1
F067627	995	734.373	2	1466.73	1466.73	0.656563	54.25	K	SALGHNLTANPNMK	L	0		357	370	30018972	NP_830603.1
F067627	996	489.918	3	1466.73	1466.73	0.686561	24.11	K	SALGHNLTANPNMK	L	0		357	370	30018972	NP_830603.1
F067627	997	489.918	3	1466.73	1466.73	0.747922	28.61	K	SALGHNLTANPNMK	L	0		357	370	30018972	NP_830603.1
F067627	998	734.373	2	1466.73	1466.73	1.65197	67.32	K	SALGHNLTANPNMK	L	0		357	370	30018972	NP_830603.1
F067627	1044	495.248	3	1482.72	1482.72	-1.06021	23.57	K	SALGHNLTANPNMK	L	0	Oxidation (M) [13]	357	370	30018972	NP_830603.1
F067627	1045	495.248	3	1482.72	1482.72	-0.817414	25.96	K	SALGHNLTANPNMK	L	0	Oxidation (M) [13]	357	370	30018972	NP_830603.1
F067627	1047	495.249	3	1482.72	1482.72	-0.129491	23.46	K	SALGHNLTANPNMK	L	0	Oxidation (M) [13]	357	370	30018972	NP_830603.1
F067627	1048	495.249	3	1482.72	1482.72	-0.00809321	20.5	K	SALGHNLTANPNMK	L	0	Oxidation (M) [13]	357	370	30018972	NP_830603.1
F067627	1049	495.249	3	1482.73	1482.72	0.113305	18.7	K	SALGHNLTANPNMK	L	0	Oxidation (M) [13]	357	370	30018972	NP_830603.1
F067627	1165	509.932	3	1526.77	1526.77	0.00589479	39.31	K	DTYYVTANVLNVR	A	0		96	108	30018972	NP_830603.1
F067627	1166	509.932	3	1526.77	1526.77	0.00589479	45.56	K	DTYYVTANVLNVR	A	0		96	108	30018972	NP_830603.1
F067627	1196	386.971	4	1543.86	1543.86	-0.827797	29.25	R	AGANTDSEILGKLKK	D	2		109	123	30018972	NP_830603.1
F067627	1197	386.971	4	1543.86	1543.86	-0.283705	30.91	R	AGANTDSEILGKLKK	D	2		109	123	30018972	NP_830603.1
F067627	1198	515.626	3	1543.86	1543.86	0.0505228	22.37	R	AGANTDSEILGKLKK	D	2		109	123	30018972	NP_830603.1
F067627	1199	515.626	3	1543.86	1543.86	0.0505228	19.86	R	AGANTDSEILGKLKK	D	2		109	123	30018972	NP_830603.1
F067627	1398	548.612	3	1642.82	1642.82	-0.31653	27.66	R	EAAEAQAEVKAQEAAK	A	1		206	221	30018972	NP_830603.1
F067627	1399	548.613	3	1642.82	1642.82	-0.0973937	49.3	R	EAAEAQAEVKAQEAAK	A	1		206	221	30018972	NP_830603.1
F067627	1400	548.613	3	1642.82	1642.82	0.0121742	53.93	R	EAAEAQAEVKAQEAAK	A	1		206	221	30018972	NP_830603.1
F067627	1401	822.415	2	1642.82	1642.82	0.137569	88.08	R	EAAEAQAEVKAQEAAK	A	1		206	221	30018972	NP_830603.1
F067627	1402	822.416	2	1642.82	1642.82	0.210614	59.52	R	EAAEAQAEVKAQEAAK	A	1		206	221	30018972	NP_830603.1
F067627	1403	548.613	3	1642.82	1642.82	0.23131	30.09	R	EAAEAQAEVKAQEAAK	A	1		206	221	30018972	NP_830603.1
F067627	1404	822.416	2	1642.82	1642.82	0.42975	60.83	R	EAAEAQAEVKAQEAAK	A	1		206	221	30018972	NP_830603.1
F067627	1405	822.416	2	1642.82	1642.82	0.794976	62.99	R	EAAEAQAEVKAQEAAK	A	1		206	221	30018972	NP_830603.1
F067627	1566	571.29	3	1710.85	1710.85	0.322063	47.92	R	VVATAYTADPLENGYK	A	0		335	350	30018972	NP_830603.1
F067627	1567	856.431	2	1710.85	1710.85	1.05036	85.91	R	VVATAYTADPLENGYK	A	0		335	350	30018972	NP_830603.1
F067627	1568	856.431	2	1710.85	1710.85	1.1205	70.74	R	VVATAYTADPLENGYK	A	0		335	350	30018972	NP_830603.1
F067627	1569	571.29	3	1710.85	1710.85	1.49692	64.89	R	VVATAYTADPLENGYK	A	0		335	350	30018972	NP_830603.1
F067627	1635	578.954	3	1733.84	1733.84	0.0945877	16.92	K	IDVLMPDKGSSSSWGR	K	1		407	422	30018972	NP_830603.1
F067627	1636	578.954	3	1733.84	1733.84	0.302219	17.24	K	IDVLMPDKGSSSSWGR	K	1		407	422	30018972	NP_830603.1
F067627	1637	578.954	3	1733.84	1733.84	0.527153	37.34	K	IDVLMPDKGSSSSWGR	K	1		407	422	30018972	NP_830603.1
F067627	1638	578.955	3	1733.84	1733.84	0.630969	40.81	K	IDVLMPDKGSSSSWGR	K	1		407	422	30018972	NP_830603.1
F067627	1639	867.928	2	1733.84	1733.84	0.842061	43	K	IDVLMPDKGSSSSWGR	K	1		407	422	30018972	NP_830603.1
F067627	1640	867.928	2	1733.84	1733.84	0.992017	43.05	K	IDVLMPDKGSSSSWGR	K	1		407	422	30018972	NP_830603.1
F067627	1659	871.938	2	1741.86	1741.86	0.796276	97.33	K	AQADAEAQAAAKAQEAAK	A	1		258	275	30018972	NP_830603.1
F067627	1660	581.628	3	1741.86	1741.86	1.02821	36.5	K	AQADAEAQAAAKAQEAAK	A	1		258	275	30018972	NP_830603.1
F067627	1661	581.628	3	1741.86	1741.86	1.02821	39.08	K	AQADAEAQAAAKAQEAAK	A	1		258	275	30018972	NP_830603.1
F067627	1662	871.938	2	1741.86	1741.86	1.35889	94.65	K	AQADAEAQAAAKAQEAAK	A	1		258	275	30018972	NP_830603.1
F067627	1668	581.998	3	1742.97	1742.97	-0.00401613	35.08	K	TAYVHVPYLTGKAPVK	V	1		146	161	30018972	NP_830603.1
F067627	1669	436.75	4	1742.97	1742.97	0.090076	23.25	K	TAYVHVPYLTGKAPVK	V	1		146	161	30018972	NP_830603.1
F067627	1670	581.998	3	1742.97	1742.97	0.426283	39.11	K	TAYVHVPYLTGKAPVK	V	1		146	161	30018972	NP_830603.1
F067627	1671	581.998	3	1742.97	1742.97	0.529555	46.71	K	TAYVHVPYLTGKAPVK	V	1		146	161	30018972	NP_830603.1
F067627	1672	581.998	3	1742.97	1742.97	0.632827	31.92	K	TAYVHVPYLTGKAPVK	V	1		146	161	30018972	NP_830603.1
F067627	1673	872.494	2	1742.97	1742.97	0.888712	33.28	K	TAYVHVPYLTGKAPVK	V	1		146	161	30018972	NP_830603.1
F067627	1674	872.494	2	1742.97	1742.97	1.09526	42.05	K	TAYVHVPYLTGKAPVK	V	1		146	161	30018972	NP_830603.1
F067627	1677	584.286	3	1749.84	1749.84	0.145728	26.7	K	IDVLMPDKGSSSSWGR	K	1	Oxidation (M) [5]	407	422	30018972	NP_830603.1
F067627	1678	875.926	2	1749.84	1749.84	0.606343	35.16	K	IDVLMPDKGSSSSWGR	K	1	Oxidation (M) [5]	407	422	30018972	NP_830603.1
F067627	1679	584.286	3	1749.84	1749.84	0.762929	25.17	K	IDVLMPDKGSSSSWGR	K	1	Oxidation (M) [5]	407	422	30018972	NP_830603.1
F067627	1680	875.926	2	1749.84	1749.84	1.01781	32.64	K	IDVLMPDKGSSSSWGR	K	1	Oxidation (M) [5]	407	422	30018972	NP_830603.1
F067627	1856	610.306	3	1827.9	1827.9	-0.1685	36.35	K	AQADAEAQAEVKAQEAAK	A	1		234	251	30018972	NP_830603.1
F067627	1857	914.955	2	1827.9	1827.9	0.0645551	107.95	K	AQADAEAQAEVKAQEAAK	A	1		234	251	30018972	NP_830603.1
F067627	1858	610.306	3	1827.9	1827.9	0.225396	75.52	K	AQEAAKAQADAEAQAEVK	A	1		228	245	30018972	NP_830603.1
F067627	1859	610.306	3	1827.9	1827.9	0.32387	56.99	K	AQEAAKAQADAEAQAEVK	A	1		228	245	30018972	NP_830603.1
F067627	1860	914.956	2	1827.9	1827.9	0.600691	71.04	K	AQEAAKAQADAEAQAEVK	A	1		228	245	30018972	NP_830603.1
F067627	1861	610.306	3	1827.9	1827.9	0.635703	48.76	K	AQADAEAQAEVKAQEAAK	A	1		234	251	30018972	NP_830603.1
F067627	1862	914.956	2	1827.9	1827.9	0.66634	103.27	K	AQADAEAQAEVKAQEAAK	A	1		234	251	30018972	NP_830603.1
F067627	1863	914.956	2	1827.9	1827.9	1.20248	68.56	K	AQEAAKAQADAEAQAEVK	A	1		228	245	30018972	NP_830603.1
F067627	1997	621.652	3	1861.94	1861.94	-0.0381324	22.43	K	IDVLMPDKGSSSSWGRK	T	2		407	423	30018972	NP_830603.1
F067627	1998	466.491	4	1861.94	1861.94	0.0606895	32.02	K	IDVLMPDKGSSSSWGRK	T	2		407	423	30018972	NP_830603.1
F067627	1999	466.491	4	1861.94	1861.94	0.318486	20.94	K	IDVLMPDKGSSSSWGRK	T	2		407	423	30018972	NP_830603.1
F067627	2000	621.653	3	1861.94	1861.94	0.364674	18.82	K	IDVLMPDKGSSSSWGRK	T	2		407	423	30018972	NP_830603.1
F067627	2001	621.653	3	1861.94	1861.94	0.654695	40.61	K	IDVLMPDKGSSSSWGRK	T	2		407	423	30018972	NP_830603.1
F067627	2003	621.653	3	1861.94	1861.94	1.0575	29.59	K	IDVLMPDKGSSSSWGRK	T	2		407	423	30018972	NP_830603.1
F067627	2005	931.977	2	1861.94	1861.94	2.23692	36.31	K	IDVLMPDKGSSSSWGRK	T	2		407	423	30018972	NP_830603.1
F067627	2007	931.987	2	1861.96	1861.96	0.816345	108.84	K	VWVEGYGVAIAGDTGGAIK	G	0		385	403	30018972	NP_830603.1
F067627	2008	621.66	3	1861.96	1861.96	0.94739	50.61	K	VWVEGYGVAIAGDTGGAIK	G	0		385	403	30018972	NP_830603.1
F067627	2009	621.66	3	1861.96	1861.96	1.14073	52.61	K	VWVEGYGVAIAGDTGGAIK	G	0		385	403	30018972	NP_830603.1
F067627	2010	931.987	2	1861.96	1861.96	1.27822	109.18	K	VWVEGYGVAIAGDTGGAIK	G	0		385	403	30018972	NP_830603.1
F067627	2011	931.988	2	1861.96	1861.96	1.67566	55.94	K	VWVEGYGVAIAGDTGGAIK	G	0		385	403	30018972	NP_830603.1
F067627	2012	931.988	2	1861.96	1861.96	1.67566	66.1	K	VWVEGYGVAIAGDTGGAIK	G	0		385	403	30018972	NP_830603.1
F067627	2047	624.323	3	1869.95	1869.95	0.16685	45.72	K	VQLNSGKEAFISADYTK	D	1		79	95	30018972	NP_830603.1
F067627	2048	624.323	3	1869.95	1869.95	0.263109	31.58	K	VQLNSGKEAFISADYTK	D	1		79	95	30018972	NP_830603.1
F067627	2049	935.982	2	1869.95	1869.95	0.731571	72.2	K	VQLNSGKEAFISADYTK	D	1		79	95	30018972	NP_830603.1
F067627	2050	935.982	2	1869.95	1869.95	1.51234	75.51	K	VQLNSGKEAFISADYTK	D	1		79	95	30018972	NP_830603.1
F067627	2052	468.496	4	1869.95	1869.95	-0.7059	16.7	R	EAAEAQAEVKAQEAAKAR	E	2		206	223	30018972	NP_830603.1
F067627	2053	624.325	3	1869.95	1869.95	-0.226744	56.63	R	EAAEAQAEVKAQEAAKAR	E	2		206	223	30018972	NP_830603.1
F067627	2054	468.496	4	1869.95	1869.95	-0.171127	19.1	K	AREAAEAQAEVKAQEAAK	A	2		204	221	30018972	NP_830603.1
F067627	2055	935.984	2	1869.95	1869.95	-0.100537	48.92	K	AREAAEAQAEVKAQEAAK	A	2		204	221	30018972	NP_830603.1
F067627	2056	468.496	4	1869.95	1869.95	0.0855636	29.5	K	AREAAEAQAEVKAQEAAK	A	2		204	221	30018972	NP_830603.1
F067627	2058	468.496	4	1869.96	1869.95	0.342254	27.94	K	AREAAEAQAEVKAQEAAK	A	2		204	221	30018972	NP_830603.1
F067627	2059	468.496	4	1869.96	1869.95	0.534772	21.02	K	AREAAEAQAEVKAQEAAK	A	2		204	221	30018972	NP_830603.1
F067627	2060	935.985	2	1869.96	1869.95	0.883444	78.68	R	EAAEAQAEVKAQEAAKAR	E	2		206	223	30018972	NP_830603.1
F067627	2061	624.326	3	1869.96	1869.95	0.944408	62.73	R	EAAEAQAEVKAQEAAKAR	E	2		206	223	30018972	NP_830603.1
F067627	2062	935.985	2	1869.96	1869.95	0.947617	84.14	R	EAAEAQAEVKAQEAAKAR	E	2		206	223	30018972	NP_830603.1
F067627	2063	935.986	2	1869.96	1869.95	1.14013	60.48	K	AREAAEAQAEVKAQEAAK	A	2		204	221	30018972	NP_830603.1
F067627	2064	624.326	3	1869.96	1869.95	1.23319	45.58	K	AREAAEAQAEVKAQEAAK	A	2		204	221	30018972	NP_830603.1
F067627	2065	624.326	3	1869.96	1869.95	1.32944	57.33	K	AREAAEAQAEVKAQEAAK	A	2		204	221	30018972	NP_830603.1
F067627	2066	624.326	3	1869.96	1869.95	1.32944	59.21	R	EAAEAQAEVKAQEAAKAR	E	2		206	223	30018972	NP_830603.1
F067627	2067	624.326	3	1869.96	1869.95	1.4257	34.41	R	EAAEAQAEVKAQEAAKAR	E	2		206	223	30018972	NP_830603.1
F067627	2072	624.665	3	1870.97	1870.97	-1.39499	32.27	K	AVEATKAREAAEAQAEVK	A	2		198	215	30018972	NP_830603.1
F067627	2073	624.665	3	1870.97	1870.97	-1.20258	46.16	K	AVEATKAREAAEAQAEVK	A	2		198	215	30018972	NP_830603.1
F067627	2099	626.984	3	1877.93	1877.93	0.394051	46.7	K	IDVLMPDKGSSSSWGRK	T	2	Oxidation (M) [5]	407	423	30018972	NP_830603.1
F067627	2100	626.985	3	1877.93	1877.93	0.985127	30.32	K	IDVLMPDKGSSSSWGRK	T	2	Oxidation (M) [5]	407	423	30018972	NP_830603.1
F067627	2297	972.044	2	1942.07	1942.07	0.0365589	33.55	K	VQPVAKVEKTTTVQDTAK	V	2		162	179	30018972	NP_830603.1
F067627	2391	657.337	3	1968.99	1969	-4.7095	41.69	K	AQADAEAQAAAKAQEAAKAR	E	2		258	277	30018972	NP_830603.1
F067627	2392	493.255	4	1968.99	1969	-3.03657	18.92	K	AQADAEAQAAAKAQEAAKAR	E	2		258	277	30018972	NP_830603.1
F067627	2393	657.338	3	1968.99	1969	-3.03352	42.43	K	AQADAEAQAAAKAQEAAKAR	E	2		258	277	30018972	NP_830603.1
F067627	2394	493.256	4	1968.99	1969	-1.73642	26.24	K	AQADAEAQAAAKAQEAAKAR	E	2		258	277	30018972	NP_830603.1
F067627	2590	509.258	4	2033	2033	0.453025	15.98	K	GNKIDVLMPDKGSSSSWGR	K	2		404	422	30018972	NP_830603.1
F067627	2591	678.674	3	2033	2033	0.549434	34.28	K	GNKIDVLMPDKGSSSSWGR	K	2		404	422	30018972	NP_830603.1
F067627	2592	509.258	4	2033	2033	0.807181	16.2	K	GNKIDVLMPDKGSSSSWGR	K	2		404	422	30018972	NP_830603.1
F067627	2593	678.674	3	2033	2033	0.815052	31.31	K	GNKIDVLMPDKGSSSSWGR	K	2		404	422	30018972	NP_830603.1
F067627	2594	678.675	3	2033	2033	1.7152	17.56	K	GNKIDVLMPDKGSSSSWGR	K	2		404	422	30018972	NP_830603.1
F067627	2621	684.006	3	2049	2048.99	0.311372	25.5	K	GNKIDVLMPDKGSSSSWGR	K	2	Oxidation (M) [8]	404	422	30018972	NP_830603.1
F067627	2622	513.256	4	2049	2048.99	0.547586	29.52	K	GNKIDVLMPDKGSSSSWGR	K	2	Oxidation (M) [8]	404	422	30018972	NP_830603.1
F067627	2623	513.256	4	2049	2048.99	0.547586	22.2	K	GNKIDVLMPDKGSSSSWGR	K	2	Oxidation (M) [8]	404	422	30018972	NP_830603.1
F067627	2624	684.006	3	2049	2048.99	1.29234	26.72	K	GNKIDVLMPDKGSSSSWGR	K	2	Oxidation (M) [8]	404	422	30018972	NP_830603.1
F067627	2641	686.019	3	2055.03	2055.03	0.159608	27.58	K	AQADAEAQAEVKAQEAAKAR	E	2		234	253	30018972	NP_830603.1
F067627	2642	514.766	4	2055.04	2055.03	0.560575	16.79	K	AQADAEAQAEVKAQEAAKAR	E	2		234	253	30018972	NP_830603.1
F067627	2643	686.019	3	2055.04	2055.03	1.0501	20.58	K	AQADAEAQAEVKAQEAAKAR	E	2		234	253	30018972	NP_830603.1
F067627	2644	514.766	4	2055.04	2055.03	1.16397	27.42	K	AQADAEAQAEVKAQEAAKAR	E	2		234	253	30018972	NP_830603.1
F067627	2671	689.354	3	2065.04	2065.04	1.77091	25.75	K	AGDQVKSALGHNLTANPNMK	L	1		351	370	30018972	NP_830603.1
F067627	2672	689.354	3	2065.04	2065.04	2.03241	34.41	K	AGDQVKSALGHNLTANPNMK	L	1		351	370	30018972	NP_830603.1
F067627	2679	691.697	3	2072.07	2072.07	0.0748045	22.65	K	LLDGYKVNVLHTENGWSK	V	1		61	78	30018972	NP_830603.1
F067627	2680	691.697	3	2072.07	2072.07	0.0748045	17.75	K	LLDGYKVNVLHTENGWSK	V	1		61	78	30018972	NP_830603.1
F067627	2683	691.697	3	2072.07	2072.07	0.523631	31.06	K	LLDGYKVNVLHTENGWSK	V	1		61	78	30018972	NP_830603.1
F067627	2685	1037.04	2	2072.07	2072.07	1.11531	45.45	K	LLDGYKVNVLHTENGWSK	V	1		61	78	30018972	NP_830603.1
F067627	2686	691.698	3	2072.07	2072.07	1.30546	34.82	K	LLDGYKVNVLHTENGWSK	V	1		61	78	30018972	NP_830603.1
F067627	2687	1037.04	2	2072.07	2072.07	1.46279	50.14	K	LLDGYKVNVLHTENGWSK	V	1		61	78	30018972	NP_830603.1
F067627	2717	698.01	3	2091.01	2091.01	0.270683	18.04	K	SATQQPVAKETETSTPSSSR	E	1		312	331	30018972	NP_830603.1
F067627	2718	698.01	3	2091.01	2091.01	0.528932	22.32	K	SATQQPVAKETETSTPSSSR	E	1		312	331	30018972	NP_830603.1
F067627	2747	704.033	3	2109.08	2109.07	0.995223	35.16	R	ELRVVATAYTADPLENGYK	A	1		332	350	30018972	NP_830603.1
F067627	2748	704.033	3	2109.08	2109.07	1.77756	46.92	R	ELRVVATAYTADPLENGYK	A	1		332	350	30018972	NP_830603.1
F067627	2799	536.275	4	2141.07	2141.07	-0.432494	22.88	R	EAAKAQADAEAQAAAKAQEAAK	A	2		254	275	30018972	NP_830603.1
F067627	2801	714.698	3	2141.07	2141.07	0.112093	61.26	R	EAAKAQADAEAQAAAKAQEAAK	A	2		254	275	30018972	NP_830603.1
F067627	2803	1071.54	2	2141.07	2141.07	0.3204	97.98	R	EAAKAQADAEAQAAAKAQEAAK	A	2		254	275	30018972	NP_830603.1
F067627	2804	536.275	4	2141.07	2141.07	0.370842	22.06	R	EAAKAQADAEAQAAAKAQEAAK	A	2		254	275	30018972	NP_830603.1
F067627	2806	1071.54	2	2141.07	2141.07	0.666022	103.24	R	EAAKAQADAEAQAAAKAQEAAK	A	2		254	275	30018972	NP_830603.1
F067627	2808	714.698	3	2141.07	2141.07	0.714596	73.21	R	EAAKAQADAEAQAAAKAQEAAK	A	2		254	275	30018972	NP_830603.1
F067627	2809	714.698	3	2141.07	2141.07	0.798666	84.69	R	EAAKAQADAEAQAAAKAQEAAK	A	2		254	275	30018972	NP_830603.1
F067627	2810	714.699	3	2141.07	2141.07	1.23303	56.64	R	EAAKAQADAEAQAAAKAQEAAK	A	2		254	275	30018972	NP_830603.1
F067627	2868	721.379	3	2161.12	2161.12	-0.284112	29.19	K	VWVEGYGVAIAGDTGGAIKGNK	I	1		385	406	30018972	NP_830603.1
F067627	2869	1081.57	2	2161.12	2161.12	0.347968	86.56	K	VWVEGYGVAIAGDTGGAIKGNK	I	1		385	406	30018972	NP_830603.1
F067627	2870	721.38	3	2161.12	2161.12	0.729253	42.19	K	VWVEGYGVAIAGDTGGAIKGNK	I	1		385	406	30018972	NP_830603.1
F067627	2871	1081.57	2	2161.12	2161.12	1.81943	83.38	K	VWVEGYGVAIAGDTGGAIKGNK	I	1		385	406	30018972	NP_830603.1
F067627	2979	557.784	4	2227.11	2227.11	-0.267163	25.38	R	EAAKAQEAAKAQADAEAQAEVK	A	2		224	245	30018972	NP_830603.1
F067627	2980	557.784	4	2227.11	2227.11	-0.1594	20.41	R	EAAKAQEAAKAQADAEAQAEVK	A	2		224	245	30018972	NP_830603.1
F067627	2982	743.377	3	2227.11	2227.11	0.633557	42.6	R	EAAKAQEAAKAQADAEAQAEVK	A	2		224	245	30018972	NP_830603.1
F067627	2983	743.377	3	2227.11	2227.11	1.13196	51.49	R	EAAKAQEAAKAQADAEAQAEVK	A	2		224	245	30018972	NP_830603.1
F067627	2984	1114.56	2	2227.11	2227.11	2.2078	57.45	R	EAAKAQEAAKAQADAEAQAEVK	A	2		224	245	30018972	NP_830603.1
F067627	3158	1155.59	2	2309.16	2309.15	1.0467	67.7	R	VVATAYTADPLENGYKAGDQVK	S	1		335	356	30018972	NP_830603.1
F067627	3159	770.726	3	2309.16	2309.15	1.13938	24.68	R	VVATAYTADPLENGYKAGDQVK	S	1		335	356	30018972	NP_830603.1
F067627	3160	1155.59	2	2309.16	2309.15	1.35851	85.62	R	VVATAYTADPLENGYKAGDQVK	S	1		335	356	30018972	NP_830603.1
F067627	3161	770.726	3	2309.16	2309.15	1.62007	27.02	R	VVATAYTADPLENGYKAGDQVK	S	1		335	356	30018972	NP_830603.1
F067627	3329	592.346	4	2365.35	2365.35	0.637537	25.06	K	TAYVHVPYLTGKAPVKVQPVAK	V	2		146	167	30018972	NP_830603.1
F067627	3330	789.459	3	2365.35	2365.35	0.779588	34.36	K	TAYVHVPYLTGKAPVKVQPVAK	V	2		146	167	30018972	NP_830603.1
F067627	3331	789.459	3	2365.35	2365.35	1.00788	38.28	K	TAYVHVPYLTGKAPVKVQPVAK	V	2		146	167	30018972	NP_830603.1
F067627	3422	607.558	4	2426.2	2426.2	0.16363	16.5	K	AQEAAKAQADAEAQAEVKAQEAAK	A	2		228	251	30018972	NP_830603.1
F067627	3423	809.742	3	2426.2	2426.2	0.446376	79.36	K	AQEAAKAQADAEAQAEVKAQEAAK	A	2		228	251	30018972	NP_830603.1
F067627	3424	809.743	3	2426.21	2426.2	0.891516	72.81	K	AQEAAKAQADAEAQAEVKAQEAAK	A	2		228	251	30018972	NP_830603.1
F067627	3425	607.559	4	2426.21	2426.2	1.0704	19.86	K	AQEAAKAQADAEAQAEVKAQEAAK	A	2		228	251	30018972	NP_830603.1
F067627	3496	830.753	3	2489.24	2489.24	0.270766	31.07	K	SATQQPVAKETETSTPSSSRELR	V	2		312	334	30018972	NP_830603.1
F067627	3497	830.753	3	2489.24	2489.24	0.4877	41.97	K	SATQQPVAKETETSTPSSSRELR	V	2		312	334	30018972	NP_830603.1
F067627	3699	885.11	3	2652.31	2652.31	0.370621	29.78	K	EAFISADYTKDTYYVTANVLNVR	A	1		86	108	30018972	NP_830603.1
F067627	3700	885.11	3	2652.31	2652.31	0.517663	40.61	K	EAFISADYTKDTYYVTANVLNVR	A	1		86	108	30018972	NP_830603.1
F067627	3701	885.111	3	2652.31	2652.31	0.992721	32.02	K	EAFISADYTKDTYYVTANVLNVR	A	1		86	108	30018972	NP_830603.1
F067627	3702	1327.16	2	2652.31	2652.31	1.41726	84.36	K	EAFISADYTKDTYYVTANVLNVR	A	1		86	108	30018972	NP_830603.1
F067627	3703	885.111	3	2652.31	2652.31	1.54696	24.51	K	EAFISADYTKDTYYVTANVLNVR	A	1		86	108	30018972	NP_830603.1
F067627	3704	1327.16	2	2652.31	2652.31	1.59823	85.59	K	EAFISADYTKDTYYVTANVLNVR	A	1		86	108	30018972	NP_830603.1
F067627	3752	893.749	3	2678.23	2678.22	0.54439	60.66	K	DDVIETTHQVQNDWIQFEYNGK	T	0		124	145	30018972	NP_830603.1
F067627	3753	1340.12	2	2678.23	2678.22	0.755724	51.49	K	DDVIETTHQVQNDWIQFEYNGK	T	0		124	145	30018972	NP_830603.1
F067627	3754	893.75	3	2678.23	2678.22	0.947643	26	K	DDVIETTHQVQNDWIQFEYNGK	T	0		124	145	30018972	NP_830603.1
F067627	3755	893.75	3	2678.23	2678.22	0.947643	34.54	K	DDVIETTHQVQNDWIQFEYNGK	T	0		124	145	30018972	NP_830603.1
F067627	3756	1340.12	2	2678.23	2678.22	1.21125	56.07	K	DDVIETTHQVQNDWIQFEYNGK	T	0		124	145	30018972	NP_830603.1
F067627	3757	893.751	3	2678.23	2678.22	2.04538	51.5	K	DDVIETTHQVQNDWIQFEYNGK	T	0		124	145	30018972	NP_830603.1
F067627	3827	903.469	3	2707.38	2707.38	0.812224	48.04	R	ELRVVATAYTADPLENGYKAGDQVK	S	2		332	356	30018972	NP_830603.1
F067627	3828	903.469	3	2707.38	2707.38	0.878709	63.72	R	ELRVVATAYTADPLENGYKAGDQVK	S	2		332	356	30018972	NP_830603.1
F067627	3829	677.853	4	2707.38	2707.38	0.93559	19.2	R	ELRVVATAYTADPLENGYKAGDQVK	S	2		332	356	30018972	NP_830603.1
F067627	3915	700.625	4	2798.47	2798.47	-0.048598	28.89	K	LLDGYKVNVLHTENGWSKVQLNSGK	E	2		61	85	30018972	NP_830603.1
F067627	3916	700.625	4	2798.47	2798.47	-0.048598	15.89	K	LLDGYKVNVLHTENGWSKVQLNSGK	E	2		61	85	30018972	NP_830603.1
F067627	3917	933.831	3	2798.47	2798.47	0.393072	57.72	K	LLDGYKVNVLHTENGWSKVQLNSGK	E	2		61	85	30018972	NP_830603.1
F067627	3918	933.832	3	2798.48	2798.47	1.37932	40.87	K	LLDGYKVNVLHTENGWSKVQLNSGK	E	2		61	85	30018972	NP_830603.1
F067627	3929	702.588	4	2806.32	2806.32	0.590453	20.07	K	KDDVIETTHQVQNDWIQFEYNGK	T	1		123	145	30018972	NP_830603.1
F067627	3930	936.448	3	2806.32	2806.32	0.831338	61.47	K	KDDVIETTHQVQNDWIQFEYNGK	T	1		123	145	30018972	NP_830603.1
F067627	3931	936.448	3	2806.32	2806.32	0.95962	52.7	K	KDDVIETTHQVQNDWIQFEYNGK	T	1		123	145	30018972	NP_830603.1
F067627	4057	1016.84	3	3047.5	3047.5	0.346514	47.86	K	LKKDDVIETTHQVQNDWIQFEYNGK	T	2		121	145	30018972	NP_830603.1
F067627	4059	1016.84	3	3047.5	3047.5	0.641838	47.14	K	LKKDDVIETTHQVQNDWIQFEYNGK	T	2		121	145	30018972	NP_830603.1
F067627	4060	1016.84	3	3047.5	3047.5	0.947006	46.01	K	LKKDDVIETTHQVQNDWIQFEYNGK	T	2		121	145	30018972	NP_830603.1
F067627	4153	1084.93	3	3251.78	3251.78	0.742055	17.95	K	LIAVDPSVIPLGSKVWVEGYGVAIAGDTGGAIK	G	1		371	403	30018972	NP_830603.1
F067627	4155	1084.94	3	3251.79	3251.78	1.41553	32.55	K	LIAVDPSVIPLGSKVWVEGYGVAIAGDTGGAIK	G	1		371	403	30018972	NP_830603.1
F067627	4193	1127.24	3	3378.71	3378.71	0.739336	59.52	K	VQLNSGKEAFISADYTKDTYYVTANVLNVR	A	2		79	108	30018972	NP_830603.1
F067627	4194	845.685	4	3378.71	3378.71	0.891465	16.33	K	VQLNSGKEAFISADYTKDTYYVTANVLNVR	A	2		79	108	30018972	NP_830603.1
F067627	4196	1127.25	3	3378.71	3378.71	1.17441	70.58	K	VQLNSGKEAFISADYTKDTYYVTANVLNVR	A	2		79	108	30018972	NP_830603.1
F067627	80	453.756	2	905.497	905.497	-0.493652	17.35	K	LLDDFRK	E	1		45	51	30020129	NP_831760.1
F067627	81	302.839	3	905.497	905.497	-0.489234	34.29	K	LLDDFRK	E	1		45	51	30020129	NP_831760.1
F067627	82	302.84	3	905.497	905.497	-0.389841	25.08	K	LLDDFRK	E	1		45	51	30020129	NP_831760.1
F067627	84	453.756	2	905.497	905.497	-0.140254	15.39	K	LLDDFRK	E	1		45	51	30020129	NP_831760.1
F067627	220	526.269	2	1050.52	1050.52	0.301754	31.38	K	IVDADEYVK	Y	0		89	97	30020129	NP_831760.1
F067627	221	526.269	2	1050.52	1050.52	0.777708	45.66	K	IVDADEYVK	Y	0		89	97	30020129	NP_831760.1
F067627	285	555.788	2	1109.56	1109.56	0.417282	26.54	R	EENITITYK	T	0		61	69	30020129	NP_831760.1
F067627	287	555.797	2	1109.58	1109.58	0.339768	19.95	K	TVVYEQMLK	E	0		291	299	30020129	NP_831760.1
F067627	288	555.797	2	1109.58	1109.58	0.339768	19.4	K	TVVYEQMLK	E	0		291	299	30020129	NP_831760.1
F067627	289	555.797	2	1109.58	1109.58	0.556067	28.83	K	TVVYEQMLK	E	0		291	299	30020129	NP_831760.1
F067627	290	555.797	2	1109.58	1109.58	0.772365	27.9	K	TVVYEQMLK	E	0		291	299	30020129	NP_831760.1
F067627	296	556.809	2	1111.6	1111.6	0.0521769	45.33	K	VLNEINWPK	G	0		351	359	30020129	NP_831760.1
F067627	297	556.809	2	1111.6	1111.6	0.286073	34.74	K	VLNEINWPK	G	0		351	359	30020129	NP_831760.1
F067627	298	556.809	2	1111.6	1111.6	0.286073	45	K	VLNEINWPK	G	0		351	359	30020129	NP_831760.1
F067627	299	556.809	2	1111.6	1111.6	0.394026	18.28	K	VLNEINWPK	G	0		351	359	30020129	NP_831760.1
F067627	300	556.809	2	1111.6	1111.6	0.501978	44.75	K	VLNEINWPK	G	0		351	359	30020129	NP_831760.1
F067627	330	563.795	2	1125.57	1125.57	0.495747	23.79	K	TVVYEQMLK	E	0	Oxidation (M) [7]	291	299	30020129	NP_831760.1
F067627	331	563.795	2	1125.57	1125.57	0.72674	21.61	K	TVVYEQMLK	E	0	Oxidation (M) [7]	291	299	30020129	NP_831760.1
F067627	500	414.24	3	1239.7	1239.7	-0.470276	37.06	K	KVLNEINWPK	G	1		350	359	30020129	NP_831760.1
F067627	501	414.24	3	1239.7	1239.7	-0.325079	32.31	K	KVLNEINWPK	G	1		350	359	30020129	NP_831760.1
F067627	502	620.856	2	1239.7	1239.7	0.357345	48.65	K	KVLNEINWPK	G	1		350	359	30020129	NP_831760.1
F067627	503	620.856	2	1239.7	1239.7	0.647739	56.07	K	KVLNEINWPK	G	1		350	359	30020129	NP_831760.1
F067627	519	627.279	2	1252.54	1252.54	0.237916	46.95	K	QSMDGTMQDIK	K	0		339	349	30020129	NP_831760.1
F067627	520	627.279	2	1252.54	1252.54	0.333721	59.12	K	QSMDGTMQDIK	K	0		339	349	30020129	NP_831760.1
F067627	560	426.247	3	1275.72	1275.72	0.70862	16.93	K	LLDDFRKELK	K	2		45	54	30020129	NP_831760.1
F067627	562	638.867	2	1275.72	1275.72	0.91713	21.54	K	LLDDFRKELK	K	2		45	54	30020129	NP_831760.1
F067627	563	638.867	2	1275.72	1275.72	1.10526	29.75	K	LLDDFRKELK	K	2		45	54	30020129	NP_831760.1
F067627	692	456.926	3	1367.76	1367.76	0.378722	28.13	K	VLNEINWPKGAK	R	1		351	362	30020129	NP_831760.1
F067627	693	456.926	3	1367.76	1367.76	0.444524	22.7	K	VLNEINWPKGAK	R	1		351	362	30020129	NP_831760.1
F067627	694	684.886	2	1367.76	1367.76	0.602447	32.14	K	VLNEINWPKGAK	R	1		351	362	30020129	NP_831760.1
F067627	695	684.886	2	1367.76	1367.76	0.968009	33.78	K	VLNEINWPKGAK	R	1		351	362	30020129	NP_831760.1
F067627	966	728.861	2	1455.71	1455.71	0.625126	50.04	K	GMPGDYTFTLQVK	Y	0		109	121	30020129	NP_831760.1
F067627	967	728.861	2	1455.71	1455.71	0.721299	45.72	K	GMPGDYTFTLQVK	Y	0		109	121	30020129	NP_831760.1
F067627	968	728.861	2	1455.71	1455.71	0.721299	47.78	K	GMPGDYTFTLQVK	Y	0		109	121	30020129	NP_831760.1
F067627	969	728.861	2	1455.71	1455.71	0.968602	33.81	K	GMPGDYTFTLQVK	Y	0		109	121	30020129	NP_831760.1
F067627	1004	491.234	3	1470.68	1470.68	-0.250224	24.49	R	NIMDQLYGEFNK	I	0		77	88	30020129	NP_831760.1
F067627	1005	491.234	3	1470.68	1470.68	-0.0666358	30.73	R	NIMDQLYGEFNK	I	0		77	88	30020129	NP_831760.1
F067627	1006	736.348	2	1470.68	1470.68	0.379416	55.06	R	NIMDQLYGEFNK	I	0		77	88	30020129	NP_831760.1
F067627	1007	736.348	2	1470.68	1470.68	0.47461	62.53	R	NIMDQLYGEFNK	I	0		77	88	30020129	NP_831760.1
F067627	1008	736.348	2	1470.68	1470.68	0.719394	72.28	R	NIMDQLYGEFNK	I	0		77	88	30020129	NP_831760.1
F067627	1009	736.349	2	1470.68	1470.68	0.882584	45.2	R	NIMDQLYGEFNK	I	0		77	88	30020129	NP_831760.1
F067627	1017	736.858	2	1471.7	1471.7	0.0896921	55.7	K	GMPGDYTFTLQVK	Y	0	Oxidation (M) [2]	109	121	30020129	NP_831760.1
F067627	1018	736.859	2	1471.7	1471.7	0.67405	61.97	K	GMPGDYTFTLQVK	Y	0	Oxidation (M) [2]	109	121	30020129	NP_831760.1
F067627	1056	744.346	2	1486.68	1486.68	0.847528	56.32	R	NIMDQLYGEFNK	I	0	Oxidation (M) [3]	77	88	30020129	NP_831760.1
F067627	1057	744.346	2	1486.68	1486.68	1.25111	67.3	R	NIMDQLYGEFNK	I	0	Oxidation (M) [3]	77	88	30020129	NP_831760.1
F067627	1081	374.97	4	1495.85	1495.85	-0.429856	17.57	K	KVLNEINWPKGAK	R	2		350	362	30020129	NP_831760.1
F067627	1082	374.97	4	1495.85	1495.85	-0.429856	16.32	K	KVLNEINWPKGAK	R	2		350	362	30020129	NP_831760.1
F067627	1083	748.933	2	1495.85	1495.85	-0.0875756	39.43	K	KVLNEINWPKGAK	R	2		350	362	30020129	NP_831760.1
F067627	1084	748.933	2	1495.85	1495.85	0.233312	45.58	K	KVLNEINWPKGAK	R	2		350	362	30020129	NP_831760.1
F067627	1085	499.624	3	1495.85	1495.85	0.249356	39.45	K	KVLNEINWPKGAK	R	2		350	362	30020129	NP_831760.1
F067627	1086	499.624	3	1495.85	1495.85	0.309523	37.58	K	KVLNEINWPKGAK	R	2		350	362	30020129	NP_831760.1
F067627	1156	508.959	3	1523.86	1523.86	-0.46986	28.7	K	VLNEINWPKGAKR	V	2		351	363	30020129	NP_831760.1
F067627	1191	515.574	3	1543.7	1543.7	-0.0246162	47.82	R	YKQSMDGTMQDIK	K	1		337	349	30020129	NP_831760.1
F067627	1193	515.574	3	1543.7	1543.7	0.0919867	44.01	R	YKQSMDGTMQDIK	K	1		337	349	30020129	NP_831760.1
F067627	1194	772.859	2	1543.7	1543.7	1.00926	42.32	R	YKQSMDGTMQDIK	K	1		337	349	30020129	NP_831760.1
F067627	1195	772.859	2	1543.7	1543.7	1.24247	59.74	R	YKQSMDGTMQDIK	K	1		337	349	30020129	NP_831760.1
F067627	1446	831.905	2	1661.8	1661.79	0.795526	87.23	K	YPAATTSYFGELTNK	I	0		269	283	30020129	NP_831760.1
F067627	1447	831.905	2	1661.8	1661.79	1.52967	85.85	K	YPAATTSYFGELTNK	I	0		269	283	30020129	NP_831760.1
F067627	1459	558.272	3	1671.79	1671.8	-1.47327	27.79	R	YKQSMDGTMQDIKK	V	2		337	350	30020129	NP_831760.1
F067627	1462	558.272	3	1671.8	1671.8	-0.378635	27.12	R	YKQSMDGTMQDIKK	V	2		337	350	30020129	NP_831760.1
F067627	1464	558.273	3	1671.8	1671.8	-0.163297	24.01	R	YKQSMDGTMQDIKK	V	2		337	350	30020129	NP_831760.1
F067627	1465	418.956	4	1671.8	1671.8	-0.0891257	21.13	R	YKQSMDGTMQDIKK	V	2		337	350	30020129	NP_831760.1
F067627	1467	836.906	2	1671.8	1671.8	0.875107	48.73	R	YKQSMDGTMQDIKK	V	2		337	350	30020129	NP_831760.1
F067627	1468	836.906	2	1671.8	1671.8	1.01866	50.85	R	YKQSMDGTMQDIKK	V	2		337	350	30020129	NP_831760.1
F067627	1610	432.227	4	1724.88	1724.88	0.247554	19.22	K	SIVGSIVKPGMDEHEK	V	0		138	153	30020129	NP_831760.1
F067627	1612	863.446	2	1724.88	1724.88	0.764692	61.36	K	SIVGSIVKPGMDEHEK	V	0		138	153	30020129	NP_831760.1
F067627	1613	575.967	3	1724.88	1724.88	0.853974	23.02	K	SIVGSIVKPGMDEHEK	V	0		138	153	30020129	NP_831760.1
F067627	1614	863.447	2	1724.88	1724.88	1.18211	62.45	K	SIVGSIVKPGMDEHEK	V	0		138	153	30020129	NP_831760.1
F067627	1615	575.967	3	1724.88	1724.88	1.18443	26.29	K	SIVGSIVKPGMDEHEK	V	0		138	153	30020129	NP_831760.1
F067627	1642	579.632	3	1735.87	1735.87	-0.42457	21.27	K	QIDNREENITITYK	T	1		56	69	30020129	NP_831760.1
F067627	1643	868.944	2	1735.87	1735.87	0.18953	33.36	K	QIDNREENITITYK	T	1		56	69	30020129	NP_831760.1
F067627	1646	579.632	3	1735.88	1735.87	0.629654	15.09	K	QIDNREENITITYK	T	1		56	69	30020129	NP_831760.1
F067627	1647	868.945	2	1735.88	1735.87	0.754087	26.53	K	QIDNREENITITYK	T	1		56	69	30020129	NP_831760.1
F067627	1648	868.945	2	1735.88	1735.87	1.09973	43.37	K	QIDNREENITITYK	T	1		56	69	30020129	NP_831760.1
F067627	1649	868.945	2	1735.88	1735.87	1.30712	34.87	K	QIDNREENITITYK	T	1		56	69	30020129	NP_831760.1
F067627	1654	581.298	3	1740.87	1740.87	0.260789	15.66	K	SIVGSIVKPGMDEHEK	V	0	Oxidation (M) [11]	138	153	30020129	NP_831760.1
F067627	1655	581.298	3	1740.87	1740.87	0.795004	23.22	K	SIVGSIVKPGMDEHEK	V	0	Oxidation (M) [11]	138	153	30020129	NP_831760.1
F067627	1709	443.502	4	1769.98	1769.98	0.376276	22.52	K	LQQQFAAKPEKVEVR	Y	1		322	336	30020129	NP_831760.1
F067627	1710	443.502	4	1769.98	1769.98	0.376276	17.8	K	LQQQFAAKPEKVEVR	Y	1		322	336	30020129	NP_831760.1
F067627	1711	591	3	1769.98	1769.98	0.379666	26.45	K	LQQQFAAKPEKVEVR	Y	1		322	336	30020129	NP_831760.1
F067627	1713	443.502	4	1769.98	1769.98	0.511871	24.41	K	LQQQFAAKPEKVEVR	Y	1		322	336	30020129	NP_831760.1
F067627	1714	591.001	3	1769.98	1769.98	0.583058	32.43	K	LQQQFAAKPEKVEVR	Y	1		322	336	30020129	NP_831760.1
F067627	1716	885.998	2	1769.98	1769.98	1.00453	49.76	K	LQQQFAAKPEKVEVR	Y	1		322	336	30020129	NP_831760.1
F067627	1717	885.998	2	1769.98	1769.98	1.00453	47.66	K	LQQQFAAKPEKVEVR	Y	1		322	336	30020129	NP_831760.1
F067627	1810	906.412	2	1810.81	1810.81	0.727852	74.91	R	VTYSYFNMSDEQLSK	D	0		246	260	30020129	NP_831760.1
F067627	1811	906.412	2	1810.81	1810.81	0.860389	80.01	R	VTYSYFNMSDEQLSK	D	0		246	260	30020129	NP_831760.1
F067627	1854	914.41	2	1826.81	1826.8	1.1605	60.27	R	VTYSYFNMSDEQLSK	D	0	Oxidation (M) [8]	246	260	30020129	NP_831760.1
F067627	1855	914.41	2	1826.81	1826.8	1.22619	66.35	R	VTYSYFNMSDEQLSK	D	0	Oxidation (M) [8]	246	260	30020129	NP_831760.1
F067627	1904	614.979	3	1841.92	1841.92	0.194363	40.32	K	IVDADEYVKYNVASTR	Y	1		89	104	30020129	NP_831760.1
F067627	1905	614.98	3	1841.92	1841.92	0.58526	31.43	K	IVDADEYVKYNVASTR	Y	1		89	104	30020129	NP_831760.1
F067627	1906	921.966	2	1841.92	1841.92	1.2943	80.63	K	IVDADEYVKYNVASTR	Y	1		89	104	30020129	NP_831760.1
F067627	1907	921.967	2	1841.92	1841.92	1.4246	87.22	K	IVDADEYVKYNVASTR	Y	1		89	104	30020129	NP_831760.1
F067627	1939	616.953	3	1847.84	1847.84	0.182375	25.14	K	WYHLDTTFDDPVPDK	A	0		228	242	30020129	NP_831760.1
F067627	1940	924.926	2	1847.84	1847.84	0.786325	39.55	K	WYHLDTTFDDPVPDK	A	0		228	242	30020129	NP_831760.1
F067627	1941	924.926	2	1847.84	1847.84	0.851266	35.32	K	WYHLDTTFDDPVPDK	A	0		228	242	30020129	NP_831760.1
F067627	1942	616.953	3	1847.84	1847.84	0.880489	31.27	K	WYHLDTTFDDPVPDK	A	0		228	242	30020129	NP_831760.1
F067627	1967	929.985	2	1857.95	1857.95	-0.0925749	62.78	R	SAVCQGYTLLTYELLK	E	0		184	199	30020129	NP_831760.1
F067627	1968	620.326	3	1857.95	1857.95	0.0279878	47.9	R	SAVCQGYTLLTYELLK	E	0		184	199	30020129	NP_831760.1
F067627	1969	929.985	2	1857.95	1857.95	0.165774	43.77	R	SAVCQGYTLLTYELLK	E	0		184	199	30020129	NP_831760.1
F067627	1970	620.326	3	1857.96	1857.95	0.221749	51.43	R	SAVCQGYTLLTYELLK	E	0		184	199	30020129	NP_831760.1
F067627	1971	620.326	3	1857.96	1857.95	0.31863	47	R	SAVCQGYTLLTYELLK	E	0		184	199	30020129	NP_831760.1
F067627	1972	620.326	3	1857.96	1857.95	0.7223	50.05	R	SAVCQGYTLLTYELLK	E	0		184	199	30020129	NP_831760.1
F067627	1973	929.985	2	1857.96	1857.95	0.757823	82.47	R	SAVCQGYTLLTYELLK	E	0		184	199	30020129	NP_831760.1
F067627	1974	929.985	2	1857.96	1857.95	0.951584	74.2	R	SAVCQGYTLLTYELLK	E	0		184	199	30020129	NP_831760.1
F067627	1975	929.986	2	1857.96	1857.95	1.08076	85.2	R	SAVCQGYTLLTYELLK	E	0		184	199	30020129	NP_831760.1
F067627	1976	929.986	2	1857.96	1857.95	1.2207	87.38	R	SAVCQGYTLLTYELLK	E	0		184	199	30020129	NP_831760.1
F067627	1977	929.986	2	1857.96	1857.95	1.60822	33.12	R	SAVCQGYTLLTYELLK	E	0		184	199	30020129	NP_831760.1
F067627	1979	929.986	2	1857.96	1857.95	1.81275	39.43	R	SAVCQGYTLLTYELLK	E	0		184	199	30020129	NP_831760.1
F067627	1980	929.986	2	1857.96	1857.95	1.87733	52	R	SAVCQGYTLLTYELLK	E	0		184	199	30020129	NP_831760.1
F067627	1981	929.987	2	1857.96	1857.95	2.20027	40.47	R	SAVCQGYTLLTYELLK	E	0		184	199	30020129	NP_831760.1
F067627	2018	622.33	3	1863.97	1863.97	-0.119101	19.5	K	KQIDNREENITITYK	T	2		55	69	30020129	NP_831760.1
F067627	2019	622.33	3	1863.97	1863.97	-0.119101	20.54	K	KQIDNREENITITYK	T	2		55	69	30020129	NP_831760.1
F067627	2022	622.33	3	1863.97	1863.97	0.0740356	18.78	K	KQIDNREENITITYK	T	2		55	69	30020129	NP_831760.1
F067627	2023	932.993	2	1863.97	1863.97	0.898084	74.3	K	KQIDNREENITITYK	T	2		55	69	30020129	NP_831760.1
F067627	2024	932.993	2	1863.97	1863.97	1.10195	44.86	K	KQIDNREENITITYK	T	2		55	69	30020129	NP_831760.1
F067627	2091	626.648	3	1876.92	1876.92	1.00803	41.2	R	SKYPAATTSYFGELTNK	I	1		267	283	30020129	NP_831760.1
F067627	2092	626.648	3	1876.92	1876.92	1.10394	45.36	R	SKYPAATTSYFGELTNK	I	1		267	283	30020129	NP_831760.1
F067627	2093	939.469	2	1876.92	1876.92	1.14976	80.22	R	SKYPAATTSYFGELTNK	I	1		267	283	30020129	NP_831760.1
F067627	2094	939.469	2	1876.92	1876.92	1.46943	88.1	R	SKYPAATTSYFGELTNK	I	1		267	283	30020129	NP_831760.1
F067627	2192	635.331	3	1902.97	1902.97	-0.0472944	21.17	K	YPAATTSYFGELTNKIK	A	1		269	285	30020129	NP_831760.1
F067627	2193	635.332	3	1902.97	1902.97	0.0472944	27.83	K	YPAATTSYFGELTNKIK	A	1		269	285	30020129	NP_831760.1
F067627	2194	952.495	2	1902.97	1902.97	1.05414	66.35	K	YPAATTSYFGELTNKIK	A	1		269	285	30020129	NP_831760.1
F067627	2195	952.495	2	1902.97	1902.97	1.1172	52.5	K	YPAATTSYFGELTNKIK	A	1		269	285	30020129	NP_831760.1
F067627	2312	650.001	3	1946.98	1946.98	0.701599	41	R	YSIKGMPGDYTFTLQVK	Y	1		105	121	30020129	NP_831760.1
F067627	2313	974.499	2	1946.98	1946.98	1.30561	36.58	R	YSIKGMPGDYTFTLQVK	Y	1		105	121	30020129	NP_831760.1
F067627	2314	650.002	3	1946.98	1946.98	1.36416	32.46	R	YSIKGMPGDYTFTLQVK	Y	1		105	121	30020129	NP_831760.1
F067627	2315	974.499	2	1946.98	1946.98	1.62405	48.06	R	YSIKGMPGDYTFTLQVK	Y	1		105	121	30020129	NP_831760.1
F067627	2322	651.688	3	1952.04	1952.04	0.300711	29.99	K	SIVGSIVKPGMDEHEKVK	A	1		138	155	30020129	NP_831760.1
F067627	2323	977.028	2	1952.04	1952.04	0.462593	38.57	K	SIVGSIVKPGMDEHEKVK	A	1		138	155	30020129	NP_831760.1
F067627	2324	651.688	3	1952.04	1952.04	0.485133	25.11	K	SIVGSIVKPGMDEHEKVK	A	1		138	155	30020129	NP_831760.1
F067627	2325	651.688	3	1952.04	1952.04	0.485133	22.78	K	SIVGSIVKPGMDEHEKVK	A	1		138	155	30020129	NP_831760.1
F067627	2327	651.688	3	1952.04	1952.04	0.577345	33.25	K	SIVGSIVKPGMDEHEKVK	A	1		138	155	30020129	NP_831760.1
F067627	2328	651.688	3	1952.04	1952.04	0.669556	18.76	K	SIVGSIVKPGMDEHEKVK	A	1		138	155	30020129	NP_831760.1
F067627	2330	651.688	3	1952.04	1952.04	0.761767	34.09	K	SIVGSIVKPGMDEHEKVK	A	1		138	155	30020129	NP_831760.1
F067627	2332	977.028	2	1952.04	1952.04	0.903158	44.67	K	SIVGSIVKPGMDEHEKVK	A	1		138	155	30020129	NP_831760.1
F067627	2364	655.333	3	1962.98	1962.98	0.925635	37.97	R	YSIKGMPGDYTFTLQVK	Y	1	Oxidation (M) [6]	105	121	30020129	NP_831760.1
F067627	2365	655.333	3	1962.98	1962.98	1.20073	34.45	R	YSIKGMPGDYTFTLQVK	Y	1	Oxidation (M) [6]	105	121	30020129	NP_831760.1
F067627	2366	982.497	2	1962.98	1962.98	1.21397	56.08	R	YSIKGMPGDYTFTLQVK	Y	1	Oxidation (M) [6]	105	121	30020129	NP_831760.1
F067627	2367	982.497	2	1962.98	1962.98	1.2751	66.98	R	YSIKGMPGDYTFTLQVK	Y	1	Oxidation (M) [6]	105	121	30020129	NP_831760.1
F067627	2379	657.018	3	1968.03	1968.04	-0.783523	17.28	K	SIVGSIVKPGMDEHEKVK	A	1	Oxidation (M) [11]	138	155	30020129	NP_831760.1
F067627	2384	657.019	3	1968.04	1968.04	0.420724	27.21	K	SIVGSIVKPGMDEHEKVK	A	1	Oxidation (M) [11]	138	155	30020129	NP_831760.1
F067627	2573	507.54	4	2026.13	2026.13	0.0848908	20.14	K	QKLQQQFAAKPEKVEVR	Y	2		320	336	30020129	NP_831760.1
F067627	2574	507.541	4	2026.13	2026.13	0.578442	18.25	K	QKLQQQFAAKPEKVEVR	Y	2		320	336	30020129	NP_831760.1
F067627	2575	676.385	3	2026.13	2026.13	0.699856	20.07	K	QKLQQQFAAKPEKVEVR	Y	2		320	336	30020129	NP_831760.1
F067627	2576	676.385	3	2026.13	2026.13	1.07002	20.96	K	QKLQQQFAAKPEKVEVR	Y	2		320	336	30020129	NP_831760.1
F067627	2764	530.532	4	2118.1	2118.1	-0.184127	32.81	R	SKYPAATTSYFGELTNKIK	A	2		267	285	30020129	NP_831760.1
F067627	2765	530.532	4	2118.1	2118.1	0.287994	28.59	R	SKYPAATTSYFGELTNKIK	A	2		267	285	30020129	NP_831760.1
F067627	2768	1060.06	2	2118.1	2118.1	1.16236	54.88	R	SKYPAATTSYFGELTNKIK	A	2		267	285	30020129	NP_831760.1
F067627	2769	1060.06	2	2118.1	2118.1	1.73835	64.43	R	SKYPAATTSYFGELTNKIK	A	2		267	285	30020129	NP_831760.1
F067627	2779	711.672	3	2132	2132	-0.424954	28.82	K	WYHLDTTFDDPVPDKAGR	V	1		228	245	30020129	NP_831760.1
F067627	2780	711.673	3	2132	2132	-0.157599	33.34	K	WYHLDTTFDDPVPDKAGR	V	1		228	245	30020129	NP_831760.1
F067627	2782	534.006	4	2132	2132	0.0928707	23.19	K	WYHLDTTFDDPVPDKAGR	V	1		228	245	30020129	NP_831760.1
F067627	2783	534.007	4	2132	2132	0.318012	27.34	K	WYHLDTTFDDPVPDKAGR	V	1		228	245	30020129	NP_831760.1
F067627	2784	534.007	4	2132	2132	0.318012	31.94	K	WYHLDTTFDDPVPDKAGR	V	1		228	245	30020129	NP_831760.1
F067627	2786	534.007	4	2132	2132	0.543153	16.3	K	WYHLDTTFDDPVPDKAGR	V	1		228	245	30020129	NP_831760.1
F067627	2787	534.007	4	2132	2132	0.655723	17.8	K	WYHLDTTFDDPVPDKAGR	V	1		228	245	30020129	NP_831760.1
F067627	2788	711.673	3	2132	2132	0.869607	33.43	K	WYHLDTTFDDPVPDKAGR	V	1		228	245	30020129	NP_831760.1
F067627	2789	711.673	3	2132	2132	0.869607	36.05	K	WYHLDTTFDDPVPDKAGR	V	1		228	245	30020129	NP_831760.1
F067627	2791	1067.01	2	2132	2132	0.96154	55.53	K	WYHLDTTFDDPVPDKAGR	V	1		228	245	30020129	NP_831760.1
F067627	2793	1067.01	2	2132	2132	1.30863	63.2	K	WYHLDTTFDDPVPDKAGR	V	1		228	245	30020129	NP_831760.1
F067627	3203	775.025	3	2322.05	2322.06	-0.391894	21.23	K	HVSYDTSYQAYTAYEALANR	S	0		164	183	30020129	NP_831760.1
F067627	3206	775.026	3	2322.06	2322.06	-0.0818241	25.37	K	HVSYDTSYQAYTAYEALANR	S	0		164	183	30020129	NP_831760.1
F067627	3207	775.026	3	2322.06	2322.06	-0.00430653	19.98	K	HVSYDTSYQAYTAYEALANR	S	0		164	183	30020129	NP_831760.1
F067627	3208	775.026	3	2322.06	2322.06	0.0861306	22.45	K	HVSYDTSYQAYTAYEALANR	S	0		164	183	30020129	NP_831760.1
F067627	3211	775.026	3	2322.06	2322.06	0.551236	17.42	K	HVSYDTSYQAYTAYEALANR	S	0		164	183	30020129	NP_831760.1
F067627	3212	775.026	3	2322.06	2322.06	0.706271	18.76	K	HVSYDTSYQAYTAYEALANR	S	0		164	183	30020129	NP_831760.1
F067627	3213	775.026	3	2322.06	2322.06	0.706271	15.7	K	HVSYDTSYQAYTAYEALANR	S	0		164	183	30020129	NP_831760.1
F067627	3214	1162.04	2	2322.06	2322.06	0.85097	91.52	K	HVSYDTSYQAYTAYEALANR	S	0		164	183	30020129	NP_831760.1
F067627	3215	775.026	3	2322.06	2322.06	0.874226	48.76	K	HVSYDTSYQAYTAYEALANR	S	0		164	183	30020129	NP_831760.1
F067627	3216	775.026	3	2322.06	2322.06	0.951743	16.51	K	HVSYDTSYQAYTAYEALANR	S	0		164	183	30020129	NP_831760.1
F067627	3217	775.026	3	2322.06	2322.06	0.951743	47.72	K	HVSYDTSYQAYTAYEALANR	S	0		164	183	30020129	NP_831760.1
F067627	3219	775.026	3	2322.06	2322.06	1.02926	21.38	K	HVSYDTSYQAYTAYEALANR	S	0		164	183	30020129	NP_831760.1
F067627	3222	775.027	3	2322.06	2322.06	1.26181	23.51	K	HVSYDTSYQAYTAYEALANR	S	0		164	183	30020129	NP_831760.1
F067627	3223	775.027	3	2322.06	2322.06	1.26181	43.97	K	HVSYDTSYQAYTAYEALANR	S	0		164	183	30020129	NP_831760.1
F067627	3224	775.027	3	2322.06	2322.06	1.26181	44.14	K	HVSYDTSYQAYTAYEALANR	S	0		164	183	30020129	NP_831760.1
F067627	3225	775.027	3	2322.06	2322.06	1.26181	35.01	K	HVSYDTSYQAYTAYEALANR	S	0		164	183	30020129	NP_831760.1
F067627	3227	775.027	3	2322.06	2322.06	1.33933	19.38	K	HVSYDTSYQAYTAYEALANR	S	0		164	183	30020129	NP_831760.1
F067627	3228	1162.04	2	2322.06	2322.06	1.37637	84.26	K	HVSYDTSYQAYTAYEALANR	S	0		164	183	30020129	NP_831760.1
F067627	3229	775.027	3	2322.06	2322.06	1.49437	26.57	K	HVSYDTSYQAYTAYEALANR	S	0		164	183	30020129	NP_831760.1
F067627	3230	775.027	3	2322.06	2322.06	1.66232	20.58	K	HVSYDTSYQAYTAYEALANR	S	0		164	183	30020129	NP_831760.1
F067627	3231	775.027	3	2322.06	2322.06	2.04991	18.26	K	HVSYDTSYQAYTAYEALANR	S	0		164	183	30020129	NP_831760.1
F067627	3232	775.028	3	2322.06	2322.06	2.45042	18.44	K	HVSYDTSYQAYTAYEALANR	S	0		164	183	30020129	NP_831760.1
F067627	3233	775.029	3	2322.06	2322.06	3.87157	16.57	K	HVSYDTSYQAYTAYEALANR	S	0		164	183	30020129	NP_831760.1
F067627	3234	775.029	3	2322.07	2322.06	4.8147	16.44	K	HVSYDTSYQAYTAYEALANR	S	0		164	183	30020129	NP_831760.1
F067627	3361	795.029	3	2382.07	2382.07	0.397554	55.9	K	ETNLQYLSAEYGAENYNEFK	Q	0		300	319	30020129	NP_831760.1
F067627	3362	795.029	3	2382.07	2382.07	0.548684	43.02	K	ETNLQYLSAEYGAENYNEFK	Q	0		300	319	30020129	NP_831760.1
F067627	3363	1192.04	2	2382.07	2382.07	0.9836	33.05	K	ETNLQYLSAEYGAENYNEFK	Q	0		300	319	30020129	NP_831760.1
F067627	3364	1192.04	2	2382.07	2382.07	0.9836	59.51	K	ETNLQYLSAEYGAENYNEFK	Q	0		300	319	30020129	NP_831760.1
F067627	3365	1192.04	2	2382.07	2382.07	0.9836	58.95	K	ETNLQYLSAEYGAENYNEFK	Q	0		300	319	30020129	NP_831760.1
F067627	3366	1192.04	2	2382.07	2382.07	1.39501	85.11	K	ETNLQYLSAEYGAENYNEFK	Q	0		300	319	30020129	NP_831760.1
F067627	3490	1243.63	2	2485.25	2485.24	2.69752	29.57	R	VSYQVAPYSALAGYSLATITFTY	-	0		364	386	30020129	NP_831760.1
F067627	3508	835.406	3	2503.2	2503.19	0.411874	21.19	R	NIMDQLYGEFNKIVDADEYVK	Y	1		77	97	30020129	NP_831760.1
F067627	3509	1252.61	2	2503.2	2503.19	0.929612	24.73	R	NIMDQLYGEFNKIVDADEYVK	Y	1		77	97	30020129	NP_831760.1
F067627	3510	835.406	3	2503.2	2503.19	1.14294	24.84	R	NIMDQLYGEFNKIVDADEYVK	Y	1		77	97	30020129	NP_831760.1
F067627	3511	1252.61	2	2503.2	2503.19	2.192	15.44	R	NIMDQLYGEFNKIVDADEYVK	Y	1		77	97	30020129	NP_831760.1
F067627	3521	840.737	3	2519.19	2519.19	0.659736	23.57	R	NIMDQLYGEFNKIVDADEYVK	Y	1	Oxidation (M) [3]	77	97	30020129	NP_831760.1
F067627	3660	880.414	3	2638.22	2638.22	0.573872	36.25	K	ETNLQYLSAEYGAENYNEFKQK	L	1		300	321	30020129	NP_831760.1
F067627	3661	1320.12	2	2638.22	2638.22	0.807363	53.53	K	ETNLQYLSAEYGAENYNEFKQK	L	1		300	321	30020129	NP_831760.1
F067627	3662	880.414	3	2638.22	2638.22	1.06284	48.38	K	ETNLQYLSAEYGAENYNEFKQK	L	1		300	321	30020129	NP_831760.1
F067627	3663	880.414	3	2638.22	2638.22	1.13107	41.87	K	ETNLQYLSAEYGAENYNEFKQK	L	1		300	321	30020129	NP_831760.1
F067627	3664	1320.12	2	2638.22	2638.22	1.45932	59.93	K	ETNLQYLSAEYGAENYNEFKQK	L	1		300	321	30020129	NP_831760.1
F067627	3670	1321.68	2	2641.35	2641.34	2.06675	50.46	K	RVSYQVAPYSALAGYSLATITFTY	-	1		363	386	30020129	NP_831760.1
F067627	3671	1321.68	2	2641.35	2641.34	2.24848	40.1	K	RVSYQVAPYSALAGYSLATITFTY	-	1		363	386	30020129	NP_831760.1
F067627	3680	884.056	3	2649.15	2649.14	0.72363	40.68	R	VTYSYFNMSDEQLSKDHEWDR	S	1		246	266	30020129	NP_831760.1
F067627	3682	884.056	3	2649.15	2649.14	0.859523	27.71	R	VTYSYFNMSDEQLSKDHEWDR	S	1		246	266	30020129	NP_831760.1
F067627	3683	884.056	3	2649.15	2649.14	1.13131	31.04	R	VTYSYFNMSDEQLSKDHEWDR	S	1		246	266	30020129	NP_831760.1
F067627	3686	884.056	3	2649.15	2649.14	1.27853	41.88	R	VTYSYFNMSDEQLSKDHEWDR	S	1		246	266	30020129	NP_831760.1
F067627	3689	1325.58	2	2649.15	2649.14	1.73754	73.45	R	VTYSYFNMSDEQLSKDHEWDR	S	1		246	266	30020129	NP_831760.1
F067627	3724	889.387	3	2665.14	2665.14	-0.0120069	43.87	R	VTYSYFNMSDEQLSKDHEWDR	S	1	Oxidation (M) [8]	246	266	30020129	NP_831760.1
F067627	3725	667.292	4	2665.14	2665.14	0.649872	22.48	R	VTYSYFNMSDEQLSKDHEWDR	S	1	Oxidation (M) [8]	246	266	30020129	NP_831760.1
F067627	3727	889.388	3	2665.14	2665.14	1.42882	43.73	R	VTYSYFNMSDEQLSKDHEWDR	S	1	Oxidation (M) [8]	246	266	30020129	NP_831760.1
F067627	3847	906.093	3	2715.26	2715.26	0.473988	34.85	K	DHEWDRSKYPAATTSYFGELTNK	I	2		261	283	30020129	NP_831760.1
F067627	3970	955.765	3	2864.27	2864.27	0.779605	23.44	R	VTYSYFNMSDEQLSKDHEWDRSK	Y	2		246	268	30020129	NP_831760.1
F067627	4032	995.837	3	2984.49	2984.49	0.858439	66.75	K	EAGIQNHIVTGTGNGQAHAWNLVNIENK	W	0		200	227	30020129	NP_831760.1
F067627	4033	995.837	3	2984.49	2984.49	0.858439	51.61	K	EAGIQNHIVTGTGNGQAHAWNLVNIENK	W	0		200	227	30020129	NP_831760.1
F067627	4034	747.129	4	2984.49	2984.49	0.990456	37.57	K	EAGIQNHIVTGTGNGQAHAWNLVNIENK	W	0		200	227	30020129	NP_831760.1
F067627	4147	1083.53	3	3247.55	3247.56	-1.05372	75.13	K	AIHDYVVKHVSYDTSYQAYTAYEALANR	S	1		156	183	30020129	NP_831760.1
F067627	4149	812.897	4	3247.56	3247.56	1.026	17.69	K	AIHDYVVKHVSYDTSYQAYTAYEALANR	S	1		156	183	30020129	NP_831760.1
F067627	4150	1083.53	3	3247.56	3247.56	1.65293	75.97	K	AIHDYVVKHVSYDTSYQAYTAYEALANR	S	1		156	183	30020129	NP_831760.1
F067627	4169	1104.54	3	3310.58	3310.58	0.845471	33.07	R	NIMDQLYGEFNKIVDADEYVKYNVASTR	Y	2	Oxidation (M) [3]	77	104	30020129	NP_831760.1
F067627	4172	1104.54	3	3310.59	3310.58	2.05976	20.88	R	NIMDQLYGEFNKIVDADEYVKYNVASTR	Y	2	Oxidation (M) [3]	77	104	30020129	NP_831760.1
F067627	4229	869.416	4	3473.63	3473.63	0.0287883	30.02	K	TVVYEQMLKETNLQYLSAEYGAENYNEFK	Q	1		291	319	30020129	NP_831760.1
F067627	4230	1158.89	3	3473.64	3473.63	0.825073	61.99	K	TVVYEQMLKETNLQYLSAEYGAENYNEFK	Q	1		291	319	30020129	NP_831760.1
F067627	4231	869.416	4	3473.64	3473.63	0.869407	52.1	K	TVVYEQMLKETNLQYLSAEYGAENYNEFK	Q	1		291	319	30020129	NP_831760.1
F067627	4232	1158.89	3	3473.64	3473.63	1.66281	55.91	K	TVVYEQMLKETNLQYLSAEYGAENYNEFK	Q	1		291	319	30020129	NP_831760.1
F067627	4236	1164.22	3	3489.63	3489.63	1.46635	58.99	K	TVVYEQMLKETNLQYLSAEYGAENYNEFK	Q	1	Oxidation (M) [7]	291	319	30020129	NP_831760.1
F067627	4237	1164.22	3	3489.63	3489.63	1.78443	58.29	K	TVVYEQMLKETNLQYLSAEYGAENYNEFK	Q	1	Oxidation (M) [7]	291	319	30020129	NP_831760.1
F067627	4271	933.453	4	3729.78	3729.79	-0.684758	32.53	K	TVVYEQMLKETNLQYLSAEYGAENYNEFKQK	L	2		291	321	30020129	NP_831760.1
F067627	4272	933.455	4	3729.79	3729.79	0.752322	50.88	K	TVVYEQMLKETNLQYLSAEYGAENYNEFKQK	L	2		291	321	30020129	NP_831760.1
F067627	4273	933.455	4	3729.79	3729.79	0.945362	49.02	K	TVVYEQMLKETNLQYLSAEYGAENYNEFKQK	L	2		291	321	30020129	NP_831760.1
F067627	4274	933.455	4	3729.79	3729.79	1.08478	45.65	K	TVVYEQMLKETNLQYLSAEYGAENYNEFKQK	L	2		291	321	30020129	NP_831760.1
F067627	4275	1244.27	3	3729.79	3729.79	1.26602	54.24	K	TVVYEQMLKETNLQYLSAEYGAENYNEFKQK	L	2		291	321	30020129	NP_831760.1
F067627	4276	1244.27	3	3729.79	3729.79	1.26602	56.79	K	TVVYEQMLKETNLQYLSAEYGAENYNEFKQK	L	2		291	321	30020129	NP_831760.1
F067620	374	572.78	2	1143.54	1143.54	-0.22474	37	K	EAFISADYTK	D	0		86	95	30018972	NP_830603.1
F067620	375	572.78	2	1143.55	1143.54	0.632245	39.39	K	EAFISADYTK	D	0		86	95	30018972	NP_830603.1
F067620	468	410.557	3	1228.65	1228.65	0.608799	18.26	K	GNKIDVLMPDK	G	1		404	414	30018972	NP_830603.1
F067620	641	450.247	3	1347.72	1347.72	-0.242632	21.18	K	TAYVHVPYLTGK	A	0		146	157	30018972	NP_830603.1
F067620	642	450.247	3	1347.72	1347.72	-0.109073	31.28	K	TAYVHVPYLTGK	A	0		146	157	30018972	NP_830603.1
F067620	643	450.247	3	1347.72	1347.72	-0.0200339	48.97	K	TAYVHVPYLTGK	A	0		146	157	30018972	NP_830603.1
F067620	644	674.867	2	1347.72	1347.72	0.0289378	39.56	K	TAYVHVPYLTGK	A	0		146	157	30018972	NP_830603.1
F067620	645	450.247	3	1347.72	1347.72	0.0467457	38.99	K	TAYVHVPYLTGK	A	0		146	157	30018972	NP_830603.1
F067620	646	674.867	2	1347.72	1347.72	0.474135	40.24	K	TAYVHVPYLTGK	A	0		146	157	30018972	NP_830603.1
F067620	710	692.354	2	1382.69	1382.69	-0.0520722	36.78	K	VNVLHTENGWSK	V	0		67	78	30018972	NP_830603.1
F067620	711	461.905	3	1382.69	1382.69	-0.00578581	23.1	K	VNVLHTENGWSK	V	0		67	78	30018972	NP_830603.1
F067620	712	692.354	2	1382.69	1382.69	0.0347148	39.8	K	VNVLHTENGWSK	V	0		67	78	30018972	NP_830603.1
F067620	713	461.906	3	1382.69	1382.69	0.341363	29.08	K	VNVLHTENGWSK	V	0		67	78	30018972	NP_830603.1
F067620	749	470.285	3	1407.83	1407.83	-0.637859	28.8	K	LIAVDPSVIPLGSK	V	0		371	384	30018972	NP_830603.1
F067620	751	704.924	2	1407.83	1407.83	-0.257133	24.67	K	LIAVDPSVIPLGSK	V	0		371	384	30018972	NP_830603.1
F067620	752	704.924	2	1407.83	1407.83	-0.171895	22.09	K	LIAVDPSVIPLGSK	V	0		371	384	30018972	NP_830603.1
F067620	753	704.924	2	1407.83	1407.83	-0.086658	40.31	K	LIAVDPSVIPLGSK	V	0		371	384	30018972	NP_830603.1
F067620	754	704.924	2	1407.83	1407.83	0.0838167	24.61	K	LIAVDPSVIPLGSK	V	0		371	384	30018972	NP_830603.1
F067620	755	704.924	2	1407.83	1407.83	0.0838167	26.78	K	LIAVDPSVIPLGSK	V	0		371	384	30018972	NP_830603.1
F067620	756	704.924	2	1407.83	1407.83	0.0838167	24.68	K	LIAVDPSVIPLGSK	V	0		371	384	30018972	NP_830603.1
F067620	757	704.924	2	1407.83	1407.83	0.268498	16.92	K	LIAVDPSVIPLGSK	V	0		371	384	30018972	NP_830603.1
F067620	758	704.924	2	1407.83	1407.83	0.353735	28.07	K	LIAVDPSVIPLGSK	V	0		371	384	30018972	NP_830603.1
F067620	759	704.924	2	1407.83	1407.83	0.438972	23.79	K	LIAVDPSVIPLGSK	V	0		371	384	30018972	NP_830603.1
F067620	760	704.924	2	1407.83	1407.83	0.438972	34.31	K	LIAVDPSVIPLGSK	V	0		371	384	30018972	NP_830603.1
F067620	761	704.924	2	1407.83	1407.83	0.438972	55.35	K	LIAVDPSVIPLGSK	V	0		371	384	30018972	NP_830603.1
F067620	762	704.924	2	1407.83	1407.83	0.52421	48.48	K	LIAVDPSVIPLGSK	V	0		371	384	30018972	NP_830603.1
F067620	763	704.925	2	1407.83	1407.83	0.609447	48.96	K	LIAVDPSVIPLGSK	V	0		371	384	30018972	NP_830603.1
F067620	764	704.925	2	1407.83	1407.83	0.609447	44.88	K	LIAVDPSVIPLGSK	V	0		371	384	30018972	NP_830603.1
F067620	765	704.925	2	1407.83	1407.83	0.609447	48.5	K	LIAVDPSVIPLGSK	V	0		371	384	30018972	NP_830603.1
F067620	766	470.285	3	1407.83	1407.83	0.66201	19.28	K	LIAVDPSVIPLGSK	V	0		371	384	30018972	NP_830603.1
F067620	767	704.925	2	1407.83	1407.83	0.694684	30.52	K	LIAVDPSVIPLGSK	V	0		371	384	30018972	NP_830603.1
F067620	768	704.925	2	1407.83	1407.83	0.694684	32.99	K	LIAVDPSVIPLGSK	V	0		371	384	30018972	NP_830603.1
F067620	769	704.925	2	1407.83	1407.83	0.694684	39.52	K	LIAVDPSVIPLGSK	V	0		371	384	30018972	NP_830603.1
F067620	770	704.925	2	1407.83	1407.83	0.779922	39.8	K	LIAVDPSVIPLGSK	V	0		371	384	30018972	NP_830603.1
F067620	772	704.925	2	1407.84	1407.83	0.950396	20.94	K	LIAVDPSVIPLGSK	V	0		371	384	30018972	NP_830603.1
F067620	773	704.925	2	1407.84	1407.83	1.03563	29.2	K	LIAVDPSVIPLGSK	V	0		371	384	30018972	NP_830603.1
F067620	774	704.925	2	1407.84	1407.83	1.13508	29.37	K	LIAVDPSVIPLGSK	V	0		371	384	30018972	NP_830603.1
F067620	775	704.925	2	1407.84	1407.83	1.30555	31.6	K	LIAVDPSVIPLGSK	V	0		371	384	30018972	NP_830603.1
F067620	776	704.925	2	1407.84	1407.83	1.56126	28.53	K	LIAVDPSVIPLGSK	V	0		371	384	30018972	NP_830603.1
F067620	805	472.928	3	1415.76	1415.76	-0.625811	35.15	R	AGANTDSEILGKLK	K	1		109	122	30018972	NP_830603.1
F067620	806	472.928	3	1415.76	1415.76	-0.159631	33.68	R	AGANTDSEILGKLK	K	1		109	122	30018972	NP_830603.1
F067620	807	708.888	2	1415.76	1415.76	-0.120077	60.98	R	AGANTDSEILGKLK	K	1		109	122	30018972	NP_830603.1
F067620	808	708.888	2	1415.76	1415.76	0.31785	43.39	R	AGANTDSEILGKLK	K	1		109	122	30018972	NP_830603.1
F067620	967	489.917	3	1466.73	1466.73	-0.131585	27.81	K	SALGHNLTANPNMK	L	0		357	370	30018972	NP_830603.1
F067620	968	489.917	3	1466.73	1466.73	0.0115904	31.8	K	SALGHNLTANPNMK	L	0		357	370	30018972	NP_830603.1
F067620	969	489.917	3	1466.73	1466.73	0.0115904	23.68	K	SALGHNLTANPNMK	L	0		357	370	30018972	NP_830603.1
F067620	971	489.917	3	1466.73	1466.73	0.257034	35.04	K	SALGHNLTANPNMK	L	0		357	370	30018972	NP_830603.1
F067620	972	734.373	2	1466.73	1466.73	0.574748	59.59	K	SALGHNLTANPNMK	L	0		357	370	30018972	NP_830603.1
F067620	973	734.373	2	1466.73	1466.73	0.902007	92.68	K	SALGHNLTANPNMK	L	0		357	370	30018972	NP_830603.1
F067620	1021	495.249	3	1482.72	1482.72	-0.756715	26.47	K	SALGHNLTANPNMK	L	0	Oxidation (M) [13]	357	370	30018972	NP_830603.1
F067620	1022	495.249	3	1482.72	1482.72	-0.554385	23.74	K	SALGHNLTANPNMK	L	0	Oxidation (M) [13]	357	370	30018972	NP_830603.1
F067620	1023	495.249	3	1482.72	1482.72	-0.372288	24.84	K	SALGHNLTANPNMK	L	0	Oxidation (M) [13]	357	370	30018972	NP_830603.1
F067620	1024	495.249	3	1482.72	1482.72	-0.19019	18.85	K	SALGHNLTANPNMK	L	0	Oxidation (M) [13]	357	370	30018972	NP_830603.1
F067620	1025	495.249	3	1482.73	1482.72	0.295402	23.44	K	SALGHNLTANPNMK	L	0	Oxidation (M) [13]	357	370	30018972	NP_830603.1
F067620	1026	742.37	2	1482.73	1482.72	0.461313	20.72	K	SALGHNLTANPNMK	L	0	Oxidation (M) [13]	357	370	30018972	NP_830603.1
F067620	1027	495.249	3	1482.73	1482.72	0.61913	22.95	K	SALGHNLTANPNMK	L	0	Oxidation (M) [13]	357	370	30018972	NP_830603.1
F067620	1028	742.37	2	1482.73	1482.72	0.946905	21.18	K	SALGHNLTANPNMK	L	0	Oxidation (M) [13]	357	370	30018972	NP_830603.1
F067620	1153	509.931	3	1526.77	1526.77	-0.42639	43.68	K	DTYYVTANVLNVR	A	0		96	108	30018972	NP_830603.1
F067620	1154	509.931	3	1526.77	1526.77	-0.229897	42.38	K	DTYYVTANVLNVR	A	0		96	108	30018972	NP_830603.1
F067620	1191	515.626	3	1543.86	1543.86	-0.668456	36.86	R	AGANTDSEILGKLKK	D	2		109	123	30018972	NP_830603.1
F067620	1192	386.971	4	1543.86	1543.86	-0.283705	28.38	R	AGANTDSEILGKLKK	D	2		109	123	30018972	NP_830603.1
F067620	1193	386.971	4	1543.86	1543.86	-0.12825	26.88	R	AGANTDSEILGKLKK	D	2		109	123	30018972	NP_830603.1
F067620	1385	548.612	3	1642.81	1642.82	-1.21133	36.68	R	EAAEAQAEVKAQEAAK	A	1		206	221	30018972	NP_830603.1
F067620	1386	548.612	3	1642.81	1642.82	-0.773063	32.22	R	EAAEAQAEVKAQEAAK	A	1		206	221	30018972	NP_830603.1
F067620	1387	548.613	3	1642.82	1642.82	0.0121742	50.51	R	EAAEAQAEVKAQEAAK	A	1		206	221	30018972	NP_830603.1
F067620	1388	548.613	3	1642.82	1642.82	0.0121742	62.67	R	EAAEAQAEVKAQEAAK	A	1		206	221	30018972	NP_830603.1
F067620	1389	822.416	2	1642.82	1642.82	0.210614	49.19	R	EAAEAQAEVKAQEAAK	A	1		206	221	30018972	NP_830603.1
F067620	1390	822.416	2	1642.82	1642.82	0.356705	61.75	R	EAAEAQAEVKAQEAAK	A	1		206	221	30018972	NP_830603.1
F067620	1391	822.416	2	1642.82	1642.82	0.42975	64.26	R	EAAEAQAEVKAQEAAK	A	1		206	221	30018972	NP_830603.1
F067620	1392	822.416	2	1642.82	1642.82	0.648886	58.58	R	EAAEAQAEVKAQEAAK	A	1		206	221	30018972	NP_830603.1
F067620	1535	571.289	3	1710.85	1710.85	0.111641	36.82	R	VVATAYTADPLENGYK	A	0		335	350	30018972	NP_830603.1
F067620	1536	571.29	3	1710.85	1710.85	0.322063	38.59	R	VVATAYTADPLENGYK	A	0		335	350	30018972	NP_830603.1
F067620	1537	856.431	2	1710.85	1710.85	0.687964	85.49	R	VVATAYTADPLENGYK	A	0		335	350	30018972	NP_830603.1
F067620	1538	856.431	2	1710.85	1710.85	0.758104	92.35	R	VVATAYTADPLENGYK	A	0		335	350	30018972	NP_830603.1
F067620	1615	578.954	3	1733.84	1733.84	-0.960873	34.15	K	IDVLMPDKGSSSSWGR	K	1		407	422	30018972	NP_830603.1
F067620	1616	578.954	3	1733.84	1733.84	-0.21686	31.04	K	IDVLMPDKGSSSSWGR	K	1		407	422	30018972	NP_830603.1
F067620	1617	578.954	3	1733.84	1733.84	0.0945877	20.76	K	IDVLMPDKGSSSSWGR	K	1		407	422	30018972	NP_830603.1
F067620	1618	578.954	3	1733.84	1733.84	0.302219	39.01	K	IDVLMPDKGSSSSWGR	K	1		407	422	30018972	NP_830603.1
F067620	1619	867.928	2	1733.84	1733.84	0.357588	39.23	K	IDVLMPDKGSSSSWGR	K	1		407	422	30018972	NP_830603.1
F067620	1620	867.928	2	1733.84	1733.84	0.565219	63.28	K	IDVLMPDKGSSSSWGR	K	1		407	422	30018972	NP_830603.1
F067620	1640	871.937	2	1741.86	1741.86	-0.248585	103.85	K	AQADAEAQAAAKAQEAAK	A	1		258	275	30018972	NP_830603.1
F067620	1641	581.627	3	1741.86	1741.86	0.408184	30.31	K	AQADAEAQAAAKAQEAAK	A	1		258	275	30018972	NP_830603.1
F067620	1642	581.627	3	1741.86	1741.86	0.408184	19.74	K	AQADAEAQAAAKAQEAAK	A	1		258	275	30018972	NP_830603.1
F067620	1644	871.938	2	1741.86	1741.86	1.22111	97.58	K	AQADAEAQAAAKAQEAAK	A	1		258	275	30018972	NP_830603.1
F067620	1648	581.998	3	1742.97	1742.97	-0.623647	44.2	K	TAYVHVPYLTGKAPVK	V	1		146	161	30018972	NP_830603.1
F067620	1649	581.998	3	1742.97	1742.97	-0.520376	25.64	K	TAYVHVPYLTGKAPVK	V	1		146	161	30018972	NP_830603.1
F067620	1652	436.75	4	1742.97	1742.97	0.227772	15.88	K	TAYVHVPYLTGKAPVK	V	1		146	161	30018972	NP_830603.1
F067620	1653	436.75	4	1742.97	1742.97	0.227772	17.79	K	TAYVHVPYLTGKAPVK	V	1		146	161	30018972	NP_830603.1
F067620	1654	872.493	2	1742.97	1742.97	0.257606	39.03	K	TAYVHVPYLTGKAPVK	V	1		146	161	30018972	NP_830603.1
F067620	1655	581.998	3	1742.97	1742.97	0.426283	28.24	K	TAYVHVPYLTGKAPVK	V	1		146	161	30018972	NP_830603.1
F067620	1656	436.75	4	1742.97	1742.97	0.526113	15.17	K	TAYVHVPYLTGKAPVK	V	1		146	161	30018972	NP_830603.1
F067620	1657	581.998	3	1742.97	1742.97	0.736099	34.66	K	TAYVHVPYLTGKAPVK	V	1		146	161	30018972	NP_830603.1
F067620	1658	872.494	2	1742.97	1742.97	0.751016	37.41	K	TAYVHVPYLTGKAPVK	V	1		146	161	30018972	NP_830603.1
F067620	1660	584.286	3	1749.83	1749.84	-0.385751	22.65	K	IDVLMPDKGSSSSWGR	K	1	Oxidation (M) [5]	407	422	30018972	NP_830603.1
F067620	1661	584.286	3	1749.84	1749.84	0.454328	35.48	K	IDVLMPDKGSSSSWGR	K	1	Oxidation (M) [5]	407	422	30018972	NP_830603.1
F067620	1662	875.925	2	1749.84	1749.84	0.469187	28.71	K	IDVLMPDKGSSSSWGR	K	1	Oxidation (M) [5]	407	422	30018972	NP_830603.1
F067620	1663	875.926	2	1749.84	1749.84	0.743498	32.01	K	IDVLMPDKGSSSSWGR	K	1	Oxidation (M) [5]	407	422	30018972	NP_830603.1
F067620	1827	610.306	3	1827.9	1827.9	-0.578807	45.13	K	AQEAAKAQADAEAQAEVK	A	1		228	245	30018972	NP_830603.1
F067620	1828	610.306	3	1827.9	1827.9	-0.1685	35.71	K	AQADAEAQAEVKAQEAAK	A	1		234	251	30018972	NP_830603.1
F067620	1829	914.956	2	1827.9	1827.9	0.272444	95.82	K	AQADAEAQAEVKAQEAAK	A	1		234	251	30018972	NP_830603.1
F067620	1830	914.956	2	1827.9	1827.9	0.403743	84.59	K	AQADAEAQAEVKAQEAAK	A	1		234	251	30018972	NP_830603.1
F067620	1831	610.306	3	1827.9	1827.9	0.520817	40.93	K	AQEAAKAQADAEAQAEVK	A	1		228	245	30018972	NP_830603.1
F067620	1832	610.306	3	1827.9	1827.9	0.520817	24.02	K	AQADAEAQAEVKAQEAAK	A	1		234	251	30018972	NP_830603.1
F067620	1833	914.956	2	1827.9	1827.9	0.66634	88.48	K	AQEAAKAQADAEAQAEVK	A	1		228	245	30018972	NP_830603.1
F067620	1834	914.956	2	1827.9	1827.9	0.731989	85.25	K	AQEAAKAQADAEAQAEVK	A	1		228	245	30018972	NP_830603.1
F067620	1947	466.491	4	1861.93	1861.94	-0.519352	26.45	K	IDVLMPDKGSSSSWGRK	T	2		407	423	30018972	NP_830603.1
F067620	1951	466.491	4	1861.94	1861.94	-0.0682086	30.69	K	IDVLMPDKGSSSSWGRK	T	2		407	423	30018972	NP_830603.1
F067620	1952	621.652	3	1861.94	1861.94	-0.0381324	41.65	K	IDVLMPDKGSSSSWGRK	T	2		407	423	30018972	NP_830603.1
F067620	1953	621.652	3	1861.94	1861.94	-0.0381324	24.22	K	IDVLMPDKGSSSSWGRK	T	2		407	423	30018972	NP_830603.1
F067620	1956	931.976	2	1861.94	1861.94	0.733108	27.73	K	IDVLMPDKGSSSSWGRK	T	2		407	423	30018972	NP_830603.1
F067620	1957	931.977	2	1861.94	1861.94	1.97912	18.39	K	IDVLMPDKGSSSSWGRK	T	2		407	423	30018972	NP_830603.1
F067620	1958	931.986	2	1861.96	1861.96	-0.429655	97.64	K	VWVEGYGVAIAGDTGGAIK	G	0		385	403	30018972	NP_830603.1
F067620	1959	931.986	2	1861.96	1861.96	-0.0322242	43.18	K	VWVEGYGVAIAGDTGGAIK	G	0		385	403	30018972	NP_830603.1
F067620	1960	621.66	3	1861.96	1861.96	0.254571	69.74	K	VWVEGYGVAIAGDTGGAIK	G	0		385	403	30018972	NP_830603.1
F067620	1961	621.66	3	1861.96	1861.96	0.351243	54.77	K	VWVEGYGVAIAGDTGGAIK	G	0		385	403	30018972	NP_830603.1
F067620	1962	931.986	2	1861.96	1861.96	0.429655	124.88	K	VWVEGYGVAIAGDTGGAIK	G	0		385	403	30018972	NP_830603.1
F067620	1989	624.323	3	1869.95	1869.95	-0.811788	42.67	K	VQLNSGKEAFISADYTK	D	1		79	95	30018972	NP_830603.1
F067620	1990	935.981	2	1869.95	1869.95	0.335838	68.07	K	VQLNSGKEAFISADYTK	D	1		79	95	30018972	NP_830603.1
F067620	1991	935.982	2	1869.95	1869.95	0.988263	65.58	K	VQLNSGKEAFISADYTK	D	1		79	95	30018972	NP_830603.1
F067620	1992	624.324	3	1869.95	1869.95	1.04923	35.95	K	VQLNSGKEAFISADYTK	D	1		79	95	30018972	NP_830603.1
F067620	1995	468.496	4	1869.95	1869.95	0.0213909	15.74	K	AREAAEAQAEVKAQEAAK	A	2		204	221	30018972	NP_830603.1
F067620	1996	468.496	4	1869.95	1869.95	0.0213909	35.84	K	AREAAEAQAEVKAQEAAK	A	2		204	221	30018972	NP_830603.1
F067620	1998	624.326	3	1869.95	1869.95	0.158293	58.93	K	AREAAEAQAEVKAQEAAK	A	2		204	221	30018972	NP_830603.1
F067620	2000	624.326	3	1869.96	1869.95	0.350811	37.52	R	EAAEAQAEVKAQEAAKAR	E	2		206	223	30018972	NP_830603.1
F067620	2001	468.496	4	1869.96	1869.95	0.406427	32.2	K	AREAAEAQAEVKAQEAAK	A	2		204	221	30018972	NP_830603.1
F067620	2002	624.326	3	1869.96	1869.95	0.44707	51.71	K	AREAAEAQAEVKAQEAAK	A	2		204	221	30018972	NP_830603.1
F067620	2003	624.326	3	1869.96	1869.95	0.543329	47.25	R	EAAEAQAEVKAQEAAKAR	E	2		206	223	30018972	NP_830603.1
F067620	2004	624.326	3	1869.96	1869.95	0.639588	46.59	R	EAAEAQAEVKAQEAAKAR	E	2		206	223	30018972	NP_830603.1
F067620	2005	935.985	2	1869.96	1869.95	0.690926	66.41	R	EAAEAQAEVKAQEAAKAR	E	2		206	223	30018972	NP_830603.1
F067620	2006	935.985	2	1869.96	1869.95	1.07596	60.46	R	EAAEAQAEVKAQEAAKAR	E	2		206	223	30018972	NP_830603.1
F067620	2007	624.326	3	1869.96	1869.95	1.23319	37.67	R	EAAEAQAEVKAQEAAKAR	E	2		206	223	30018972	NP_830603.1
F067620	2008	935.986	2	1869.96	1869.95	1.47169	60.36	K	AREAAEAQAEVKAQEAAK	A	2		204	221	30018972	NP_830603.1
F067620	2009	935.986	2	1869.96	1869.95	1.79256	46.67	K	AREAAEAQAEVKAQEAAK	A	2		204	221	30018972	NP_830603.1
F067620	2014	624.663	3	1870.97	1870.97	-3.73602	18.23	K	AVEATKAREAAEAQAEVK	A	2		198	215	30018972	NP_830603.1
F067620	2015	624.664	3	1870.97	1870.97	-2.66171	28.56	K	AVEATKAREAAEAQAEVK	A	2		198	215	30018972	NP_830603.1
F067620	2016	624.665	3	1870.97	1870.97	-1.4912	24.12	K	AVEATKAREAAEAQAEVK	A	2		198	215	30018972	NP_830603.1
F067620	2017	468.75	4	1870.97	1870.97	-1.22717	24.38	K	AVEATKAREAAEAQAEVK	A	2		198	215	30018972	NP_830603.1
F067620	2018	468.751	4	1870.97	1870.97	0.0769652	18.14	K	AVEATKAREAAEAQAEVK	A	2		198	215	30018972	NP_830603.1
F067620	2040	626.984	3	1877.93	1877.93	-0.484576	41.92	K	IDVLMPDKGSSSSWGRK	T	2	Oxidation (M) [5]	407	423	30018972	NP_830603.1
F067620	2041	626.984	3	1877.93	1877.93	0.394051	48.49	K	IDVLMPDKGSSSSWGRK	T	2	Oxidation (M) [5]	407	423	30018972	NP_830603.1
F067620	2206	972.044	2	1942.07	1942.07	0.221928	26.95	K	VQPVAKVEKTTTVQDTAK	V	2		162	179	30018972	NP_830603.1
F067620	2208	972.045	2	1942.08	1942.07	1.35474	24.32	K	VQPVAKVEKTTTVQDTAK	V	2		162	179	30018972	NP_830603.1
F067620	2289	657.338	3	1968.99	1969	-3.50584	44.47	K	AQADAEAQAAAKAQEAAKAR	E	2		258	277	30018972	NP_830603.1
F067620	2290	493.255	4	1968.99	1969	-2.48807	23.44	K	AQADAEAQAAAKAQEAAKAR	E	2		258	277	30018972	NP_830603.1
F067620	2291	493.256	4	1968.99	1969	-2.30523	21.87	K	AQADAEAQAAAKAQEAAKAR	E	2		258	277	30018972	NP_830603.1
F067620	2292	657.339	3	1968.99	1969	-1.64703	48.82	K	AQADAEAQAAAKAQEAAKAR	E	2		258	277	30018972	NP_830603.1
F067620	2452	678.674	3	2033	2033	0.446139	34.41	K	GNKIDVLMPDKGSSSSWGR	K	2		404	422	30018972	NP_830603.1
F067620	2455	678.674	3	2033	2033	0.815052	22.85	K	GNKIDVLMPDKGSSSSWGR	K	2		404	422	30018972	NP_830603.1
F067620	2474	684.006	3	2049	2048.99	0.311372	23.81	K	GNKIDVLMPDKGSSSSWGR	K	2	Oxidation (M) [8]	404	422	30018972	NP_830603.1
F067620	2475	684.006	3	2049	2048.99	0.487068	26.86	K	GNKIDVLMPDKGSSSSWGR	K	2	Oxidation (M) [8]	404	422	30018972	NP_830603.1
F067620	2476	513.256	4	2049	2048.99	0.547586	22.42	K	GNKIDVLMPDKGSSSSWGR	K	2	Oxidation (M) [8]	404	422	30018972	NP_830603.1
F067620	2487	514.766	4	2055.03	2055.03	0.0934291	28.37	K	AQADAEAQAEVKAQEAAKAR	E	2		234	253	30018972	NP_830603.1
F067620	2488	686.019	3	2055.03	2055.03	0.247198	19.1	K	AQADAEAQAEVKAQEAAKAR	E	2		234	253	30018972	NP_830603.1
F067620	2489	686.019	3	2055.04	2055.03	0.334788	36.5	K	AQADAEAQAEVKAQEAAKAR	E	2		234	253	30018972	NP_830603.1
F067620	2490	514.766	4	2055.04	2055.03	0.443788	19.38	K	AQADAEAQAEVKAQEAAKAR	E	2		234	253	30018972	NP_830603.1
F067620	2513	689.354	3	2065.04	2065.04	1.14623	36.46	K	AGDQVKSALGHNLTANPNMK	L	1		351	370	30018972	NP_830603.1
F067620	2514	689.354	3	2065.04	2065.04	1.68375	28.92	K	AGDQVKSALGHNLTANPNMK	L	1		351	370	30018972	NP_830603.1
F067620	2524	691.697	3	2072.07	2072.07	-0.0120652	31.74	K	LLDGYKVNVLHTENGWSK	V	1		61	78	30018972	NP_830603.1
F067620	2525	1037.04	2	2072.07	2072.07	0.169396	53.82	K	LLDGYKVNVLHTENGWSK	V	1		61	78	30018972	NP_830603.1
F067620	2527	691.697	3	2072.07	2072.07	0.248544	27.29	K	LLDGYKVNVLHTENGWSK	V	1		61	78	30018972	NP_830603.1
F067620	2528	691.697	3	2072.07	2072.07	0.335414	19.87	K	LLDGYKVNVLHTENGWSK	V	1		61	78	30018972	NP_830603.1
F067620	2529	1037.04	2	2072.07	2072.07	2.05157	24.52	K	LLDGYKVNVLHTENGWSK	V	1		61	78	30018972	NP_830603.1
F067620	2588	704.033	3	2109.08	2109.07	1.08057	29.73	R	ELRVVATAYTADPLENGYK	A	1		332	350	30018972	NP_830603.1
F067620	2589	704.033	3	2109.08	2109.07	1.26548	33.51	R	ELRVVATAYTADPLENGYK	A	1		332	350	30018972	NP_830603.1
F067620	2590	704.039	3	2109.1	2109.1	-0.110474	50.92	K	VNVLHTENGWSKVQLNSGK	E	1		67	85	30018972	NP_830603.1
F067620	2593	704.04	3	2109.1	2109.1	0.401594	24.71	K	VNVLHTENGWSKVQLNSGK	E	1		67	85	30018972	NP_830603.1
F067620	2637	536.275	4	2141.07	2141.07	-0.208307	38.16	R	EAAKAQADAEAQAAAKAQEAAK	A	2		254	275	30018972	NP_830603.1
F067620	2638	536.275	4	2141.07	2141.07	-0.208307	22.76	R	EAAKAQADAEAQAAAKAQEAAK	A	2		254	275	30018972	NP_830603.1
F067620	2639	714.698	3	2141.07	2141.07	0.280234	55	R	EAAKAQADAEAQAAAKAQEAAK	A	2		254	275	30018972	NP_830603.1
F067620	2640	714.698	3	2141.07	2141.07	0.280234	66.87	R	EAAKAQADAEAQAAAKAQEAAK	A	2		254	275	30018972	NP_830603.1
F067620	2641	1071.54	2	2141.07	2141.07	0.666022	94.98	R	EAAKAQADAEAQAAAKAQEAAK	A	2		254	275	30018972	NP_830603.1
F067620	2642	1071.54	2	2141.07	2141.07	0.666022	114.98	R	EAAKAQADAEAQAAAKAQEAAK	A	2		254	275	30018972	NP_830603.1
F067620	2643	714.698	3	2141.07	2141.07	0.966806	88.9	R	EAAKAQADAEAQAAAKAQEAAK	A	2		254	275	30018972	NP_830603.1
F067620	2691	721.379	3	2161.12	2161.12	-0.284112	32.84	K	VWVEGYGVAIAGDTGGAIKGNK	I	1		385	406	30018972	NP_830603.1
F067620	2692	721.379	3	2161.12	2161.12	-0.200822	36.85	K	VWVEGYGVAIAGDTGGAIKGNK	I	1		385	406	30018972	NP_830603.1
F067620	2693	1081.57	2	2161.12	2161.12	0.570076	56.63	K	VWVEGYGVAIAGDTGGAIKGNK	I	1		385	406	30018972	NP_830603.1
F067620	2694	1081.57	2	2161.12	2161.12	1.47701	62.52	K	VWVEGYGVAIAGDTGGAIKGNK	I	1		385	406	30018972	NP_830603.1
F067620	2799	557.784	4	2227.11	2227.11	-0.608412	17.43	R	EAAKAQEAAKAQADAEAQAEVK	A	2		224	245	30018972	NP_830603.1
F067620	2802	743.377	3	2227.11	2227.11	0.229446	57.7	R	EAAKAQEAAKAQADAEAQAEVK	A	2		224	245	30018972	NP_830603.1
F067620	2803	743.377	3	2227.11	2227.11	0.39109	51.28	R	EAAKAQEAAKAQADAEAQAEVK	A	2		224	245	30018972	NP_830603.1
F067620	2962	770.725	3	2309.15	2309.15	0.190979	33.37	R	VVATAYTADPLENGYKAGDQVK	S	1		335	356	30018972	NP_830603.1
F067620	2963	770.726	3	2309.15	2309.15	0.424831	49.86	R	VVATAYTADPLENGYKAGDQVK	S	1		335	356	30018972	NP_830603.1
F067620	2964	1155.59	2	2309.16	2309.15	0.830174	48.99	R	VVATAYTADPLENGYKAGDQVK	S	1		335	356	30018972	NP_830603.1
F067620	2965	578.296	4	2309.16	2309.15	1.19741	31.81	R	VVATAYTADPLENGYKAGDQVK	S	1		335	356	30018972	NP_830603.1
F067620	2966	1155.59	2	2309.16	2309.15	1.25457	73.17	R	VVATAYTADPLENGYKAGDQVK	S	1		335	356	30018972	NP_830603.1
F067620	3102	592.345	4	2365.35	2365.35	-0.292557	25.91	K	TAYVHVPYLTGKAPVKVQPVAK	V	2		146	167	30018972	NP_830603.1
F067620	3103	789.458	3	2365.35	2365.35	0.310313	24.43	K	TAYVHVPYLTGKAPVKVQPVAK	V	2		146	167	30018972	NP_830603.1
F067620	3105	789.459	3	2365.36	2365.35	1.23618	31.87	K	TAYVHVPYLTGKAPVKVQPVAK	V	2		146	167	30018972	NP_830603.1
F067620	3182	809.742	3	2426.2	2426.2	0.446376	71.21	K	AQEAAKAQADAEAQAEVKAQEAAK	A	2		228	251	30018972	NP_830603.1
F067620	3183	809.742	3	2426.21	2426.2	0.668946	79.8	K	AQEAAKAQADAEAQAEVKAQEAAK	A	2		228	251	30018972	NP_830603.1
F067620	3228	830.753	3	2489.24	2489.24	0.186403	41.69	K	SATQQPVAKETETSTPSSSRELR	V	2		312	334	30018972	NP_830603.1
F067620	3390	885.111	3	2652.31	2652.31	1.34336	45.69	K	EAFISADYTKDTYYVTANVLNVR	A	1		86	108	30018972	NP_830603.1
F067620	3391	885.111	3	2652.31	2652.31	1.54696	17.62	K	EAFISADYTKDTYYVTANVLNVR	A	1		86	108	30018972	NP_830603.1
F067620	3423	1340.12	2	2678.22	2678.22	-1.06638	54.9	K	DDVIETTHQVQNDWIQFEYNGK	T	0		124	145	30018972	NP_830603.1
F067620	3424	1340.12	2	2678.23	2678.22	0.569034	47.21	K	DDVIETTHQVQNDWIQFEYNGK	T	0		124	145	30018972	NP_830603.1
F067620	3425	893.75	3	2678.23	2678.22	0.880434	17.49	K	DDVIETTHQVQNDWIQFEYNGK	T	0		124	145	30018972	NP_830603.1
F067620	3426	893.75	3	2678.23	2678.22	0.880434	51.84	K	DDVIETTHQVQNDWIQFEYNGK	T	0		124	145	30018972	NP_830603.1
F067620	3427	893.75	3	2678.23	2678.22	1.56372	39.29	K	DDVIETTHQVQNDWIQFEYNGK	T	0		124	145	30018972	NP_830603.1
F067620	3471	677.853	4	2707.38	2707.38	0.211644	26.21	R	ELRVVATAYTADPLENGYKAGDQVK	S	2		332	356	30018972	NP_830603.1
F067620	3472	677.853	4	2707.38	2707.38	0.846944	20.99	R	ELRVVATAYTADPLENGYKAGDQVK	S	2		332	356	30018972	NP_830603.1
F067620	3474	903.469	3	2707.38	2707.38	1.14465	35.05	R	ELRVVATAYTADPLENGYKAGDQVK	S	2		332	356	30018972	NP_830603.1
F067620	3475	903.469	3	2707.38	2707.38	1.14465	62.93	R	ELRVVATAYTADPLENGYKAGDQVK	S	2		332	356	30018972	NP_830603.1
F067620	3524	936.448	3	2806.32	2806.32	0.30752	41.59	K	KDDVIETTHQVQNDWIQFEYNGK	T	1		123	145	30018972	NP_830603.1
F067620	3526	702.588	4	2806.32	2806.32	0.490678	15.39	K	KDDVIETTHQVQNDWIQFEYNGK	T	1		123	145	30018972	NP_830603.1
F067620	3527	936.448	3	2806.32	2806.32	0.499943	59.3	K	KDDVIETTHQVQNDWIQFEYNGK	T	1		123	145	30018972	NP_830603.1
F067620	3597	1016.84	3	3047.5	3047.5	1.3014	62.7	K	LKKDDVIETTHQVQNDWIQFEYNGK	T	2		121	145	30018972	NP_830603.1
F067620	3598	1016.84	3	3047.5	3047.5	1.90189	42.96	K	LKKDDVIETTHQVQNDWIQFEYNGK	T	2		121	145	30018972	NP_830603.1
F069300	106	427.237	2	852.459	852.459	-0.00703846	18.08	K	IYDLTTK	L	0		351	357	30021216	NP_832847.1
F069300	163	483.743	2	965.471	965.471	0.328337	16.93	R	AYLDDLEK	Q	0		339	346	30021216	NP_832847.1
F069300	164	483.743	2	965.471	965.471	0.576921	20.37	R	AYLDDLEK	Q	0		339	346	30021216	NP_832847.1
F069300	207	514.242	2	1026.47	1026.47	0.380917	22.51	K	TQEYDLMK	V	0		306	313	30021216	NP_832847.1
F069300	208	514.242	2	1026.47	1026.47	0.634213	22.16	K	TQEYDLMK	V	0		306	313	30021216	NP_832847.1
F069300	209	514.242	2	1026.47	1026.47	0.868024	31.76	K	TQEYDLMK	V	0		306	313	30021216	NP_832847.1
F069300	271	537.296	2	1072.58	1072.58	0.309535	40.01	R	QINELTDLK	L	0		153	161	30021216	NP_832847.1
F069300	272	537.296	2	1072.58	1072.58	0.551942	41.15	R	QINELTDLK	L	0		153	161	30021216	NP_832847.1
F069300	331	556.293	2	1110.57	1110.57	0.917546	47.06	K	TFGVFAEVNK	L	0		323	332	30021216	NP_832847.1
F069300	332	556.293	2	1110.57	1110.57	1.0256	45.3	K	TFGVFAEVNK	L	0		323	332	30021216	NP_832847.1
F069300	390	566.787	2	1131.56	1131.56	0.198841	30.01	K	FNSYYPTLK	S	0		112	120	30021216	NP_832847.1
F069300	391	566.787	2	1131.56	1131.56	0.198841	29.48	K	FNSYYPTLK	S	0		112	120	30021216	NP_832847.1
F069300	394	566.788	2	1131.56	1131.56	0.852805	41.31	K	FNSYYPTLK	S	0		112	120	30021216	NP_832847.1
F069300	397	566.788	2	1131.56	1131.56	1.17095	31.91	K	FNSYYPTLK	S	0		112	120	30021216	NP_832847.1
F069300	401	379.217	3	1134.63	1134.63	-0.300539	29.08	R	YKEDLNLIK	N	1		392	400	30021216	NP_832847.1
F069300	402	379.217	3	1134.63	1134.63	-0.221218	27.4	R	YKEDLNLIK	N	1		392	400	30021216	NP_832847.1
F069300	403	568.322	2	1134.63	1134.63	0.0661009	31.25	R	YKEDLNLIK	N	1		392	400	30021216	NP_832847.1
F069300	404	568.322	2	1134.63	1134.63	0.718297	35.12	R	YKEDLNLIK	N	1		392	400	30021216	NP_832847.1
F069300	574	413.896	3	1238.67	1238.67	-0.405275	34.6	K	KTFGVFAEVNK	L	1		322	332	30021216	NP_832847.1
F069300	575	413.896	3	1238.67	1238.67	-0.0419806	31.02	K	KTFGVFAEVNK	L	1		322	332	30021216	NP_832847.1
F069300	576	620.341	2	1238.67	1238.67	0.439182	65.38	K	KTFGVFAEVNK	L	1		322	332	30021216	NP_832847.1
F069300	621	630.327	2	1258.64	1258.64	-0.456048	55.57	K	EINNSILEAEK	K	0		253	263	30021216	NP_832847.1
F069300	622	630.328	2	1258.64	1258.64	0.115998	55.84	K	EINNSILEAEK	K	0		253	263	30021216	NP_832847.1
F069300	698	431.25	3	1290.73	1290.73	0.0108466	29.51	K	RYKEDLNLIK	N	2		391	400	30021216	NP_832847.1
F069300	699	431.251	3	1290.73	1290.73	0.429215	39.28	K	RYKEDLNLIK	N	2		391	400	30021216	NP_832847.1
F069300	919	463.253	3	1386.74	1386.74	0.587711	24.25	K	EINNSILEAEKK	A	1		253	264	30021216	NP_832847.1
F069300	921	694.375	2	1386.74	1386.74	0.743473	56.34	K	EINNSILEAEKK	A	1		253	264	30021216	NP_832847.1
F069300	922	694.376	2	1386.74	1386.74	1.26268	59.71	K	EINNSILEAEKK	A	1		253	264	30021216	NP_832847.1
F069300	1033	476.94	3	1427.8	1427.8	0.060933	26.44	K	IDQLKNEILNTK	K	1		190	201	30021216	NP_832847.1
F069300	1034	476.94	3	1427.8	1427.8	0.460149	25.69	K	IDQLKNEILNTK	K	1		190	201	30021216	NP_832847.1
F069300	1035	714.907	2	1427.8	1427.8	0.989636	52.35	K	IDQLKNEILNTK	K	1		190	201	30021216	NP_832847.1
F069300	1036	714.907	2	1427.8	1427.8	1.17173	54.37	K	IDQLKNEILNTK	K	1		190	201	30021216	NP_832847.1
F069300	1125	732.87	2	1463.73	1463.73	0.0696852	64.7	R	AYLDDLEKQNQK	I	1		339	350	30021216	NP_832847.1
F069300	1126	732.87	2	1463.73	1463.73	0.315633	59.34	R	AYLDDLEKQNQK	I	1		339	350	30021216	NP_832847.1
F069300	1174	742.886	2	1483.76	1483.76	0.578936	35.59	K	NVISYLEEQVYK	F	0		427	438	30021216	NP_832847.1
F069300	1175	742.887	2	1483.76	1483.76	2.46604	50.92	K	NVISYLEEQVYK	F	0		427	438	30021216	NP_832847.1
F069300	1305	769.37	2	1536.73	1536.73	-0.766564	32.42	K	LSTNVDTTSEQSQK	D	0		406	419	30021216	NP_832847.1
F069300	1306	769.372	2	1536.73	1536.73	1.36784	52	K	LSTNVDTTSEQSQK	D	0		406	419	30021216	NP_832847.1
F069300	1360	519.639	3	1555.89	1555.89	0.444118	28.76	K	IDQLKNEILNTKK	A	2		190	202	30021216	NP_832847.1
F069300	1361	519.639	3	1555.89	1555.89	0.559807	29.39	K	IDQLKNEILNTKK	A	2		190	202	30021216	NP_832847.1
F069300	1405	524.957	3	1571.85	1571.85	-1.28511	27.15	K	GKEINNSILEAEKK	A	2		251	264	30021216	NP_832847.1
F069300	1406	393.97	4	1571.85	1571.85	-1.04717	20.72	K	GKEINNSILEAEKK	A	2		251	264	30021216	NP_832847.1
F069300	1407	524.957	3	1571.85	1571.85	-0.807964	33.68	K	GKEINNSILEAEKK	A	2		251	264	30021216	NP_832847.1
F069300	1408	393.97	4	1571.85	1571.85	-0.512771	28.93	K	GKEINNSILEAEKK	A	2		251	264	30021216	NP_832847.1
F069300	1409	524.958	3	1571.85	1571.85	-0.235391	28.15	K	GKEINNSILEAEKK	A	2		251	264	30021216	NP_832847.1
F069300	1410	524.958	3	1571.85	1571.85	0.127238	43.85	K	GKEINNSILEAEKK	A	2		251	264	30021216	NP_832847.1
F069300	1411	786.935	2	1571.85	1571.85	1.91239	49.72	K	GKEINNSILEAEKK	A	2		251	264	30021216	NP_832847.1
F069300	1412	786.935	2	1571.86	1571.85	2.06508	47.41	K	GKEINNSILEAEKK	A	2		251	264	30021216	NP_832847.1
F069300	1587	544.615	3	1630.82	1630.82	-1.12029	28.13	K	NVISYLEEQVYKF	-	1		427	439	30021216	NP_832847.1
F069300	1588	544.615	3	1630.82	1630.82	-0.347677	28.03	K	NVISYLEEQVYKF	-	1		427	439	30021216	NP_832847.1
F069300	1589	816.419	2	1630.82	1630.82	0.10976	18.81	K	NVISYLEEQVYKF	-	1		427	439	30021216	NP_832847.1
F069300	1591	816.42	2	1630.83	1630.82	0.710684	45.75	K	NVISYLEEQVYKF	-	1		427	439	30021216	NP_832847.1
F069300	1592	816.42	2	1630.83	1630.82	0.784266	38.97	K	NVISYLEEQVYKF	-	1		427	439	30021216	NP_832847.1
F069300	1594	816.421	2	1630.83	1630.82	1.45877	50.12	K	NVISYLEEQVYKF	-	1		427	439	30021216	NP_832847.1
F069300	1597	816.421	2	1630.83	1630.82	1.60594	49.61	K	NVISYLEEQVYKF	-	1		427	439	30021216	NP_832847.1
F069300	1640	548.958	3	1643.85	1643.85	0.879033	34.72	K	EIIEPAAQAGVAAYNK	G	0		235	250	30021216	NP_832847.1
F069300	1641	548.959	3	1643.85	1643.85	1.22578	33.55	K	EIIEPAAQAGVAAYNK	G	0		235	250	30021216	NP_832847.1
F069300	1642	822.934	2	1643.85	1643.85	1.45451	96.42	K	EIIEPAAQAGVAAYNK	G	0		235	250	30021216	NP_832847.1
F069300	1643	822.935	2	1643.85	1643.85	1.60051	97.75	K	EIIEPAAQAGVAAYNK	G	0		235	250	30021216	NP_832847.1
F069300	1644	822.935	2	1643.86	1643.85	2.26967	86.55	K	EIIEPAAQAGVAAYNK	G	0		235	250	30021216	NP_832847.1
F069300	1702	832.938	2	1663.86	1663.86	0.406284	44.44	K	GFVTKFNSYYPTLK	S	1		107	120	30021216	NP_832847.1
F069300	1703	832.939	2	1663.86	1663.86	1.0674	40.45	K	GFVTKFNSYYPTLK	S	1		107	120	30021216	NP_832847.1
F069300	1727	557.649	3	1669.93	1669.93	0.613201	21.24	R	QINELTDLKLQLDK	K	1		153	166	30021216	NP_832847.1
F069300	1728	835.97	2	1669.93	1669.93	0.664701	53.43	R	QINELTDLKLQLDK	K	1		153	166	30021216	NP_832847.1
F069300	1729	835.97	2	1669.93	1669.93	0.80842	63.75	R	QINELTDLKLQLDK	K	1		153	166	30021216	NP_832847.1
F069300	1730	557.65	3	1669.93	1669.93	1.2779	18.63	R	QINELTDLKLQLDK	K	1		153	166	30021216	NP_832847.1
F069300	1759	420.49	4	1677.93	1677.93	-0.636499	21.46	R	YKEDLNLIKNSITK	L	2		392	405	30021216	NP_832847.1
F069300	1760	420.49	4	1677.93	1677.93	0.388574	27.36	R	YKEDLNLIKNSITK	L	2		392	405	30021216	NP_832847.1
F069300	1761	839.973	2	1677.93	1677.93	0.765229	62.49	R	YKEDLNLIKNSITK	L	2		392	405	30021216	NP_832847.1
F069300	1762	560.318	3	1677.93	1677.93	0.797411	25.38	R	YKEDLNLIKNSITK	L	2		392	405	30021216	NP_832847.1
F069300	1763	560.318	3	1677.93	1677.93	1.11924	26.07	R	YKEDLNLIKNSITK	L	2		392	405	30021216	NP_832847.1
F069300	1764	839.973	2	1677.93	1677.93	1.34928	71.63	R	YKEDLNLIKNSITK	L	2		392	405	30021216	NP_832847.1
F069300	1880	571.619	3	1711.84	1711.83	0.712686	20.28	K	TQEYDLMKVIDTEK	I	1		306	319	30021216	NP_832847.1
F069300	1908	574.661	3	1720.96	1720.96	0.282981	49.15	K	IYDLTTKLSIADLQK	S	1		351	365	30021216	NP_832847.1
F069300	1909	574.662	3	1720.96	1720.96	1.24175	49.39	K	IYDLTTKLSIADLQK	S	1		351	365	30021216	NP_832847.1
F069300	1910	861.489	2	1720.96	1720.96	1.3905	73.32	K	IYDLTTKLSIADLQK	S	1		351	365	30021216	NP_832847.1
F069300	1911	861.489	2	1720.96	1720.96	1.61131	75.39	K	IYDLTTKLSIADLQK	S	1		351	365	30021216	NP_832847.1
F069300	2122	595.995	3	1784.96	1784.96	-0.307009	23.3	R	EAIEKSKQGEIAAAAAAK	T	2		288	305	30021216	NP_832847.1
F069300	2125	595.995	3	1784.96	1784.96	0.21401	51.97	R	EAIEKSKQGEIAAAAAAK	T	2		288	305	30021216	NP_832847.1
F069300	2126	893.49	2	1784.96	1784.96	1.0073	66.51	R	EAIEKSKQGEIAAAAAAK	T	2		288	305	30021216	NP_832847.1
F069300	2127	893.49	2	1784.97	1784.96	1.07453	56.56	R	EAIEKSKQGEIAAAAAAK	T	2		288	305	30021216	NP_832847.1
F069300	2146	450.512	4	1798.02	1798.02	-0.488315	19.63	R	QINELTDLKLQLDKK	L	2		153	167	30021216	NP_832847.1
F069300	2147	600.347	3	1798.02	1798.02	-0.162401	21.72	R	QINELTDLKLQLDKK	L	2		153	167	30021216	NP_832847.1
F069300	2148	600.347	3	1798.02	1798.02	-0.0622907	16.74	R	QINELTDLKLQLDKK	L	2		153	167	30021216	NP_832847.1
F069300	2150	450.512	4	1798.02	1798.02	0.201333	26.63	R	QINELTDLKLQLDKK	L	2		153	167	30021216	NP_832847.1
F069300	2152	900.018	2	1798.02	1798.02	1.09787	65.29	R	QINELTDLKLQLDKK	L	2		153	167	30021216	NP_832847.1
F069300	2153	900.018	2	1798.02	1798.02	1.23135	61.03	R	QINELTDLKLQLDKK	L	2		153	167	30021216	NP_832847.1
F069300	2176	603.988	3	1808.94	1808.94	0.408526	20.72	K	TFGVFAEVNKLTAEQR	A	1		323	338	30021216	NP_832847.1
F069300	2177	603.988	3	1808.94	1808.94	0.707043	34.36	K	TFGVFAEVNKLTAEQR	A	1		323	338	30021216	NP_832847.1
F069300	2178	603.988	3	1808.94	1808.94	0.806549	35.71	K	TFGVFAEVNKLTAEQR	A	1		323	338	30021216	NP_832847.1
F069300	2179	603.989	3	1808.94	1808.94	1.12165	40.34	K	TFGVFAEVNKLTAEQR	A	1		323	338	30021216	NP_832847.1
F069300	2180	905.48	2	1808.95	1808.94	1.96524	69.5	K	TFGVFAEVNKLTAEQR	A	1		323	338	30021216	NP_832847.1
F069300	2181	905.481	2	1808.95	1808.94	2.44065	73.26	K	TFGVFAEVNKLTAEQR	A	1		323	338	30021216	NP_832847.1
F069300	2262	915.493	2	1828.97	1828.97	1.58887	71.55	K	EIIEPAAQAGVAAYNKGK	E	1		235	252	30021216	NP_832847.1
F069300	2263	915.493	2	1828.97	1828.97	1.78571	96.7	K	EIIEPAAQAGVAAYNKGK	E	1		235	252	30021216	NP_832847.1
F069300	2444	627.337	3	1878.99	1878.99	0.301226	17.23	K	SKGFVTKFNSYYPTLK	S	2		105	120	30021216	NP_832847.1
F069300	2525	960.508	2	1919	1919	-1.70661	18.71	K	EWSSELYPQLILLNSK	S	0		89	104	30021216	NP_832847.1
F069300	2526	640.676	3	1919.01	1919	1.46899	28.25	K	EWSSELYPQLILLNSK	S	0		89	104	30021216	NP_832847.1
F069300	2527	640.676	3	1919.01	1919	1.84419	50.67	K	EWSSELYPQLILLNSK	S	0		89	104	30021216	NP_832847.1
F069300	2528	960.512	2	1919.01	1919	3.19176	55.65	K	EWSSELYPQLILLNSK	S	0		89	104	30021216	NP_832847.1
F069300	2591	485.267	4	1937.04	1937.04	0.313881	38.55	K	KTFGVFAEVNKLTAEQR	A	2		322	338	30021216	NP_832847.1
F069300	2592	485.267	4	1937.04	1937.04	0.375832	36.13	K	KTFGVFAEVNKLTAEQR	A	2		322	338	30021216	NP_832847.1
F069300	2593	646.687	3	1937.04	1937.04	0.446042	40.95	K	KTFGVFAEVNKLTAEQR	A	2		322	338	30021216	NP_832847.1
F069300	2594	646.687	3	1937.04	1937.04	0.64738	40.8	K	KTFGVFAEVNKLTAEQR	A	2		322	338	30021216	NP_832847.1
F069300	2595	969.527	2	1937.04	1937.04	1.21836	78.12	K	KTFGVFAEVNKLTAEQR	A	2		322	338	30021216	NP_832847.1
F069300	2596	969.527	2	1937.04	1937.04	1.52811	93.01	K	KTFGVFAEVNKLTAEQR	A	2		322	338	30021216	NP_832847.1
F069300	2643	652.012	3	1953.01	1953.01	0.616483	19.04	K	TQEYDLMKVIDTEKIK	K	2		306	321	30021216	NP_832847.1
F069300	2646	652.012	3	1953.02	1953.01	1.36917	40.1	K	TQEYDLMKVIDTEKIK	K	2		306	321	30021216	NP_832847.1
F069300	2729	657.344	3	1969.01	1969.01	0.566275	17.99	K	TQEYDLMKVIDTEKIK	K	2	Oxidation (M) [7]	306	321	30021216	NP_832847.1
F069300	2811	667.695	3	2000.06	2000.06	0.483985	36.67	R	QLKNVISYLEEQVYKF	-	2		424	439	30021216	NP_832847.1
F069300	2813	667.695	3	2000.06	2000.06	0.858973	27.85	R	QLKNVISYLEEQVYKF	-	2		424	439	30021216	NP_832847.1
F069300	2815	1001.04	2	2000.07	2000.06	2.08194	39.74	R	QLKNVISYLEEQVYKF	-	2		424	439	30021216	NP_832847.1
F069300	2816	1001.04	2	2000.07	2000.06	2.08194	43.86	R	QLKNVISYLEEQVYKF	-	2		424	439	30021216	NP_832847.1
F069300	2822	668.348	3	2002.02	2002.02	0.295701	40.18	K	AVQEATEQGKTALEIESAK	K	1		265	283	30021216	NP_832847.1
F069300	2823	668.349	3	2002.02	2002.02	0.94005	56.8	K	AVQEATEQGKTALEIESAK	K	1		265	283	30021216	NP_832847.1
F069300	2824	1002.02	2	2002.02	2002.02	1.40258	93.73	K	AVQEATEQGKTALEIESAK	K	1		265	283	30021216	NP_832847.1
F069300	2825	1002.02	2	2002.03	2002.02	2.19178	80.89	K	AVQEATEQGKTALEIESAK	K	1		265	283	30021216	NP_832847.1
F069300	2835	670.339	3	2007.99	2007.99	0.646416	29.86	K	QGEIAAAAAAKTQEYDLMK	V	1		295	313	30021216	NP_832847.1
F069300	2837	670.339	3	2008	2007.99	1.09463	35.11	K	QGEIAAAAAAKTQEYDLMK	V	1		295	313	30021216	NP_832847.1
F069300	2850	1005.99	2	2009.96	2009.95	0.965196	95.83	K	DFDTNVATAQGILSTDGTGK	I	0		170	189	30021216	NP_832847.1
F069300	2851	1005.99	2	2009.96	2009.95	1.33336	102.6	K	DFDTNVATAQGILSTDGTGK	I	0		170	189	30021216	NP_832847.1
F069300	2878	675.003	3	2021.99	2021.99	0.385759	20.4	K	LSTNVDTTSEQSQKDTLR	Q	1		406	423	30021216	NP_832847.1
F069300	2879	675.003	3	2021.99	2021.99	0.741845	24.17	K	LSTNVDTTSEQSQKDTLR	Q	1		406	423	30021216	NP_832847.1
F069300	2880	675.004	3	2021.99	2021.99	1.20179	33.29	K	LSTNVDTTSEQSQKDTLR	Q	1		406	423	30021216	NP_832847.1
F069300	2881	675.004	3	2021.99	2021.99	1.20179	35.15	K	LSTNVDTTSEQSQKDTLR	Q	1		406	423	30021216	NP_832847.1
F069300	2882	1012	2	2021.99	2021.99	1.75372	101.43	K	LSTNVDTTSEQSQKDTLR	Q	1		406	423	30021216	NP_832847.1
F069300	2883	1012	2	2021.99	2021.99	2.29774	75.78	K	LSTNVDTTSEQSQKDTLR	Q	1		406	423	30021216	NP_832847.1
F069300	3064	694.35	3	2080.03	2080.03	0.468744	34.16	K	NSITKLSTNVDTTSEQSQK	D	1		401	419	30021216	NP_832847.1
F069300	3177	711.047	3	2130.12	2130.12	1.02623	45.07	K	AVQEATEQGKTALEIESAKK	A	2		265	284	30021216	NP_832847.1
F069300	3178	1066.07	2	2130.12	2130.12	1.15111	83.82	K	AVQEATEQGKTALEIESAKK	A	2		265	284	30021216	NP_832847.1
F069300	3180	1066.07	2	2130.12	2130.12	1.38584	81.66	K	AVQEATEQGKTALEIESAKK	A	2		265	284	30021216	NP_832847.1
F069300	3181	711.047	3	2130.12	2130.12	1.46283	67.82	K	AVQEATEQGKTALEIESAKK	A	2		265	284	30021216	NP_832847.1
F069300	3417	742.048	3	2223.12	2223.12	1.14434	29.24	K	SKQGEIAAAAAAKTQEYDLMK	V	2		293	313	30021216	NP_832847.1
F069300	3418	742.049	3	2223.12	2223.12	1.80557	24.28	K	SKQGEIAAAAAAKTQEYDLMK	V	2		293	313	30021216	NP_832847.1
F069300	3491	751.385	3	2251.13	2251.13	0.563272	63.31	K	LKDFDTNVATAQGILSTDGTGK	I	1		168	189	30021216	NP_832847.1
F069300	3493	1126.58	2	2251.14	2251.13	1.37886	99.85	K	LKDFDTNVATAQGILSTDGTGK	I	1		168	189	30021216	NP_832847.1
F069300	3494	1126.58	2	2251.14	2251.13	1.8142	105.36	K	LKDFDTNVATAQGILSTDGTGK	I	1		168	189	30021216	NP_832847.1
F069300	3601	767.066	3	2298.18	2298.17	1.34933	30.77	R	AYLDDLEKQNQKIYDLTTK	L	2		339	357	30021216	NP_832847.1
F069300	3602	767.066	3	2298.18	2298.17	1.42765	40.77	R	AYLDDLEKQNQKIYDLTTK	L	2		339	357	30021216	NP_832847.1
F069300	3806	798.083	3	2391.23	2391.22	1.11909	30.22	K	LSTNVDTTSEQSQKDTLRQLK	N	2		406	426	30021216	NP_832847.1
F069300	3807	798.083	3	2391.23	2391.22	1.73384	22.35	K	LSTNVDTTSEQSQKDTLRQLK	N	2		406	426	30021216	NP_832847.1
F069300	3868	808.083	3	2421.23	2421.22	0.85783	16.64	K	QDMKEWSSELYPQLILLNSK	S	1		85	104	30021216	NP_832847.1
F069300	3869	808.083	3	2421.23	2421.22	1.37823	25.65	K	QDMKEWSSELYPQLILLNSK	S	1		85	104	30021216	NP_832847.1
F069300	3872	1211.62	2	2421.23	2421.22	2.52062	55.89	K	QDMKEWSSELYPQLILLNSK	S	1		85	104	30021216	NP_832847.1
F069300	3873	1211.62	2	2421.23	2421.22	3.52838	44.3	K	QDMKEWSSELYPQLILLNSK	S	1		85	104	30021216	NP_832847.1
F069300	3910	813.415	3	2437.22	2437.22	1.25881	22.2	K	QDMKEWSSELYPQLILLNSK	S	1	Oxidation (M) [3]	85	104	30021216	NP_832847.1
F069300	3911	813.416	3	2437.22	2437.22	2.00967	43.41	K	QDMKEWSSELYPQLILLNSK	S	1	Oxidation (M) [3]	85	104	30021216	NP_832847.1
F069300	3937	817.765	3	2450.27	2450.27	1.17579	44.18	K	EVYSLSKEIIEPAAQAGVAAYNK	G	1		228	250	30021216	NP_832847.1
F069300	3938	817.765	3	2450.27	2450.27	1.5431	44.75	K	EVYSLSKEIIEPAAQAGVAAYNK	G	1		228	250	30021216	NP_832847.1
F069300	4165	856.104	3	2565.29	2565.29	0.350448	46.86	K	NSITKLSTNVDTTSEQSQKDTLR	Q	2		401	423	30021216	NP_832847.1
F069300	4166	856.104	3	2565.29	2565.29	0.701286	47.44	K	NSITKLSTNVDTTSEQSQKDTLR	Q	2		401	423	30021216	NP_832847.1
F069300	4339	660.096	4	2636.35	2636.35	0.761279	35.71	K	QDMKEWSSELYPQLILLNSKSK	G	2		85	106	30021216	NP_832847.1
F069300	4515	904.831	3	2711.47	2711.46	1.86504	63.91	K	AIQNDLQQIALIPGALNEQGFAIFK	E	0		203	227	30021216	NP_832847.1
F069300	4516	904.831	3	2711.47	2711.46	2.00888	68.77	K	AIQNDLQQIALIPGALNEQGFAIFK	E	0		203	227	30021216	NP_832847.1
F069300	4517	1356.74	2	2711.47	2711.46	2.01109	25.28	K	AIQNDLQQIALIPGALNEQGFAIFK	E	0		203	227	30021216	NP_832847.1
F069300	4518	1356.74	2	2711.47	2711.46	2.73395	35.59	K	AIQNDLQQIALIPGALNEQGFAIFK	E	0		203	227	30021216	NP_832847.1
F069300	4545	909.423	3	2725.25	2725.24	1.09935	20.8	R	EGFSDRLEVLQEMAMTNQENTQR	Q	1		130	152	30021216	NP_832847.1
F069300	4546	909.423	3	2725.25	2725.24	1.5727	38.01	R	EGFSDRLEVLQEMAMTNQENTQR	Q	1		130	152	30021216	NP_832847.1
F069300	4547	909.423	3	2725.25	2725.24	1.8369	24.01	R	EGFSDRLEVLQEMAMTNQENTQR	Q	1		130	152	30021216	NP_832847.1
F069300	4548	1363.63	2	2725.25	2725.24	1.86479	72.66	R	EGFSDRLEVLQEMAMTNQENTQR	Q	1		130	152	30021216	NP_832847.1
F069300	4549	909.424	3	2725.25	2725.24	2.03505	31.21	R	EGFSDRLEVLQEMAMTNQENTQR	Q	1		130	152	30021216	NP_832847.1
F069300	4550	1363.63	2	2725.25	2725.24	3.03166	43.39	R	EGFSDRLEVLQEMAMTNQENTQR	Q	1		130	152	30021216	NP_832847.1
F069300	4581	914.755	3	2741.24	2741.24	1.25783	36.69	R	EGFSDRLEVLQEMAMTNQENTQR	Q	1	Oxidation (M) [13]	130	152	30021216	NP_832847.1
F069300	4582	914.755	3	2741.24	2741.24	1.32349	50.87	R	EGFSDRLEVLQEMAMTNQENTQR	Q	1	Oxidation (M) [15]	130	152	30021216	NP_832847.1
F069300	4583	914.755	3	2741.24	2741.24	1.65181	35.64	R	EGFSDRLEVLQEMAMTNQENTQR	Q	1	Oxidation (M) [13]	130	152	30021216	NP_832847.1
F069300	4584	914.756	3	2741.24	2741.24	2.31939	48.53	R	EGFSDRLEVLQEMAMTNQENTQR	Q	1	Oxidation (M) [15]	130	152	30021216	NP_832847.1
F069300	4609	920.086	3	2757.24	2757.23	1.4685	49.9	R	EGFSDRLEVLQEMAMTNQENTQR	Q	1	Oxidation (M) [13], Oxidation (M) [15]	130	152	30021216	NP_832847.1
F069300	4610	920.087	3	2757.24	2757.23	1.67523	48.49	R	EGFSDRLEVLQEMAMTNQENTQR	Q	1	Oxidation (M) [13], Oxidation (M) [15]	130	152	30021216	NP_832847.1
F069300	4713	947.529	3	2839.56	2839.56	1.57137	54.79	K	KAIQNDLQQIALIPGALNEQGFAIFK	E	1		202	227	30021216	NP_832847.1
F069300	4714	947.529	3	2839.56	2839.56	1.57137	60.87	K	KAIQNDLQQIALIPGALNEQGFAIFK	E	1		202	227	30021216	NP_832847.1
F069300	4727	713.128	4	2848.48	2848.48	0.965075	51.73	K	LKDFDTNVATAQGILSTDGTGKIDQLK	N	2		168	194	30021216	NP_832847.1
F069300	4728	713.129	4	2848.49	2848.48	1.13359	56.55	K	LKDFDTNVATAQGILSTDGTGKIDQLK	N	2		168	194	30021216	NP_832847.1
F069300	4729	950.502	3	2848.49	2848.48	1.28665	55.5	K	LKDFDTNVATAQGILSTDGTGKIDQLK	N	2		168	194	30021216	NP_832847.1
F069300	4730	950.503	3	2848.49	2848.48	1.61314	74.66	K	LKDFDTNVATAQGILSTDGTGKIDQLK	N	2		168	194	30021216	NP_832847.1
F069300	4767	962.176	3	2883.51	2883.51	0.367261	32.7	K	SMLLLTQNDLHTFANQIDVELDLLK	R	0		366	390	30021216	NP_832847.1
F069300	4768	962.178	3	2883.51	2883.51	2.2816	38.62	K	SMLLLTQNDLHTFANQIDVELDLLK	R	0		366	390	30021216	NP_832847.1
F069300	4793	967.509	3	2899.51	2899.5	1.78307	31.58	K	SMLLLTQNDLHTFANQIDVELDLLK	R	0	Oxidation (M) [2]	366	390	30021216	NP_832847.1
F069300	4942	760.909	4	3039.61	3039.61	0.756348	17	K	SMLLLTQNDLHTFANQIDVELDLLKR	Y	1		366	391	30021216	NP_832847.1
F069300	4943	1014.21	3	3039.61	3039.61	1.49197	57.01	K	SMLLLTQNDLHTFANQIDVELDLLKR	Y	1		366	391	30021216	NP_832847.1
F069300	4944	1014.21	3	3039.61	3039.61	1.61041	48.04	K	SMLLLTQNDLHTFANQIDVELDLLKR	Y	1		366	391	30021216	NP_832847.1
F069300	4973	1019.54	3	3055.6	3055.6	0.129598	60.07	K	SMLLLTQNDLHTFANQIDVELDLLKR	Y	1	Oxidation (M) [2]	366	391	30021216	NP_832847.1
F069300	4975	1019.54	3	3055.61	3055.6	2.33866	35.9	K	SMLLLTQNDLHTFANQIDVELDLLKR	Y	1	Oxidation (M) [2]	366	391	30021216	NP_832847.1
F069300	5322	1140.92	3	3419.75	3419.74	1.91476	53.56	K	DFDTNVATAQGILSTDGTGKIDQLKNEILNTK	K	2		170	201	30021216	NP_832847.1
F069300	5323	1140.92	3	3419.75	3419.74	2.44989	73.44	K	DFDTNVATAQGILSTDGTGKIDQLKNEILNTK	K	2		170	201	30021216	NP_832847.1
F069300	5410	880.479	4	3517.89	3517.88	1.52279	35.12	K	AIQNDLQQIALIPGALNEQGFAIFKEVYSLSK	E	1		203	234	30021216	NP_832847.1
F069300	5411	880.479	4	3517.89	3517.88	1.87528	35.98	K	AIQNDLQQIALIPGALNEQGFAIFKEVYSLSK	E	1		203	234	30021216	NP_832847.1
F069300	5412	1173.64	3	3517.89	3517.88	2.31475	41.35	K	AIQNDLQQIALIPGALNEQGFAIFKEVYSLSK	E	1		203	234	30021216	NP_832847.1
F069300	5413	1173.64	3	3517.89	3517.88	2.73261	26.11	K	AIQNDLQQIALIPGALNEQGFAIFKEVYSLSK	E	1		203	234	30021216	NP_832847.1
F069300	5414	1173.64	3	3517.89	3517.88	2.93728	48.25	K	AIQNDLQQIALIPGALNEQGFAIFKEVYSLSK	E	1		203	234	30021216	NP_832847.1
F069300	5415	1173.64	3	3517.9	3517.88	3.87534	43.2	K	AIQNDLQQIALIPGALNEQGFAIFKEVYSLSK	E	1		203	234	30021216	NP_832847.1
F069300	5416	1173.64	3	3517.9	3517.88	3.97768	20.37	K	AIQNDLQQIALIPGALNEQGFAIFKEVYSLSK	E	1		203	234	30021216	NP_832847.1
F069300	5469	891.723	4	3562.86	3562.86	1.11231	17.25	K	LIQTYIDQSLMSPNVQLEEVTALNTNQFLIK	Q	0		54	84	30021216	NP_832847.1
F069300	5470	891.724	4	3562.87	3562.86	2.14519	21.86	K	LIQTYIDQSLMSPNVQLEEVTALNTNQFLIK	Q	0		54	84	30021216	NP_832847.1
F069300	5471	1188.63	3	3562.87	3562.86	2.2002	30.97	K	LIQTYIDQSLMSPNVQLEEVTALNTNQFLIK	Q	0		54	84	30021216	NP_832847.1
F069300	5472	1188.63	3	3562.88	3562.86	4.66732	26.8	K	LIQTYIDQSLMSPNVQLEEVTALNTNQFLIK	Q	0		54	84	30021216	NP_832847.1
F069300	5484	1193.96	3	3578.86	3578.85	1.49489	48.39	K	LIQTYIDQSLMSPNVQLEEVTALNTNQFLIK	Q	0	Oxidation (M) [11]	54	84	30021216	NP_832847.1
F069300	5485	1193.96	3	3578.86	3578.85	1.49489	49.74	K	LIQTYIDQSLMSPNVQLEEVTALNTNQFLIK	Q	0	Oxidation (M) [11]	54	84	30021216	NP_832847.1
F069300	5526	1216.33	3	3645.98	3645.98	0.663197	16.59	K	KAIQNDLQQIALIPGALNEQGFAIFKEVYSLSK	E	2		202	234	30021216	NP_832847.1
F069300	5527	1216.33	3	3645.98	3645.98	1.06638	51.38	K	KAIQNDLQQIALIPGALNEQGFAIFKEVYSLSK	E	2		202	234	30021216	NP_832847.1
F069300	5528	912.503	4	3645.98	3645.98	1.20736	25.06	K	KAIQNDLQQIALIPGALNEQGFAIFKEVYSLSK	E	2		202	234	30021216	NP_832847.1
F069300	5529	912.503	4	3645.98	3645.98	2.15086	26.21	K	KAIQNDLQQIALIPGALNEQGFAIFKEVYSLSK	E	2		202	234	30021216	NP_832847.1
F069300	5530	912.503	4	3645.98	3645.98	2.15086	20.06	K	KAIQNDLQQIALIPGALNEQGFAIFKEVYSLSK	E	2		202	234	30021216	NP_832847.1
F069300	5531	912.504	4	3645.99	3645.98	2.41417	30.38	K	KAIQNDLQQIALIPGALNEQGFAIFKEVYSLSK	E	2		202	234	30021216	NP_832847.1
F069300	5532	1216.34	3	3645.99	3645.98	3.07407	37.69	K	KAIQNDLQQIALIPGALNEQGFAIFKEVYSLSK	E	2		202	234	30021216	NP_832847.1
F069300	5734	1356.04	3	4065.09	4065.08	2.01152	78.32	K	LIQTYIDQSLMSPNVQLEEVTALNTNQFLIKQDMK	E	1		54	88	30021216	NP_832847.1
F069300	5735	1356.04	3	4065.09	4065.08	2.28458	70.88	K	LIQTYIDQSLMSPNVQLEEVTALNTNQFLIKQDMK	E	1		54	88	30021216	NP_832847.1
F067624	11	389.708	2	777.402	777.402	0.344738	20.56	K	LLDDFR	K	0		45	50	30020129	NP_831760.1
F067624	138	555.788	2	1109.56	1109.56	0.741735	15.33	R	EENITITYK	T	0		61	69	30020129	NP_831760.1
F067624	140	555.797	2	1109.58	1109.58	-0.327151	17.35	K	TVVYEQMLK	E	0		291	299	30020129	NP_831760.1
F067624	141	555.797	2	1109.58	1109.58	-0.327151	19.3	K	TVVYEQMLK	E	0		291	299	30020129	NP_831760.1
F067624	142	555.797	2	1109.58	1109.58	0.105445	20.22	K	TVVYEQMLK	E	0		291	299	30020129	NP_831760.1
F067624	143	555.797	2	1109.58	1109.58	0.556067	35.36	K	TVVYEQMLK	E	0		291	299	30020129	NP_831760.1
F067624	146	556.807	2	1111.6	1111.6	-2.14285	17.42	K	VLNEINWPK	G	0		351	359	30020129	NP_831760.1
F067624	147	556.808	2	1111.6	1111.6	-0.937385	31.79	K	VLNEINWPK	G	0		351	359	30020129	NP_831760.1
F067624	149	556.808	2	1111.6	1111.6	-0.487584	35.55	K	VLNEINWPK	G	0		351	359	30020129	NP_831760.1
F067624	151	556.808	2	1111.6	1111.6	-0.379632	15.1	K	VLNEINWPK	G	0		351	359	30020129	NP_831760.1
F067624	152	556.808	2	1111.6	1111.6	-0.379632	46.66	K	VLNEINWPK	G	0		351	359	30020129	NP_831760.1
F067624	153	556.808	2	1111.6	1111.6	-0.27168	35.62	K	VLNEINWPK	G	0		351	359	30020129	NP_831760.1
F067624	157	556.809	2	1111.6	1111.6	0.825835	15.84	K	VLNEINWPK	G	0		351	359	30020129	NP_831760.1
F067624	279	414.24	3	1239.7	1239.7	-0.0104864	20.62	K	KVLNEINWPK	G	1		350	359	30020129	NP_831760.1
F067624	280	620.856	2	1239.7	1239.7	0.260547	49.04	K	KVLNEINWPK	G	1		350	359	30020129	NP_831760.1
F067624	281	414.24	3	1239.7	1239.7	0.352505	24.26	K	KVLNEINWPK	G	1		350	359	30020129	NP_831760.1
F067624	282	414.24	3	1239.7	1239.7	0.352505	37.63	K	KVLNEINWPK	G	1		350	359	30020129	NP_831760.1
F067624	283	414.24	3	1239.7	1239.7	0.425104	21.81	K	KVLNEINWPK	G	1		350	359	30020129	NP_831760.1
F067624	284	620.856	2	1239.7	1239.7	0.647739	67.06	K	KVLNEINWPK	G	1		350	359	30020129	NP_831760.1
F067624	423	684.885	2	1367.76	1367.76	-0.0263205	34.73	K	VLNEINWPKGAK	R	1		351	362	30020129	NP_831760.1
F067624	424	456.926	3	1367.76	1367.76	0.159385	35.38	K	VLNEINWPKGAK	R	1		351	362	30020129	NP_831760.1
F067624	425	684.885	2	1367.76	1367.76	0.163772	37.03	K	VLNEINWPKGAK	R	1		351	362	30020129	NP_831760.1
F067624	596	728.861	2	1455.71	1455.71	0.460258	49	K	GMPGDYTFTLQVK	Y	0		109	121	30020129	NP_831760.1
F067624	597	728.861	2	1455.71	1455.71	0.460258	40.05	K	GMPGDYTFTLQVK	Y	0		109	121	30020129	NP_831760.1
F067624	598	728.861	2	1455.71	1455.71	0.721299	52.77	K	GMPGDYTFTLQVK	Y	0		109	121	30020129	NP_831760.1
F067624	599	728.861	2	1455.71	1455.71	0.721299	27.99	K	GMPGDYTFTLQVK	Y	0		109	121	30020129	NP_831760.1
F067624	624	491.234	3	1470.68	1470.68	-0.495009	37.24	R	NIMDQLYGEFNK	I	0		77	88	30020129	NP_831760.1
F067624	625	736.348	2	1470.68	1470.68	-0.191748	53.95	R	NIMDQLYGEFNK	I	0		77	88	30020129	NP_831760.1
F067624	626	736.348	2	1470.68	1470.68	0.0530366	57.02	R	NIMDQLYGEFNK	I	0		77	88	30020129	NP_831760.1
F067624	627	736.348	2	1470.68	1470.68	0.0530366	43.18	R	NIMDQLYGEFNK	I	0		77	88	30020129	NP_831760.1
F067624	628	491.234	3	1470.68	1470.68	0.0557565	19.1	R	NIMDQLYGEFNK	I	0		77	88	30020129	NP_831760.1
F067624	629	736.348	2	1470.68	1470.68	0.216226	64.87	R	NIMDQLYGEFNK	I	0		77	88	30020129	NP_831760.1
F067624	638	736.859	2	1471.7	1471.7	0.592511	57.83	K	GMPGDYTFTLQVK	Y	0	Oxidation (M) [2]	109	121	30020129	NP_831760.1
F067624	640	736.859	2	1471.7	1471.7	1.25841	56.47	K	GMPGDYTFTLQVK	Y	0	Oxidation (M) [2]	109	121	30020129	NP_831760.1
F067624	662	744.344	2	1486.67	1486.68	-2.03138	37.83	R	NIMDQLYGEFNK	I	0	Oxidation (M) [3]	77	88	30020129	NP_831760.1
F067624	663	744.346	2	1486.68	1486.68	0.349774	64.48	R	NIMDQLYGEFNK	I	0	Oxidation (M) [3]	77	88	30020129	NP_831760.1
F067624	664	744.346	2	1486.68	1486.68	0.928245	62.26	R	NIMDQLYGEFNK	I	0	Oxidation (M) [3]	77	88	30020129	NP_831760.1
F067624	678	499.626	3	1495.86	1495.85	3.49834	37.32	K	KVLNEINWPKGAK	R	2		350	362	30020129	NP_831760.1
F067624	736	515.574	3	1543.7	1543.7	-1.09348	26.11	R	YKQSMDGTMQDIK	K	1		337	349	30020129	NP_831760.1
F067624	737	515.574	3	1543.7	1543.7	-0.627064	34.77	R	YKQSMDGTMQDIK	K	1		337	349	30020129	NP_831760.1
F067624	738	772.858	2	1543.7	1543.7	0.218954	47.58	R	YKQSMDGTMQDIK	K	1		337	349	30020129	NP_831760.1
F067624	739	772.858	2	1543.7	1543.7	0.218954	29.71	R	YKQSMDGTMQDIK	K	1		337	349	30020129	NP_831760.1
F067624	881	554.939	3	1661.79	1661.79	0.0637865	22.03	K	YPAATTSYFGELTNK	I	0		269	283	30020129	NP_831760.1
F067624	882	831.904	2	1661.79	1661.79	0.43447	88.85	K	YPAATTSYFGELTNK	I	0		269	283	30020129	NP_831760.1
F067624	883	831.905	2	1661.8	1661.79	0.951983	102.89	K	YPAATTSYFGELTNK	I	0		269	283	30020129	NP_831760.1
F067624	891	558.274	3	1671.8	1671.8	2.34897	17.67	R	YKQSMDGTMQDIKK	V	2		337	350	30020129	NP_831760.1
F067624	893	418.958	4	1671.8	1671.8	3.04523	23.04	R	YKQSMDGTMQDIKK	V	2		337	350	30020129	NP_831760.1
F067624	982	575.965	3	1724.87	1724.88	-1.26792	21.42	K	SIVGSIVKPGMDEHEK	V	0		138	153	30020129	NP_831760.1
F067624	983	575.966	3	1724.88	1724.88	-0.937458	24.44	K	SIVGSIVKPGMDEHEK	V	0		138	153	30020129	NP_831760.1
F067624	985	432.226	4	1724.88	1724.88	-0.169867	16.62	K	SIVGSIVKPGMDEHEK	V	0		138	153	30020129	NP_831760.1
F067624	1004	579.632	3	1735.87	1735.87	0.422266	15.24	K	QIDNREENITITYK	T	1		56	69	30020129	NP_831760.1
F067624	1005	868.945	2	1735.88	1735.87	0.754087	15.8	K	QIDNREENITITYK	T	1		56	69	30020129	NP_831760.1
F067624	1006	868.945	2	1735.88	1735.87	1.09973	20.5	K	QIDNREENITITYK	T	1		56	69	30020129	NP_831760.1
F067624	1037	591	3	1769.98	1769.98	-0.0440683	20.22	K	LQQQFAAKPEKVEVR	Y	1		322	336	30020129	NP_831760.1
F067624	1039	443.502	4	1769.98	1769.98	0.376276	17.62	K	LQQQFAAKPEKVEVR	Y	1		322	336	30020129	NP_831760.1
F067624	1041	591.001	3	1769.98	1769.98	0.583058	31.73	K	LQQQFAAKPEKVEVR	Y	1		322	336	30020129	NP_831760.1
F067624	1101	906.412	2	1810.81	1810.81	0.595314	61.07	R	VTYSYFNMSDEQLSK	D	0		246	260	30020129	NP_831760.1
F067624	1102	906.412	2	1810.81	1810.81	0.926658	59.52	R	VTYSYFNMSDEQLSK	D	0		246	260	30020129	NP_831760.1
F067624	1127	914.41	2	1826.8	1826.8	0.766366	70.25	R	VTYSYFNMSDEQLSK	D	0	Oxidation (M) [8]	246	260	30020129	NP_831760.1
F067624	1128	914.41	2	1826.81	1826.8	1.36851	57.9	R	VTYSYFNMSDEQLSK	D	0	Oxidation (M) [8]	246	260	30020129	NP_831760.1
F067624	1165	614.979	3	1841.92	1841.92	-0.00108583	22.1	K	IVDADEYVKYNVASTR	Y	1		89	104	30020129	NP_831760.1
F067624	1167	614.98	3	1841.92	1841.92	0.58526	30.56	K	IVDADEYVKYNVASTR	Y	1		89	104	30020129	NP_831760.1
F067624	1168	921.966	2	1841.92	1841.92	0.957698	63.67	K	IVDADEYVKYNVASTR	Y	1		89	104	30020129	NP_831760.1
F067624	1169	921.966	2	1841.92	1841.92	1.2943	66.42	K	IVDADEYVKYNVASTR	Y	1		89	104	30020129	NP_831760.1
F067624	1187	616.952	3	1847.83	1847.84	-1.79832	38.85	K	WYHLDTTFDDPVPDK	A	0		228	242	30020129	NP_831760.1
F067624	1188	616.952	3	1847.83	1847.84	-1.19762	24.74	K	WYHLDTTFDDPVPDK	A	0		228	242	30020129	NP_831760.1
F067624	1189	616.953	3	1847.84	1847.84	-0.515738	25.89	K	WYHLDTTFDDPVPDK	A	0		228	242	30020129	NP_831760.1
F067624	1190	616.953	3	1847.84	1847.84	-0.109858	26.26	K	WYHLDTTFDDPVPDK	A	0		228	242	30020129	NP_831760.1
F067624	1191	924.926	2	1847.84	1847.84	0.320916	47.7	K	WYHLDTTFDDPVPDK	A	0		228	242	30020129	NP_831760.1
F067624	1192	924.926	2	1847.84	1847.84	0.851266	49.83	K	WYHLDTTFDDPVPDK	A	0		228	242	30020129	NP_831760.1
F067624	1207	929.984	2	1857.95	1857.95	-0.824563	42.65	R	SAVCQGYTLLTYELLK	E	0		184	199	30020129	NP_831760.1
F067624	1208	620.325	3	1857.95	1857.95	-0.068893	38.09	R	SAVCQGYTLLTYELLK	E	0		184	199	30020129	NP_831760.1
F067624	1209	929.985	2	1857.95	1857.95	0.0365994	73.24	R	SAVCQGYTLLTYELLK	E	0		184	199	30020129	NP_831760.1
F067624	1210	620.326	3	1857.96	1857.95	0.221749	37.38	R	SAVCQGYTLLTYELLK	E	0		184	199	30020129	NP_831760.1
F067624	1211	929.985	2	1857.96	1857.95	0.230361	100.74	R	SAVCQGYTLLTYELLK	E	0		184	199	30020129	NP_831760.1
F067624	1212	620.326	3	1857.96	1857.95	0.415511	46.09	R	SAVCQGYTLLTYELLK	E	0		184	199	30020129	NP_831760.1
F067624	1213	620.326	3	1857.96	1857.95	0.7223	30.98	R	SAVCQGYTLLTYELLK	E	0		184	199	30020129	NP_831760.1
F067624	1214	929.986	2	1857.96	1857.95	1.28528	100.83	R	SAVCQGYTLLTYELLK	E	0		184	199	30020129	NP_831760.1
F067624	1215	929.986	2	1857.96	1857.95	1.34987	91.68	R	SAVCQGYTLLTYELLK	E	0		184	199	30020129	NP_831760.1
F067624	1216	929.986	2	1857.96	1857.95	1.94192	65.48	R	SAVCQGYTLLTYELLK	E	0		184	199	30020129	NP_831760.1
F067624	1217	929.988	2	1857.96	1857.95	3.44895	69.83	R	SAVCQGYTLLTYELLK	E	0		184	199	30020129	NP_831760.1
F067624	1274	626.647	3	1876.92	1876.92	-0.350574	22.99	R	SKYPAATTSYFGELTNK	I	1		267	283	30020129	NP_831760.1
F067624	1275	626.647	3	1876.92	1876.92	-0.0628689	23.67	R	SKYPAATTSYFGELTNK	I	1		267	283	30020129	NP_831760.1
F067624	1276	626.648	3	1876.92	1876.92	0.224836	39.79	R	SKYPAATTSYFGELTNK	I	1		267	283	30020129	NP_831760.1
F067624	1277	626.648	3	1876.92	1876.92	0.528525	38	R	SKYPAATTSYFGELTNK	I	1		267	283	30020129	NP_831760.1
F067624	1278	939.468	2	1876.92	1876.92	0.691558	74.87	R	SKYPAATTSYFGELTNK	I	1		267	283	30020129	NP_831760.1
F067624	1279	939.468	2	1876.92	1876.92	0.819427	69.49	R	SKYPAATTSYFGELTNK	I	1		267	283	30020129	NP_831760.1
F067624	1393	650.001	3	1946.98	1946.98	-0.145867	30.3	R	YSIKGMPGDYTFTLQVK	Y	1		105	121	30020129	NP_831760.1
F067624	1394	974.499	2	1946.98	1946.98	0.997442	22.17	R	YSIKGMPGDYTFTLQVK	Y	1		105	121	30020129	NP_831760.1
F067624	1395	650.002	3	1946.98	1946.98	1.27171	32.24	R	YSIKGMPGDYTFTLQVK	Y	1		105	121	30020129	NP_831760.1
F067624	1404	651.689	3	1952.05	1952.04	2.54452	18.25	K	SIVGSIVKPGMDEHEKVK	A	1		138	155	30020129	NP_831760.1
F067624	1405	651.689	3	1952.05	1952.04	2.83652	19.24	K	SIVGSIVKPGMDEHEKVK	A	1		138	155	30020129	NP_831760.1
F067624	1431	655.333	3	1962.98	1962.98	0.26847	44.72	R	YSIKGMPGDYTFTLQVK	Y	1	Oxidation (M) [6]	105	121	30020129	NP_831760.1
F067624	1432	655.333	3	1962.98	1962.98	1.30771	36.56	R	YSIKGMPGDYTFTLQVK	Y	1	Oxidation (M) [6]	105	121	30020129	NP_831760.1
F067624	1559	507.541	4	2026.13	2026.13	0.400764	15.62	K	QKLQQQFAAKPEKVEVR	Y	2		320	336	30020129	NP_831760.1
F067624	1708	530.532	4	2118.1	2118.1	-0.0708182	17.8	R	SKYPAATTSYFGELTNKIK	A	2		267	285	30020129	NP_831760.1
F067624	1720	534.006	4	2131.99	2132	-0.713885	24.89	K	WYHLDTTFDDPVPDKAGR	V	1		228	245	30020129	NP_831760.1
F067624	1723	534.006	4	2132	2132	-0.488744	15.42	K	WYHLDTTFDDPVPDKAGR	V	1		228	245	30020129	NP_831760.1
F067624	1724	534.006	4	2132	2132	-0.488744	19.79	K	WYHLDTTFDDPVPDKAGR	V	1		228	245	30020129	NP_831760.1
F067624	1728	534.006	4	2132	2132	-0.263603	20.04	K	WYHLDTTFDDPVPDKAGR	V	1		228	245	30020129	NP_831760.1
F067624	1729	534.006	4	2132	2132	-0.263603	18.59	K	WYHLDTTFDDPVPDKAGR	V	1		228	245	30020129	NP_831760.1
F067624	1733	534.006	4	2132	2132	-0.13227	17.98	K	WYHLDTTFDDPVPDKAGR	V	1		228	245	30020129	NP_831760.1
F067624	1735	534.006	4	2132	2132	-0.0196998	25.06	K	WYHLDTTFDDPVPDKAGR	V	1		228	245	30020129	NP_831760.1
F067624	1736	711.673	3	2132	2132	0.0112571	28.95	K	WYHLDTTFDDPVPDKAGR	V	1		228	245	30020129	NP_831760.1
F067624	1740	534.007	4	2132	2132	0.655723	21.93	K	WYHLDTTFDDPVPDKAGR	V	1		228	245	30020129	NP_831760.1
F067624	1741	711.673	3	2132	2132	0.869607	39.92	K	WYHLDTTFDDPVPDKAGR	V	1		228	245	30020129	NP_831760.1
F067624	1742	711.673	3	2132	2132	0.954035	32.23	K	WYHLDTTFDDPVPDKAGR	V	1		228	245	30020129	NP_831760.1
F067624	1743	1067.01	2	2132	2132	1.75891	44.78	K	WYHLDTTFDDPVPDKAGR	V	1		228	245	30020129	NP_831760.1
F067624	1744	1067.01	2	2132	2132	2.4531	37.77	K	WYHLDTTFDDPVPDKAGR	V	1		228	245	30020129	NP_831760.1
F067624	2013	775.025	3	2322.05	2322.06	-1.17999	19.27	K	HVSYDTSYQAYTAYEALANR	S	0		164	183	30020129	NP_831760.1
F067624	2014	775.025	3	2322.05	2322.06	-1.10247	21.7	K	HVSYDTSYQAYTAYEALANR	S	0		164	183	30020129	NP_831760.1
F067624	2017	775.025	3	2322.05	2322.06	-0.701964	18.29	K	HVSYDTSYQAYTAYEALANR	S	0		164	183	30020129	NP_831760.1
F067624	2018	775.025	3	2322.05	2322.06	-0.469412	23.68	K	HVSYDTSYQAYTAYEALANR	S	0		164	183	30020129	NP_831760.1
F067624	2019	775.025	3	2322.05	2322.06	-0.391894	17.68	K	HVSYDTSYQAYTAYEALANR	S	0		164	183	30020129	NP_831760.1
F067624	2020	775.025	3	2322.05	2322.06	-0.314377	20.14	K	HVSYDTSYQAYTAYEALANR	S	0		164	183	30020129	NP_831760.1
F067624	2021	775.026	3	2322.06	2322.06	-0.0818241	22.32	K	HVSYDTSYQAYTAYEALANR	S	0		164	183	30020129	NP_831760.1
F067624	2023	775.026	3	2322.06	2322.06	0.0861306	25.1	K	HVSYDTSYQAYTAYEALANR	S	0		164	183	30020129	NP_831760.1
F067624	2027	775.026	3	2322.06	2322.06	0.318683	29.39	K	HVSYDTSYQAYTAYEALANR	S	0		164	183	30020129	NP_831760.1
F067624	2028	775.026	3	2322.06	2322.06	0.318683	23.55	K	HVSYDTSYQAYTAYEALANR	S	0		164	183	30020129	NP_831760.1
F067624	2029	775.026	3	2322.06	2322.06	0.318683	23.12	K	HVSYDTSYQAYTAYEALANR	S	0		164	183	30020129	NP_831760.1
F067624	2030	775.026	3	2322.06	2322.06	0.473718	17.62	K	HVSYDTSYQAYTAYEALANR	S	0		164	183	30020129	NP_831760.1
F067624	2032	775.026	3	2322.06	2322.06	0.551236	16.99	K	HVSYDTSYQAYTAYEALANR	S	0		164	183	30020129	NP_831760.1
F067624	2033	775.026	3	2322.06	2322.06	0.551236	22.82	K	HVSYDTSYQAYTAYEALANR	S	0		164	183	30020129	NP_831760.1
F067624	2034	775.026	3	2322.06	2322.06	0.551236	39.42	K	HVSYDTSYQAYTAYEALANR	S	0		164	183	30020129	NP_831760.1
F067624	2036	775.026	3	2322.06	2322.06	0.628753	19.27	K	HVSYDTSYQAYTAYEALANR	S	0		164	183	30020129	NP_831760.1
F067624	2037	775.026	3	2322.06	2322.06	0.628753	20.51	K	HVSYDTSYQAYTAYEALANR	S	0		164	183	30020129	NP_831760.1
F067624	2038	775.026	3	2322.06	2322.06	0.628753	39.66	K	HVSYDTSYQAYTAYEALANR	S	0		164	183	30020129	NP_831760.1
F067624	2039	775.026	3	2322.06	2322.06	0.706271	47.1	K	HVSYDTSYQAYTAYEALANR	S	0		164	183	30020129	NP_831760.1
F067624	2040	1162.04	2	2322.06	2322.06	0.747614	117.92	K	HVSYDTSYQAYTAYEALANR	S	0		164	183	30020129	NP_831760.1
F067624	2041	775.026	3	2322.06	2322.06	0.796708	17.94	K	HVSYDTSYQAYTAYEALANR	S	0		164	183	30020129	NP_831760.1
F067624	2042	775.026	3	2322.06	2322.06	0.796708	31.83	K	HVSYDTSYQAYTAYEALANR	S	0		164	183	30020129	NP_831760.1
F067624	2043	775.026	3	2322.06	2322.06	0.796708	24.35	K	HVSYDTSYQAYTAYEALANR	S	0		164	183	30020129	NP_831760.1
F067624	2044	775.026	3	2322.06	2322.06	0.796708	25.84	K	HVSYDTSYQAYTAYEALANR	S	0		164	183	30020129	NP_831760.1
F067624	2045	775.026	3	2322.06	2322.06	0.796708	40.32	K	HVSYDTSYQAYTAYEALANR	S	0		164	183	30020129	NP_831760.1
F067624	2046	775.026	3	2322.06	2322.06	0.796708	44.41	K	HVSYDTSYQAYTAYEALANR	S	0		164	183	30020129	NP_831760.1
F067624	2047	775.026	3	2322.06	2322.06	0.796708	34.4	K	HVSYDTSYQAYTAYEALANR	S	0		164	183	30020129	NP_831760.1
F067624	2052	775.027	3	2322.06	2322.06	1.10678	19.45	K	HVSYDTSYQAYTAYEALANR	S	0		164	183	30020129	NP_831760.1
F067624	2053	775.027	3	2322.06	2322.06	1.10678	36.83	K	HVSYDTSYQAYTAYEALANR	S	0		164	183	30020129	NP_831760.1
F067624	2056	775.027	3	2322.06	2322.06	1.26181	16.41	K	HVSYDTSYQAYTAYEALANR	S	0		164	183	30020129	NP_831760.1
F067624	2057	775.027	3	2322.06	2322.06	1.26181	29.77	K	HVSYDTSYQAYTAYEALANR	S	0		164	183	30020129	NP_831760.1
F067624	2059	775.027	3	2322.06	2322.06	1.41685	20.51	K	HVSYDTSYQAYTAYEALANR	S	0		164	183	30020129	NP_831760.1
F067624	2060	775.027	3	2322.06	2322.06	1.49437	15.88	K	HVSYDTSYQAYTAYEALANR	S	0		164	183	30020129	NP_831760.1
F067624	2061	775.027	3	2322.06	2322.06	1.49437	17.6	K	HVSYDTSYQAYTAYEALANR	S	0		164	183	30020129	NP_831760.1
F067624	2062	1162.04	2	2322.06	2322.06	1.58308	96.74	K	HVSYDTSYQAYTAYEALANR	S	0		164	183	30020129	NP_831760.1
F067624	2063	775.027	3	2322.06	2322.06	1.66232	35.89	K	HVSYDTSYQAYTAYEALANR	S	0		164	183	30020129	NP_831760.1
F067624	2064	775.027	3	2322.06	2322.06	1.81736	20.87	K	HVSYDTSYQAYTAYEALANR	S	0		164	183	30020129	NP_831760.1
F067624	2066	775.027	3	2322.06	2322.06	1.89487	21.97	K	HVSYDTSYQAYTAYEALANR	S	0		164	183	30020129	NP_831760.1
F067624	2067	775.027	3	2322.06	2322.06	2.04991	19.59	K	HVSYDTSYQAYTAYEALANR	S	0		164	183	30020129	NP_831760.1
F067624	2068	775.027	3	2322.06	2322.06	2.12743	26.31	K	HVSYDTSYQAYTAYEALANR	S	0		164	183	30020129	NP_831760.1
F067624	2069	775.028	3	2322.06	2322.06	2.838	20.52	K	HVSYDTSYQAYTAYEALANR	S	0		164	183	30020129	NP_831760.1
F067624	2070	775.028	3	2322.06	2322.06	2.838	27	K	HVSYDTSYQAYTAYEALANR	S	0		164	183	30020129	NP_831760.1
F067624	2071	775.029	3	2322.06	2322.06	3.70362	25.97	K	HVSYDTSYQAYTAYEALANR	S	0		164	183	30020129	NP_831760.1
F067624	2145	1192.04	2	2382.06	2382.07	-0.242227	47.12	K	ETNLQYLSAEYGAENYNEFK	Q	0		300	319	30020129	NP_831760.1
F067624	2146	795.029	3	2382.06	2382.07	-0.143993	42.31	K	ETNLQYLSAEYGAENYNEFK	Q	0		300	319	30020129	NP_831760.1
F067624	2147	1192.04	2	2382.07	2382.07	0.681342	77.87	K	ETNLQYLSAEYGAENYNEFK	Q	0		300	319	30020129	NP_831760.1
F067624	2148	795.03	3	2382.07	2382.07	0.850942	42.37	K	ETNLQYLSAEYGAENYNEFK	Q	0		300	319	30020129	NP_831760.1
F067624	2149	1192.04	2	2382.07	2382.07	1.39501	70.94	K	ETNLQYLSAEYGAENYNEFK	Q	0		300	319	30020129	NP_831760.1
F067624	2150	1192.04	2	2382.07	2382.07	2.62923	61.47	K	ETNLQYLSAEYGAENYNEFK	Q	0		300	319	30020129	NP_831760.1
F067624	2235	825.75	3	2474.23	2474.23	-0.413866	20.81	K	QSMDGTMQDIKKVLNEINWPK	G	2		339	359	30020129	NP_831760.1
F067624	2241	1243.63	2	2485.24	2485.24	-0.054723	59.84	R	VSYQVAPYSALAGYSLATITFTY	-	0		364	386	30020129	NP_831760.1
F067624	2242	1243.63	2	2485.24	2485.24	0.830503	69.01	R	VSYQVAPYSALAGYSLATITFTY	-	0		364	386	30020129	NP_831760.1
F067624	2252	835.406	3	2503.19	2503.19	0.339966	50.6	R	NIMDQLYGEFNKIVDADEYVK	Y	1		77	97	30020129	NP_831760.1
F067624	2253	835.406	3	2503.2	2503.19	0.483782	47.34	R	NIMDQLYGEFNKIVDADEYVK	Y	1		77	97	30020129	NP_831760.1
F067624	2266	840.737	3	2519.19	2519.19	0.147667	37.74	R	NIMDQLYGEFNKIVDADEYVK	Y	1	Oxidation (M) [3]	77	97	30020129	NP_831760.1
F067624	2267	840.739	3	2519.2	2519.19	2.39839	27.1	R	NIMDQLYGEFNKIVDADEYVK	Y	1	Oxidation (M) [3]	77	97	30020129	NP_831760.1
F067624	2366	1320.11	2	2638.21	2638.22	-2.80113	39.35	K	ETNLQYLSAEYGAENYNEFKQK	L	1		300	321	30020129	NP_831760.1
F067624	2367	880.412	3	2638.22	2638.22	-1.30239	25.87	K	ETNLQYLSAEYGAENYNEFKQK	L	1		300	321	30020129	NP_831760.1
F067624	2368	880.414	3	2638.22	2638.22	0.994611	48.61	K	ETNLQYLSAEYGAENYNEFKQK	L	1		300	321	30020129	NP_831760.1
F067624	2369	880.414	3	2638.22	2638.22	1.13107	40.08	K	ETNLQYLSAEYGAENYNEFKQK	L	1		300	321	30020129	NP_831760.1
F067624	2374	1321.68	2	2641.34	2641.34	0.211635	50.41	K	RVSYQVAPYSALAGYSLATITFTY	-	1		363	386	30020129	NP_831760.1
F067624	2375	1321.68	2	2641.35	2641.34	1.50643	45.3	K	RVSYQVAPYSALAGYSLATITFTY	-	1		363	386	30020129	NP_831760.1
F067624	2390	884.056	3	2649.15	2649.14	0.519791	50.71	R	VTYSYFNMSDEQLSKDHEWDR	S	1		246	266	30020129	NP_831760.1
F067624	2391	884.056	3	2649.15	2649.14	0.655683	22.21	R	VTYSYFNMSDEQLSKDHEWDR	S	1		246	266	30020129	NP_831760.1
F067624	2429	889.385	3	2665.13	2665.14	-1.86932	35.48	R	VTYSYFNMSDEQLSKDHEWDR	S	1	Oxidation (M) [8]	246	266	30020129	NP_831760.1
F067624	2432	667.292	4	2665.14	2665.14	0.184606	18	R	VTYSYFNMSDEQLSKDHEWDR	S	1	Oxidation (M) [8]	246	266	30020129	NP_831760.1
F067624	2433	889.387	3	2665.14	2665.14	0.47202	30.2	R	VTYSYFNMSDEQLSKDHEWDR	S	1	Oxidation (M) [8]	246	266	30020129	NP_831760.1
F067624	2643	747.129	4	2984.49	2984.49	0.668792	44.18	K	EAGIQNHIVTGTGNGQAHAWNLVNIENK	W	0		200	227	30020129	NP_831760.1
F067624	2644	747.129	4	2984.49	2984.49	0.990456	38.74	K	EAGIQNHIVTGTGNGQAHAWNLVNIENK	W	0		200	227	30020129	NP_831760.1
F067624	2645	995.837	3	2984.49	2984.49	1.03938	55.38	K	EAGIQNHIVTGTGNGQAHAWNLVNIENK	W	0		200	227	30020129	NP_831760.1
F067624	2646	995.837	3	2984.49	2984.49	1.16	44.15	K	EAGIQNHIVTGTGNGQAHAWNLVNIENK	W	0		200	227	30020129	NP_831760.1
F067624	2740	1083.53	3	3247.56	3247.56	0.858491	78.27	K	AIHDYVVKHVSYDTSYQAYTAYEALANR	S	1		156	183	30020129	NP_831760.1
F067624	2742	812.898	4	3247.56	3247.56	1.70343	17.67	K	AIHDYVVKHVSYDTSYQAYTAYEALANR	S	1		156	183	30020129	NP_831760.1
F067624	2743	1083.53	3	3247.56	3247.56	1.98549	83.71	K	AIHDYVVKHVSYDTSYQAYTAYEALANR	S	1		156	183	30020129	NP_831760.1
F067624	2749	824.655	4	3294.59	3294.59	0.874465	18.2	R	NIMDQLYGEFNKIVDADEYVKYNVASTR	Y	2		77	104	30020129	NP_831760.1
F067624	2750	824.656	4	3294.59	3294.59	2.28284	15.77	R	NIMDQLYGEFNKIVDADEYVKYNVASTR	Y	2		77	104	30020129	NP_831760.1
F067624	2757	828.653	4	3310.58	3310.58	0.484205	22.55	R	NIMDQLYGEFNKIVDADEYVKYNVASTR	Y	2	Oxidation (M) [3]	77	104	30020129	NP_831760.1
F067624	2797	1158.88	3	3473.63	3473.63	-0.548129	29.24	K	TVVYEQMLKETNLQYLSAEYGAENYNEFK	Q	1		291	319	30020129	NP_831760.1
F067624	2798	1158.89	3	3473.64	3473.63	0.721435	44.35	K	TVVYEQMLKETNLQYLSAEYGAENYNEFK	Q	1		291	319	30020129	NP_831760.1
F067624	2799	1158.89	3	3473.64	3473.63	1.24826	47.75	K	TVVYEQMLKETNLQYLSAEYGAENYNEFK	Q	1		291	319	30020129	NP_831760.1
F067624	2800	1158.89	3	3473.64	3473.63	1.77509	67.67	K	TVVYEQMLKETNLQYLSAEYGAENYNEFK	Q	1		291	319	30020129	NP_831760.1
F067624	2801	869.417	4	3473.64	3473.63	1.99791	45.27	K	TVVYEQMLKETNLQYLSAEYGAENYNEFK	Q	1		291	319	30020129	NP_831760.1
F067624	2802	869.418	4	3473.64	3473.63	2.20518	48.3	K	TVVYEQMLKETNLQYLSAEYGAENYNEFK	Q	1		291	319	30020129	NP_831760.1
F067624	2807	1164.22	3	3489.63	3489.63	1.15686	48.44	K	TVVYEQMLKETNLQYLSAEYGAENYNEFK	Q	1	Oxidation (M) [7]	291	319	30020129	NP_831760.1
F067624	2808	1164.22	3	3489.63	3489.63	1.36318	43.51	K	TVVYEQMLKETNLQYLSAEYGAENYNEFK	Q	1	Oxidation (M) [7]	291	319	30020129	NP_831760.1
F067624	2841	933.452	4	3729.78	3729.79	-2.58299	42.18	K	TVVYEQMLKETNLQYLSAEYGAENYNEFKQK	L	2		291	321	30020129	NP_831760.1
F067624	2842	933.454	4	3729.79	3729.79	0.291169	35.03	K	TVVYEQMLKETNLQYLSAEYGAENYNEFKQK	L	2		291	321	30020129	NP_831760.1
F067624	2843	933.455	4	3729.79	3729.79	0.687975	59.86	K	TVVYEQMLKETNLQYLSAEYGAENYNEFKQK	L	2		291	321	30020129	NP_831760.1
F067624	2844	1244.27	3	3729.79	3729.79	0.775379	44.19	K	TVVYEQMLKETNLQYLSAEYGAENYNEFKQK	L	2		291	321	30020129	NP_831760.1
F067624	2845	933.455	4	3729.79	3729.79	0.881015	24.04	K	TVVYEQMLKETNLQYLSAEYGAENYNEFKQK	L	2		291	321	30020129	NP_831760.1
F067624	2846	1244.27	3	3729.79	3729.79	1.26602	55.51	K	TVVYEQMLKETNLQYLSAEYGAENYNEFKQK	L	2		291	321	30020129	NP_831760.1
F067624	2847	937.453	4	3745.78	3745.78	0.482409	26.71	K	TVVYEQMLKETNLQYLSAEYGAENYNEFKQK	L	2	Oxidation (M) [7]	291	321	30020129	NP_831760.1
F067624	2848	937.453	4	3745.78	3745.78	0.674625	29.49	K	TVVYEQMLKETNLQYLSAEYGAENYNEFKQK	L	2	Oxidation (M) [7]	291	321	30020129	NP_831760.1
F067619	176	437.274	2	872.533	872.533	-0.296837	23.76	K	TVTVKVLN	-	1		424	431	30018972	NP_830603.1
F067619	215	465.752	2	929.489	929.489	0.0333517	32.16	K	IDVLMPDK	G	0		407	414	30018972	NP_830603.1
F067619	216	465.752	2	929.489	929.489	0.0333517	32.29	K	IDVLMPDK	G	0		407	414	30018972	NP_830603.1
F067619	480	572.78	2	1143.54	1143.54	-0.119803	42.84	K	EAFISADYTK	D	0		86	95	30018972	NP_830603.1
F067619	481	572.78	2	1143.54	1143.54	0.0900708	43.23	K	EAFISADYTK	D	0		86	95	30018972	NP_830603.1
F067619	747	450.247	3	1347.72	1347.72	-0.376191	20.34	K	TAYVHVPYLTGK	A	0		146	157	30018972	NP_830603.1
F067619	748	450.247	3	1347.72	1347.72	-0.242632	42.73	K	TAYVHVPYLTGK	A	0		146	157	30018972	NP_830603.1
F067619	749	450.247	3	1347.72	1347.72	-0.242632	24.67	K	TAYVHVPYLTGK	A	0		146	157	30018972	NP_830603.1
F067619	750	674.867	2	1347.72	1347.72	-0.0601016	40.02	K	TAYVHVPYLTGK	A	0		146	157	30018972	NP_830603.1
F067619	751	450.247	3	1347.72	1347.72	0.0467457	39.51	K	TAYVHVPYLTGK	A	0		146	157	30018972	NP_830603.1
F067619	752	674.867	2	1347.72	1347.72	0.563174	38.09	K	TAYVHVPYLTGK	A	0		146	157	30018972	NP_830603.1
F067619	818	461.905	3	1382.69	1382.69	-0.201057	22.21	K	VNVLHTENGWSK	V	0		67	78	30018972	NP_830603.1
F067619	819	461.905	3	1382.69	1382.69	-0.201057	32.38	K	VNVLHTENGWSK	V	0		67	78	30018972	NP_830603.1
F067619	820	692.354	2	1382.69	1382.69	-0.138859	39.63	K	VNVLHTENGWSK	V	0		67	78	30018972	NP_830603.1
F067619	821	692.354	2	1382.69	1382.69	0.121502	35.29	K	VNVLHTENGWSK	V	0		67	78	30018972	NP_830603.1
F067619	864	470.285	3	1407.83	1407.83	-0.446075	25.54	K	LIAVDPSVIPLGSK	V	0		371	384	30018972	NP_830603.1
F067619	865	704.924	2	1407.83	1407.83	-0.427607	21.08	K	LIAVDPSVIPLGSK	V	0		371	384	30018972	NP_830603.1
F067619	867	470.285	3	1407.83	1407.83	0.02273	27.97	K	LIAVDPSVIPLGSK	V	0		371	384	30018972	NP_830603.1
F067619	868	704.924	2	1407.83	1407.83	0.268498	39.03	K	LIAVDPSVIPLGSK	V	0		371	384	30018972	NP_830603.1
F067619	869	704.924	2	1407.83	1407.83	0.438972	16.96	K	LIAVDPSVIPLGSK	V	0		371	384	30018972	NP_830603.1
F067619	870	704.924	2	1407.83	1407.83	0.438972	22.51	K	LIAVDPSVIPLGSK	V	0		371	384	30018972	NP_830603.1
F067619	871	704.924	2	1407.83	1407.83	0.438972	34.26	K	LIAVDPSVIPLGSK	V	0		371	384	30018972	NP_830603.1
F067619	872	704.924	2	1407.83	1407.83	0.438972	23.5	K	LIAVDPSVIPLGSK	V	0		371	384	30018972	NP_830603.1
F067619	873	704.924	2	1407.83	1407.83	0.52421	34.81	K	LIAVDPSVIPLGSK	V	0		371	384	30018972	NP_830603.1
F067619	874	704.924	2	1407.83	1407.83	0.52421	16.93	K	LIAVDPSVIPLGSK	V	0		371	384	30018972	NP_830603.1
F067619	875	704.924	2	1407.83	1407.83	0.52421	55.05	K	LIAVDPSVIPLGSK	V	0		371	384	30018972	NP_830603.1
F067619	876	704.924	2	1407.83	1407.83	0.52421	46.62	K	LIAVDPSVIPLGSK	V	0		371	384	30018972	NP_830603.1
F067619	877	704.925	2	1407.83	1407.83	0.609447	41.41	K	LIAVDPSVIPLGSK	V	0		371	384	30018972	NP_830603.1
F067619	878	704.925	2	1407.83	1407.83	0.694684	47.21	K	LIAVDPSVIPLGSK	V	0		371	384	30018972	NP_830603.1
F067619	879	704.925	2	1407.83	1407.83	0.865159	55.31	K	LIAVDPSVIPLGSK	V	0		371	384	30018972	NP_830603.1
F067619	880	704.925	2	1407.84	1407.83	1.39079	27.8	K	LIAVDPSVIPLGSK	V	0		371	384	30018972	NP_830603.1
F067619	881	704.925	2	1407.84	1407.83	1.73174	27.68	K	LIAVDPSVIPLGSK	V	0		371	384	30018972	NP_830603.1
F067619	913	472.928	3	1415.76	1415.76	0.221789	47.09	R	AGANTDSEILGKLK	K	1		109	122	30018972	NP_830603.1
F067619	914	472.928	3	1415.76	1415.76	0.285359	51.91	R	AGANTDSEILGKLK	K	1		109	122	30018972	NP_830603.1
F067619	915	708.889	2	1415.76	1415.76	0.65689	50.73	R	AGANTDSEILGKLK	K	1		109	122	30018972	NP_830603.1
F067619	916	708.889	2	1415.76	1415.76	0.82641	62.16	R	AGANTDSEILGKLK	K	1		109	122	30018972	NP_830603.1
F067619	1083	489.917	3	1466.73	1466.73	-0.315668	19.86	K	SALGHNLTANPNMK	L	0		357	370	30018972	NP_830603.1
F067619	1084	489.917	3	1466.73	1466.73	-0.192946	29.48	K	SALGHNLTANPNMK	L	0		357	370	30018972	NP_830603.1
F067619	1085	489.917	3	1466.73	1466.73	0.0115904	34.41	K	SALGHNLTANPNMK	L	0		357	370	30018972	NP_830603.1
F067619	1086	489.917	3	1466.73	1466.73	0.0115904	21.95	K	SALGHNLTANPNMK	L	0		357	370	30018972	NP_830603.1
F067619	1087	734.373	2	1466.73	1466.73	0.574748	60.3	K	SALGHNLTANPNMK	L	0		357	370	30018972	NP_830603.1
F067619	1088	734.373	2	1466.73	1466.73	1.07927	57.22	K	SALGHNLTANPNMK	L	0		357	370	30018972	NP_830603.1
F067619	1136	495.249	3	1482.72	1482.72	-0.696016	24.28	K	SALGHNLTANPNMK	L	0	Oxidation (M) [13]	357	370	30018972	NP_830603.1
F067619	1137	495.249	3	1482.72	1482.72	-0.554385	27.65	K	SALGHNLTANPNMK	L	0	Oxidation (M) [13]	357	370	30018972	NP_830603.1
F067619	1138	742.37	2	1482.72	1482.72	-0.280565	38.94	K	SALGHNLTANPNMK	L	0	Oxidation (M) [13]	357	370	30018972	NP_830603.1
F067619	1139	495.249	3	1482.72	1482.72	-0.129491	27.63	K	SALGHNLTANPNMK	L	0	Oxidation (M) [13]	357	370	30018972	NP_830603.1
F067619	1140	495.249	3	1482.72	1482.72	-0.0687923	20.74	K	SALGHNLTANPNMK	L	0	Oxidation (M) [13]	357	370	30018972	NP_830603.1
F067619	1141	495.249	3	1482.72	1482.72	-0.0687923	24.26	K	SALGHNLTANPNMK	L	0	Oxidation (M) [13]	357	370	30018972	NP_830603.1
F067619	1142	495.249	3	1482.73	1482.72	0.295402	24.55	K	SALGHNLTANPNMK	L	0	Oxidation (M) [13]	357	370	30018972	NP_830603.1
F067619	1143	742.37	2	1482.73	1482.72	0.946905	21.45	K	SALGHNLTANPNMK	L	0	Oxidation (M) [13]	357	370	30018972	NP_830603.1
F067619	1265	509.931	3	1526.77	1526.77	-1.4285	35.35	K	DTYYVTANVLNVR	A	0		96	108	30018972	NP_830603.1
F067619	1266	509.931	3	1526.77	1526.77	-0.485337	28.05	K	DTYYVTANVLNVR	A	0		96	108	30018972	NP_830603.1
F067619	1267	764.394	2	1526.77	1526.77	0.0163744	43.2	K	DTYYVTANVLNVR	A	0		96	108	30018972	NP_830603.1
F067619	1268	764.394	2	1526.77	1526.77	0.330763	53.73	K	DTYYVTANVLNVR	A	0		96	108	30018972	NP_830603.1
F067619	1304	515.626	3	1543.86	1543.86	-0.668456	15.08	R	AGANTDSEILGKLKK	D	2		109	123	30018972	NP_830603.1
F067619	1305	386.971	4	1543.86	1543.86	-0.283705	36.89	R	AGANTDSEILGKLKK	D	2		109	123	30018972	NP_830603.1
F067619	1306	515.626	3	1543.86	1543.86	0.0505228	24.55	R	AGANTDSEILGKLKK	D	2		109	123	30018972	NP_830603.1
F067619	1307	386.972	4	1543.86	1543.86	0.0531137	36.45	R	AGANTDSEILGKLKK	D	2		109	123	30018972	NP_830603.1
F067619	1485	548.612	3	1642.81	1642.82	-0.992199	32.98	R	EAAEAQAEVKAQEAAK	A	1		206	221	30018972	NP_830603.1
F067619	1486	548.612	3	1642.82	1642.82	-0.31653	47.54	R	EAAEAQAEVKAQEAAK	A	1		206	221	30018972	NP_830603.1
F067619	1487	548.613	3	1642.82	1642.82	-0.206962	61.73	R	EAAEAQAEVKAQEAAK	A	1		206	221	30018972	NP_830603.1
F067619	1488	822.415	2	1642.82	1642.82	-0.0206962	52.87	R	EAAEAQAEVKAQEAAK	A	1		206	221	30018972	NP_830603.1
F067619	1489	548.613	3	1642.82	1642.82	0.0121742	53.83	R	EAAEAQAEVKAQEAAK	A	1		206	221	30018972	NP_830603.1
F067619	1490	822.416	2	1642.82	1642.82	0.502795	66.9	R	EAAEAQAEVKAQEAAK	A	1		206	221	30018972	NP_830603.1
F067619	1491	822.416	2	1642.82	1642.82	0.721931	49.44	R	EAAEAQAEVKAQEAAK	A	1		206	221	30018972	NP_830603.1
F067619	1492	822.416	2	1642.82	1642.82	0.880196	51.16	R	EAAEAQAEVKAQEAAK	A	1		206	221	30018972	NP_830603.1
F067619	1627	571.289	3	1710.85	1710.85	0.111641	39.21	R	VVATAYTADPLENGYK	A	0		335	350	30018972	NP_830603.1
F067619	1628	571.289	3	1710.85	1710.85	0.111641	37.83	R	VVATAYTADPLENGYK	A	0		335	350	30018972	NP_830603.1
F067619	1629	856.431	2	1710.85	1710.85	0.547682	87.88	R	VVATAYTADPLENGYK	A	0		335	350	30018972	NP_830603.1
F067619	1631	856.431	2	1710.85	1710.85	0.898386	84.16	R	VVATAYTADPLENGYK	A	0		335	350	30018972	NP_830603.1
F067619	1704	578.954	3	1733.84	1733.84	-0.960873	29.73	K	IDVLMPDKGSSSSWGR	K	1		407	422	30018972	NP_830603.1
F067619	1705	578.954	3	1733.84	1733.84	-0.424491	26.87	K	IDVLMPDKGSSSSWGR	K	1		407	422	30018972	NP_830603.1
F067619	1706	578.954	3	1733.84	1733.84	0.0945877	26.4	K	IDVLMPDKGSSSSWGR	K	1		407	422	30018972	NP_830603.1
F067619	1707	578.955	3	1733.84	1733.84	0.630969	22.65	K	IDVLMPDKGSSSSWGR	K	1		407	422	30018972	NP_830603.1
F067619	1708	867.929	2	1733.84	1733.84	1.06123	54.11	K	IDVLMPDKGSSSSWGR	K	1		407	422	30018972	NP_830603.1
F067619	1709	867.929	2	1733.84	1733.84	1.33807	49.08	K	IDVLMPDKGSSSSWGR	K	1		407	422	30018972	NP_830603.1
F067619	1731	581.627	3	1741.86	1741.86	0.098171	29.02	K	AQADAEAQAAAKAQEAAK	A	1		258	275	30018972	NP_830603.1
F067619	1732	871.937	2	1741.86	1741.86	0.314032	76.84	K	AQADAEAQAAAKAQEAAK	A	1		258	275	30018972	NP_830603.1
F067619	1733	581.627	3	1741.86	1741.86	0.511522	33.13	K	AQADAEAQAAAKAQEAAK	A	1		258	275	30018972	NP_830603.1
F067619	1734	871.938	2	1741.86	1741.86	0.5896	93.07	K	AQADAEAQAAAKAQEAAK	A	1		258	275	30018972	NP_830603.1
F067619	1740	581.998	3	1742.97	1742.97	-0.313832	27.72	K	TAYVHVPYLTGKAPVK	V	1		146	161	30018972	NP_830603.1
F067619	1741	581.998	3	1742.97	1742.97	-0.313832	33.18	K	TAYVHVPYLTGKAPVK	V	1		146	161	30018972	NP_830603.1
F067619	1743	436.75	4	1742.97	1742.97	0.0212281	15.59	K	TAYVHVPYLTGKAPVK	V	1		146	161	30018972	NP_830603.1
F067619	1744	436.75	4	1742.97	1742.97	0.0212281	16.14	K	TAYVHVPYLTGKAPVK	V	1		146	161	30018972	NP_830603.1
F067619	1745	581.998	3	1742.97	1742.97	0.21974	30.96	K	TAYVHVPYLTGKAPVK	V	1		146	161	30018972	NP_830603.1
F067619	1746	872.494	2	1742.97	1742.97	0.395302	35.61	K	TAYVHVPYLTGKAPVK	V	1		146	161	30018972	NP_830603.1
F067619	1747	581.998	3	1742.97	1742.97	0.426283	37.73	K	TAYVHVPYLTGKAPVK	V	1		146	161	30018972	NP_830603.1
F067619	1748	872.494	2	1742.97	1742.97	1.1641	30.37	K	TAYVHVPYLTGKAPVK	V	1		146	161	30018972	NP_830603.1
F067619	1749	875.924	2	1749.83	1749.84	-0.719496	27.12	K	IDVLMPDKGSSSSWGR	K	1	Oxidation (M) [5]	407	422	30018972	NP_830603.1
F067619	1751	584.286	3	1749.84	1749.84	0.557195	18.75	K	IDVLMPDKGSSSSWGR	K	1	Oxidation (M) [5]	407	422	30018972	NP_830603.1
F067619	1752	875.926	2	1749.84	1749.84	0.743498	30.14	K	IDVLMPDKGSSSSWGR	K	1	Oxidation (M) [5]	407	422	30018972	NP_830603.1
F067619	1906	610.305	3	1827.89	1827.9	-2.1708	40.78	K	AQEAAKAQADAEAQAEVK	A	1		228	245	30018972	NP_830603.1
F067619	1907	610.305	3	1827.89	1827.9	-0.972703	56.5	K	AQEAAKAQADAEAQAEVK	A	1		228	245	30018972	NP_830603.1
F067619	1908	610.306	3	1827.9	1827.9	-0.0700259	58.07	K	AQADAEAQAEVKAQEAAK	A	1		234	251	30018972	NP_830603.1
F067619	1909	914.956	2	1827.9	1827.9	0.130204	92.72	K	AQADAEAQAEVKAQEAAK	A	1		234	251	30018972	NP_830603.1
F067619	1910	610.306	3	1827.9	1827.9	0.422343	44.72	K	AQADAEAQAEVKAQEAAK	A	1		234	251	30018972	NP_830603.1
F067619	1911	914.956	2	1827.9	1827.9	0.535041	79.9	K	AQADAEAQAEVKAQEAAK	A	1		234	251	30018972	NP_830603.1
F067619	1912	914.956	2	1827.9	1827.9	0.874229	75.07	K	AQEAAKAQADAEAQAEVK	A	1		228	245	30018972	NP_830603.1
F067619	1913	914.957	2	1827.9	1827.9	1.73861	74.31	K	AQEAAKAQADAEAQAEVK	A	1		228	245	30018972	NP_830603.1
F067619	2017	466.491	4	1861.94	1861.94	-0.261556	32.19	K	IDVLMPDKGSSSSWGRK	T	2		407	423	30018972	NP_830603.1
F067619	2018	466.491	4	1861.94	1861.94	-0.261556	26.81	K	IDVLMPDKGSSSSWGRK	T	2		407	423	30018972	NP_830603.1
F067619	2019	931.975	2	1861.94	1861.94	-0.255111	23.45	K	IDVLMPDKGSSSSWGRK	T	2		407	423	30018972	NP_830603.1
F067619	2024	621.653	3	1861.94	1861.94	0.268001	34.78	K	IDVLMPDKGSSSSWGRK	T	2		407	423	30018972	NP_830603.1
F067619	2026	621.653	3	1861.94	1861.94	0.461348	41.07	K	IDVLMPDKGSSSSWGRK	T	2		407	423	30018972	NP_830603.1
F067619	2027	931.976	2	1861.94	1861.94	0.797557	30.64	K	IDVLMPDKGSSSSWGRK	T	2		407	423	30018972	NP_830603.1
F067619	2028	621.66	3	1861.96	1861.96	0.351243	47.45	K	VWVEGYGVAIAGDTGGAIK	G	0		385	403	30018972	NP_830603.1
F067619	2029	621.66	3	1861.96	1861.96	0.754045	36.89	K	VWVEGYGVAIAGDTGGAIK	G	0		385	403	30018972	NP_830603.1
F067619	2030	931.987	2	1861.96	1861.96	0.955983	117.04	K	VWVEGYGVAIAGDTGGAIK	G	0		385	403	30018972	NP_830603.1
F067619	2031	931.987	2	1861.96	1861.96	1.08488	98.34	K	VWVEGYGVAIAGDTGGAIK	G	0		385	403	30018972	NP_830603.1
F067619	2032	931.989	2	1861.96	1861.96	2.79276	54.02	K	VWVEGYGVAIAGDTGGAIK	G	0		385	403	30018972	NP_830603.1
F067619	2054	624.323	3	1869.95	1869.95	-0.523009	21.27	K	VQLNSGKEAFISADYTK	D	1		79	95	30018972	NP_830603.1
F067619	2055	624.323	3	1869.95	1869.95	-0.523009	35.53	K	VQLNSGKEAFISADYTK	D	1		79	95	30018972	NP_830603.1
F067619	2056	935.982	2	1869.95	1869.95	1.05244	69.55	K	VQLNSGKEAFISADYTK	D	1		79	95	30018972	NP_830603.1
F067619	2058	624.325	3	1869.95	1869.95	-0.0342254	49.38	R	EAAEAQAEVKAQEAAKAR	E	2		206	223	30018972	NP_830603.1
F067619	2059	468.496	4	1869.95	1869.95	0.0213909	29.75	K	AREAAEAQAEVKAQEAAK	A	2		204	221	30018972	NP_830603.1
F067619	2061	624.325	3	1869.95	1869.95	0.0620336	46.63	R	EAAEAQAEVKAQEAAKAR	E	2		206	223	30018972	NP_830603.1
F067619	2062	468.496	4	1869.95	1869.95	0.0855636	19.61	R	EAAEAQAEVKAQEAAKAR	E	2		206	223	30018972	NP_830603.1
F067619	2063	624.326	3	1869.95	1869.95	0.158293	35.65	R	EAAEAQAEVKAQEAAKAR	E	2		206	223	30018972	NP_830603.1
F067619	2064	468.496	4	1869.95	1869.95	0.213909	44.25	K	AREAAEAQAEVKAQEAAK	A	2		204	221	30018972	NP_830603.1
F067619	2066	624.326	3	1869.95	1869.95	0.254552	51.3	R	EAAEAQAEVKAQEAAKAR	E	2		206	223	30018972	NP_830603.1
F067619	2067	624.326	3	1869.95	1869.95	0.254552	40.27	K	AREAAEAQAEVKAQEAAK	A	2		204	221	30018972	NP_830603.1
F067619	2068	624.326	3	1869.95	1869.95	0.254552	57.1	K	AREAAEAQAEVKAQEAAK	A	2		204	221	30018972	NP_830603.1
F067619	2069	935.985	2	1869.96	1869.95	0.690926	52.12	K	AREAAEAQAEVKAQEAAK	A	2		204	221	30018972	NP_830603.1
F067619	2070	935.985	2	1869.96	1869.95	0.690926	67.14	R	EAAEAQAEVKAQEAAKAR	E	2		206	223	30018972	NP_830603.1
F067619	2071	935.986	2	1869.96	1869.95	1.14013	65.3	R	EAAEAQAEVKAQEAAKAR	E	2		206	223	30018972	NP_830603.1
F067619	2072	935.986	2	1869.96	1869.95	1.47169	62.96	K	AREAAEAQAEVKAQEAAK	A	2		204	221	30018972	NP_830603.1
F067619	2075	936.49	2	1870.97	1870.97	-4.74833	25.08	K	AVEATKAREAAEAQAEVK	A	2		198	215	30018972	NP_830603.1
F067619	2076	624.664	3	1870.97	1870.97	-1.87603	31.25	K	AVEATKAREAAEAQAEVK	A	2		198	215	30018972	NP_830603.1
F067619	2078	624.665	3	1870.97	1870.97	-0.416895	37.46	K	AVEATKAREAAEAQAEVK	A	2		198	215	30018972	NP_830603.1
F067619	2079	468.751	4	1870.97	1870.97	-0.136827	23.59	K	AVEATKAREAAEAQAEVK	A	2		198	215	30018972	NP_830603.1
F067619	2097	626.984	3	1877.93	1877.93	-0.580426	44.51	K	IDVLMPDKGSSSSWGRK	T	2	Oxidation (M) [5]	407	423	30018972	NP_830603.1
F067619	2098	626.984	3	1877.93	1877.93	-0.484576	31.84	K	IDVLMPDKGSSSSWGRK	T	2	Oxidation (M) [5]	407	423	30018972	NP_830603.1
F067619	2099	470.49	4	1877.93	1877.93	-0.0883952	24.47	K	IDVLMPDKGSSSSWGRK	T	2	Oxidation (M) [5]	407	423	30018972	NP_830603.1
F067619	2260	972.045	2	1942.08	1942.07	1.16937	54.31	K	VQPVAKVEKTTTVQDTAK	V	2		162	179	30018972	NP_830603.1
F067619	2261	972.046	2	1942.08	1942.07	2.04472	50.85	K	VQPVAKVEKTTTVQDTAK	V	2		162	179	30018972	NP_830603.1
F067619	2334	657.338	3	1968.99	1969	-2.28695	44.27	K	AQADAEAQAAAKAQEAAKAR	E	2		258	277	30018972	NP_830603.1
F067619	2335	493.256	4	1968.99	1969	-2.18334	25.25	K	AQADAEAQAAAKAQEAAKAR	E	2		258	277	30018972	NP_830603.1
F067619	2336	493.256	4	1968.99	1969	-1.91925	27.5	K	AQADAEAQAAAKAQEAAKAR	E	2		258	277	30018972	NP_830603.1
F067619	2337	657.339	3	1968.99	1969	-1.54038	55.66	K	AQADAEAQAAAKAQEAAKAR	E	2		258	277	30018972	NP_830603.1
F067619	2480	509.257	4	2033	2033	-0.570093	16.08	K	GNKIDVLMPDKGSSSSWGR	K	2		404	422	30018972	NP_830603.1
F067619	2483	678.674	3	2033	2033	0.00344319	38.33	K	GNKIDVLMPDKGSSSSWGR	K	2		404	422	30018972	NP_830603.1
F067619	2484	509.257	4	2033	2033	0.393999	22.84	K	GNKIDVLMPDKGSSSSWGR	K	2		404	422	30018972	NP_830603.1
F067619	2485	678.674	3	2033	2033	0.637973	28	K	GNKIDVLMPDKGSSSSWGR	K	2		404	422	30018972	NP_830603.1
F067619	2507	684.005	3	2048.99	2048.99	-0.230357	21.07	K	GNKIDVLMPDKGSSSSWGR	K	2	Oxidation (M) [8]	404	422	30018972	NP_830603.1
F067619	2508	513.256	4	2048.99	2048.99	-0.0575892	19.3	K	GNKIDVLMPDKGSSSSWGR	K	2	Oxidation (M) [8]	404	422	30018972	NP_830603.1
F067619	2509	684.006	3	2049	2048.99	0.311372	24.45	K	GNKIDVLMPDKGSSSSWGR	K	2	Oxidation (M) [8]	404	422	30018972	NP_830603.1
F067619	2516	514.766	4	2055.03	2055.03	-0.509967	18.35	K	AQADAEAQAEVKAQEAAKAR	E	2		234	253	30018972	NP_830603.1
F067619	2517	686.019	3	2055.03	2055.03	-0.103161	18.1	K	AQADAEAQAEVKAQEAAKAR	E	2		234	253	30018972	NP_830603.1
F067619	2518	514.766	4	2055.04	2055.03	0.560575	19.62	K	AQADAEAQAEVKAQEAAKAR	E	2		234	253	30018972	NP_830603.1
F067619	2535	689.353	3	2065.04	2065.04	-0.277477	35.37	K	AGDQVKSALGHNLTANPNMK	L	1		351	370	30018972	NP_830603.1
F067619	2536	689.354	3	2065.04	2065.04	0.88473	28.26	K	AGDQVKSALGHNLTANPNMK	L	1		351	370	30018972	NP_830603.1
F067619	2548	691.697	3	2072.07	2072.07	-0.272674	28.2	K	LLDGYKVNVLHTENGWSK	V	1		61	78	30018972	NP_830603.1
F067619	2549	1037.04	2	2072.07	2072.07	0.0535696	42.58	K	LLDGYKVNVLHTENGWSK	V	1		61	78	30018972	NP_830603.1
F067619	2551	691.697	3	2072.07	2072.07	0.161674	29.7	K	LLDGYKVNVLHTENGWSK	V	1		61	78	30018972	NP_830603.1
F067619	2553	1037.04	2	2072.07	2072.07	1.23114	47.71	K	LLDGYKVNVLHTENGWSK	V	1		61	78	30018972	NP_830603.1
F067619	2603	704.032	3	2109.07	2109.07	0.21289	50.35	R	ELRVVATAYTADPLENGYK	A	1		332	350	30018972	NP_830603.1
F067619	2604	704.032	3	2109.08	2109.07	0.653841	36.77	R	ELRVVATAYTADPLENGYK	A	1		332	350	30018972	NP_830603.1
F067619	2606	704.039	3	2109.1	2109.1	-0.195818	37.66	K	VNVLHTENGWSKVQLNSGK	E	1		67	85	30018972	NP_830603.1
F067619	2652	1071.54	2	2141.07	2141.07	-0.249408	77.91	R	EAAKAQADAEAQAAAKAQEAAK	A	2		254	275	30018972	NP_830603.1
F067619	2653	536.275	4	2141.07	2141.07	0.146656	22.81	R	EAAKAQADAEAQAAAKAQEAAK	A	2		254	275	30018972	NP_830603.1
F067619	2654	714.698	3	2141.07	2141.07	0.196163	71.72	R	EAAKAQADAEAQAAAKAQEAAK	A	2		254	275	30018972	NP_830603.1
F067619	2655	1071.54	2	2141.07	2141.07	0.3204	84.85	R	EAAKAQADAEAQAAAKAQEAAK	A	2		254	275	30018972	NP_830603.1
F067619	2656	536.275	4	2141.07	2141.07	0.595029	35.15	R	EAAKAQADAEAQAAAKAQEAAK	A	2		254	275	30018972	NP_830603.1
F067619	2657	714.699	3	2141.07	2141.07	1.3171	76.41	R	EAAKAQADAEAQAAAKAQEAAK	A	2		254	275	30018972	NP_830603.1
F067619	2704	1081.57	2	2161.12	2161.12	-0.327608	65.61	K	VWVEGYGVAIAGDTGGAIKGNK	I	1		385	406	30018972	NP_830603.1
F067619	2705	721.38	3	2161.12	2161.12	0.396092	38	K	VWVEGYGVAIAGDTGGAIKGNK	I	1		385	406	30018972	NP_830603.1
F067619	2706	721.38	3	2161.12	2161.12	0.993005	15.38	K	VWVEGYGVAIAGDTGGAIKGNK	I	1		385	406	30018972	NP_830603.1
F067619	2707	1081.57	2	2161.12	2161.12	1.81943	59.2	K	VWVEGYGVAIAGDTGGAIKGNK	I	1		385	406	30018972	NP_830603.1
F067619	2806	743.377	3	2227.11	2227.11	-0.107314	54.58	R	EAAKAQEAAKAQADAEAQAEVK	A	2		224	245	30018972	NP_830603.1
F067619	2808	743.377	3	2227.11	2227.11	0.808672	60.94	R	EAAKAQEAAKAQADAEAQAEVK	A	2		224	245	30018972	NP_830603.1
F067619	2809	1114.56	2	2227.11	2227.11	1.1122	67.71	R	EAAKAQEAAKAQADAEAQAEVK	A	2		224	245	30018972	NP_830603.1
F067619	2959	770.725	3	2309.15	2309.15	-0.120823	38.97	R	VVATAYTADPLENGYKAGDQVK	S	1		335	356	30018972	NP_830603.1
F067619	2960	578.296	4	2309.15	2309.15	0.140744	22.02	R	VVATAYTADPLENGYKAGDQVK	S	1		335	356	30018972	NP_830603.1
F067619	2962	1155.58	2	2309.15	2309.15	0.301842	62.6	R	VVATAYTADPLENGYKAGDQVK	S	1		335	356	30018972	NP_830603.1
F067619	2964	770.726	3	2309.16	2309.15	0.905526	25.64	R	VVATAYTADPLENGYKAGDQVK	S	1		335	356	30018972	NP_830603.1
F067619	2965	1155.59	2	2309.16	2309.15	1.0467	66.32	R	VVATAYTADPLENGYKAGDQVK	S	1		335	356	30018972	NP_830603.1
F067619	2966	770.726	3	2309.16	2309.15	1.62007	18.23	R	VVATAYTADPLENGYKAGDQVK	S	1		335	356	30018972	NP_830603.1
F067619	3096	789.458	3	2365.35	2365.35	0.0820174	22.55	K	TAYVHVPYLTGKAPVKVQPVAK	V	2		146	167	30018972	NP_830603.1
F067619	3098	592.345	4	2365.35	2365.35	0.231678	20.85	K	TAYVHVPYLTGKAPVKVQPVAK	V	2		146	167	30018972	NP_830603.1
F067619	3099	789.459	3	2365.36	2365.35	1.40106	25.55	K	TAYVHVPYLTGKAPVKVQPVAK	V	2		146	167	30018972	NP_830603.1
F067619	3174	607.558	4	2426.2	2426.2	-0.446376	22.25	K	AQEAAKAQADAEAQAEVKAQEAAK	A	2		228	251	30018972	NP_830603.1
F067619	3175	809.742	3	2426.2	2426.2	-0.233698	72.57	K	AQEAAKAQADAEAQAEVKAQEAAK	A	2		228	251	30018972	NP_830603.1
F067619	3176	809.742	3	2426.2	2426.2	-0.0853185	74.85	K	AQEAAKAQADAEAQAEVKAQEAAK	A	2		228	251	30018972	NP_830603.1
F067619	3228	830.753	3	2489.24	2489.24	0.114091	22.17	K	SATQQPVAKETETSTPSSSRELR	V	2		312	334	30018972	NP_830603.1
F067619	3230	830.753	3	2489.24	2489.24	0.415389	22.24	K	SATQQPVAKETETSTPSSSRELR	V	2		312	334	30018972	NP_830603.1
F067619	3373	885.11	3	2652.31	2652.31	0.85699	19.44	K	EAFISADYTKDTYYVTANVLNVR	A	1		86	108	30018972	NP_830603.1
F067619	3374	885.111	3	2652.31	2652.31	1.13976	38.06	K	EAFISADYTKDTYYVTANVLNVR	A	1		86	108	30018972	NP_830603.1
F067619	3403	893.75	3	2678.23	2678.22	0.746017	62.06	K	DDVIETTHQVQNDWIQFEYNGK	T	0		124	145	30018972	NP_830603.1
F067619	3404	893.75	3	2678.23	2678.22	1.09326	35.62	K	DDVIETTHQVQNDWIQFEYNGK	T	0		124	145	30018972	NP_830603.1
F067619	3437	677.852	4	2707.38	2707.38	-0.955536	30.62	R	ELRVVATAYTADPLENGYKAGDQVK	S	2		332	356	30018972	NP_830603.1
F067619	3439	903.468	3	2707.38	2707.38	-0.207211	31.11	R	ELRVVATAYTADPLENGYKAGDQVK	S	2		332	356	30018972	NP_830603.1
F067619	3444	903.469	3	2707.38	2707.38	1.14465	41.02	R	ELRVVATAYTADPLENGYKAGDQVK	S	2		332	356	30018972	NP_830603.1
F067619	3484	702.588	4	2806.32	2806.32	0.590453	22.08	K	KDDVIETTHQVQNDWIQFEYNGK	T	1		123	145	30018972	NP_830603.1
F067619	3485	936.448	3	2806.32	2806.32	0.831338	40.86	K	KDDVIETTHQVQNDWIQFEYNGK	T	1		123	145	30018972	NP_830603.1
F067619	3486	936.449	3	2806.33	2806.32	1.93242	32.83	K	KDDVIETTHQVQNDWIQFEYNGK	T	1		123	145	30018972	NP_830603.1
F067619	3535	1016.84	3	3047.5	3047.5	0.700903	44.36	K	LKKDDVIETTHQVQNDWIQFEYNGK	T	2		121	145	30018972	NP_830603.1
F067619	3536	1016.84	3	3047.5	3047.5	1.47859	34.16	K	LKKDDVIETTHQVQNDWIQFEYNGK	T	2		121	145	30018972	NP_830603.1
F067632	114	302.84	3	905.497	905.497	-0.389841	26.35	K	LLDDFRK	E	1		45	51	30020129	NP_831760.1
F067632	116	302.84	3	905.497	905.497	0.305909	26.57	K	LLDDFRK	E	1		45	51	30020129	NP_831760.1
F067632	213	526.269	2	1050.52	1050.52	0.0732968	29.98	K	IVDADEYVK	Y	0		89	97	30020129	NP_831760.1
F067632	248	555.797	2	1109.58	1109.58	-0.327151	19.43	K	TVVYEQMLK	E	0		291	299	30020129	NP_831760.1
F067632	249	555.797	2	1109.58	1109.58	0.231619	22.58	K	TVVYEQMLK	E	0		291	299	30020129	NP_831760.1
F067632	250	555.797	2	1109.58	1109.58	0.556067	32.15	K	TVVYEQMLK	E	0		291	299	30020129	NP_831760.1
F067632	255	556.809	2	1111.6	1111.6	0.286073	39.9	K	VLNEINWPK	G	0		351	359	30020129	NP_831760.1
F067632	256	556.809	2	1111.6	1111.6	0.286073	28.46	K	VLNEINWPK	G	0		351	359	30020129	NP_831760.1
F067632	293	563.794	2	1125.57	1125.57	0.17591	44.18	K	TVVYEQMLK	E	0	Oxidation (M) [7]	291	299	30020129	NP_831760.1
F067632	294	563.794	2	1125.57	1125.57	0.282523	40.03	K	TVVYEQMLK	E	0	Oxidation (M) [7]	291	299	30020129	NP_831760.1
F067632	452	414.24	3	1239.7	1239.7	0.0621119	29.45	K	KVLNEINWPK	G	1		350	359	30020129	NP_831760.1
F067632	453	620.856	2	1239.7	1239.7	0.357345	56.84	K	KVLNEINWPK	G	1		350	359	30020129	NP_831760.1
F067632	454	414.24	3	1239.7	1239.7	0.5703	36.71	K	KVLNEINWPK	G	1		350	359	30020129	NP_831760.1
F067632	455	620.857	2	1239.7	1239.7	0.760669	61.19	K	KVLNEINWPK	G	1		350	359	30020129	NP_831760.1
F067632	472	627.279	2	1252.54	1252.54	0.716942	41.05	K	QSMDGTMQDIK	K	0		339	349	30020129	NP_831760.1
F067632	473	627.279	2	1252.54	1252.54	0.924519	33.27	K	QSMDGTMQDIK	K	0		339	349	30020129	NP_831760.1
F067632	504	638.867	2	1275.72	1275.72	0.619259	21.03	K	LLDDFRKELK	K	2		45	54	30020129	NP_831760.1
F067632	505	638.867	2	1275.72	1275.72	0.91713	26.32	K	LLDDFRKELK	K	2		45	54	30020129	NP_831760.1
F067632	649	456.926	3	1367.76	1367.76	-0.10382	27.41	K	VLNEINWPKGAK	R	1		351	362	30020129	NP_831760.1
F067632	650	456.926	3	1367.76	1367.76	0.312921	24.87	K	VLNEINWPKGAK	R	1		351	362	30020129	NP_831760.1
F067632	651	684.886	2	1367.76	1367.76	0.514712	33.67	K	VLNEINWPKGAK	R	1		351	362	30020129	NP_831760.1
F067632	652	684.886	2	1367.76	1367.76	0.777916	31.55	K	VLNEINWPKGAK	R	1		351	362	30020129	NP_831760.1
F067632	835	728.861	2	1455.71	1455.71	0.0480866	61.13	K	GMPGDYTFTLQVK	Y	0		109	121	30020129	NP_831760.1
F067632	836	728.861	2	1455.71	1455.71	0.803733	60.31	K	GMPGDYTFTLQVK	Y	0		109	121	30020129	NP_831760.1
F067632	878	736.349	2	1470.68	1470.68	0.882584	61.24	R	NIMDQLYGEFNK	I	0		77	88	30020129	NP_831760.1
F067632	879	736.349	2	1470.68	1470.68	1.22256	61.45	R	NIMDQLYGEFNK	I	0		77	88	30020129	NP_831760.1
F067632	880	736.349	2	1470.68	1470.68	1.46735	30.87	R	NIMDQLYGEFNK	I	0		77	88	30020129	NP_831760.1
F067632	890	736.859	2	1471.7	1471.7	0.67405	37.53	K	GMPGDYTFTLQVK	Y	0	Oxidation (M) [2]	109	121	30020129	NP_831760.1
F067632	891	736.859	2	1471.7	1471.7	0.67405	59.41	K	GMPGDYTFTLQVK	Y	0	Oxidation (M) [2]	109	121	30020129	NP_831760.1
F067632	923	744.346	2	1486.68	1486.68	0.430491	68.27	R	NIMDQLYGEFNK	I	0	Oxidation (M) [3]	77	88	30020129	NP_831760.1
F067632	924	744.346	2	1486.68	1486.68	0.686094	62.79	R	NIMDQLYGEFNK	I	0	Oxidation (M) [3]	77	88	30020129	NP_831760.1
F067632	951	374.97	4	1495.85	1495.85	-0.429856	30.57	K	KVLNEINWPKGAK	R	2		350	362	30020129	NP_831760.1
F067632	952	499.624	3	1495.85	1495.85	-0.25203	38.95	K	KVLNEINWPKGAK	R	2		350	362	30020129	NP_831760.1
F067632	953	499.624	3	1495.85	1495.85	-0.171809	41.26	K	KVLNEINWPKGAK	R	2		350	362	30020129	NP_831760.1
F067632	954	374.97	4	1495.85	1495.85	0.0514757	22.49	K	KVLNEINWPKGAK	R	2		350	362	30020129	NP_831760.1
F067632	955	748.933	2	1495.85	1495.85	0.728014	62.87	K	KVLNEINWPKGAK	R	2		350	362	30020129	NP_831760.1
F067632	956	748.934	2	1495.85	1495.85	0.968679	47.16	K	KVLNEINWPKGAK	R	2		350	362	30020129	NP_831760.1
F067632	1047	508.959	3	1523.86	1523.86	-0.528921	21.65	K	VLNEINWPKGAKR	V	2		351	363	30020129	NP_831760.1
F067632	1049	508.96	3	1523.86	1523.86	0.258554	31.93	K	VLNEINWPKGAKR	V	2		351	363	30020129	NP_831760.1
F067632	1085	515.574	3	1543.7	1543.7	-0.627064	60.49	R	YKQSMDGTMQDIK	K	1		337	349	30020129	NP_831760.1
F067632	1086	772.858	2	1543.7	1543.7	-0.0919867	59.9	R	YKQSMDGTMQDIK	K	1		337	349	30020129	NP_831760.1
F067632	1087	515.574	3	1543.7	1543.7	-0.0246162	22.59	R	YKQSMDGTMQDIK	K	1		337	349	30020129	NP_831760.1
F067632	1088	772.859	2	1543.7	1543.7	1.087	54.56	R	YKQSMDGTMQDIK	K	1		337	349	30020129	NP_831760.1
F067632	1337	831.904	2	1661.79	1661.79	0.43447	89.64	K	YPAATTSYFGELTNK	I	0		269	283	30020129	NP_831760.1
F067632	1338	831.905	2	1661.79	1661.79	0.651104	101.58	K	YPAATTSYFGELTNK	I	0		269	283	30020129	NP_831760.1
F067632	1364	418.956	4	1671.8	1671.8	-0.160905	24.19	R	YKQSMDGTMQDIKK	V	2		337	350	30020129	NP_831760.1
F067632	1365	558.273	3	1671.8	1671.8	0.159708	17.89	R	YKQSMDGTMQDIKK	V	2		337	350	30020129	NP_831760.1
F067632	1366	836.906	2	1671.8	1671.8	0.875107	34.9	R	YKQSMDGTMQDIKK	V	2		337	350	30020129	NP_831760.1
F067632	1367	836.906	2	1671.8	1671.8	0.875107	25.55	R	YKQSMDGTMQDIKK	V	2		337	350	30020129	NP_831760.1
F067632	1509	575.966	3	1724.88	1724.88	0.332198	32.17	K	SIVGSIVKPGMDEHEK	V	0		138	153	30020129	NP_831760.1
F067632	1510	863.446	2	1724.88	1724.88	0.555982	53.36	K	SIVGSIVKPGMDEHEK	V	0		138	153	30020129	NP_831760.1
F067632	1511	863.446	2	1724.88	1724.88	0.695122	53.96	K	SIVGSIVKPGMDEHEK	V	0		138	153	30020129	NP_831760.1
F067632	1512	432.227	4	1724.88	1724.88	0.734545	17.7	K	SIVGSIVKPGMDEHEK	V	0		138	153	30020129	NP_831760.1
F067632	1513	575.967	3	1724.88	1724.88	0.958329	26.36	K	SIVGSIVKPGMDEHEK	V	0		138	153	30020129	NP_831760.1
F067632	1557	868.945	2	1735.88	1735.87	0.823216	37.34	K	QIDNREENITITYK	T	1		56	69	30020129	NP_831760.1
F067632	1558	868.945	2	1735.88	1735.87	1.0306	45.58	K	QIDNREENITITYK	T	1		56	69	30020129	NP_831760.1
F067632	1559	868.945	2	1735.88	1735.87	1.09973	32.76	K	QIDNREENITITYK	T	1		56	69	30020129	NP_831760.1
F067632	1560	868.945	2	1735.88	1735.87	1.09973	24.37	K	QIDNREENITITYK	T	1		56	69	30020129	NP_831760.1
F067632	1571	581.298	3	1740.87	1740.87	-0.35959	16.86	K	SIVGSIVKPGMDEHEK	V	0	Oxidation (M) [11]	138	153	30020129	NP_831760.1
F067632	1573	581.298	3	1740.87	1740.87	0.260789	37.13	K	SIVGSIVKPGMDEHEK	V	0	Oxidation (M) [11]	138	153	30020129	NP_831760.1
F067632	1574	871.445	2	1740.87	1740.87	1.71179	50.84	K	SIVGSIVKPGMDEHEK	V	0	Oxidation (M) [11]	138	153	30020129	NP_831760.1
F067632	1617	443.502	4	1769.98	1769.98	-0.2565	16.38	K	LQQQFAAKPEKVEVR	Y	1		322	336	30020129	NP_831760.1
F067632	1620	443.502	4	1769.98	1769.98	-0.120905	15.1	K	LQQQFAAKPEKVEVR	Y	1		322	336	30020129	NP_831760.1
F067632	1621	591	3	1769.98	1769.98	0.159324	25.03	K	LQQQFAAKPEKVEVR	Y	1		322	336	30020129	NP_831760.1
F067632	1622	443.502	4	1769.98	1769.98	0.376276	19.69	K	LQQQFAAKPEKVEVR	Y	1		322	336	30020129	NP_831760.1
F067632	1623	885.997	2	1769.98	1769.98	0.936734	46.71	K	LQQQFAAKPEKVEVR	Y	1		322	336	30020129	NP_831760.1
F067632	1624	885.998	2	1769.98	1769.98	1.27572	40.57	K	LQQQFAAKPEKVEVR	Y	1		322	336	30020129	NP_831760.1
F067632	1721	906.412	2	1810.81	1810.81	0.727852	67.32	R	VTYSYFNMSDEQLSK	D	0		246	260	30020129	NP_831760.1
F067632	1722	906.412	2	1810.81	1810.81	0.992927	67.33	R	VTYSYFNMSDEQLSK	D	0		246	260	30020129	NP_831760.1
F067632	1786	914.41	2	1826.8	1826.8	0.700678	60.63	R	VTYSYFNMSDEQLSK	D	0	Oxidation (M) [8]	246	260	30020129	NP_831760.1
F067632	1787	914.41	2	1826.81	1826.8	1.02912	70.01	R	VTYSYFNMSDEQLSK	D	0	Oxidation (M) [8]	246	260	30020129	NP_831760.1
F067632	1848	614.979	3	1841.92	1841.92	0.0966385	30.14	K	IVDADEYVKYNVASTR	Y	1		89	104	30020129	NP_831760.1
F067632	1849	614.979	3	1841.92	1841.92	0.389811	43.07	K	IVDADEYVKYNVASTR	Y	1		89	104	30020129	NP_831760.1
F067632	1850	921.966	2	1841.92	1841.92	1.03371	106	K	IVDADEYVKYNVASTR	Y	1		89	104	30020129	NP_831760.1
F067632	1851	921.966	2	1841.92	1841.92	1.2943	90.76	K	IVDADEYVKYNVASTR	Y	1		89	104	30020129	NP_831760.1
F067632	1881	616.953	3	1847.84	1847.84	0.0849642	36.94	K	WYHLDTTFDDPVPDK	A	0		228	242	30020129	NP_831760.1
F067632	1882	616.953	3	1847.84	1847.84	0.783078	22.87	K	WYHLDTTFDDPVPDK	A	0		228	242	30020129	NP_831760.1
F067632	1883	924.926	2	1847.84	1847.84	0.851266	42.93	K	WYHLDTTFDDPVPDK	A	0		228	242	30020129	NP_831760.1
F067632	1884	924.927	2	1847.84	1847.84	1.31667	52.18	K	WYHLDTTFDDPVPDK	A	0		228	242	30020129	NP_831760.1
F067632	1907	620.324	3	1857.95	1857.95	-1.74816	34.76	R	SAVCQGYTLLTYELLK	E	0		184	199	30020129	NP_831760.1
F067632	1908	620.325	3	1857.95	1857.95	-0.262654	39.79	R	SAVCQGYTLLTYELLK	E	0		184	199	30020129	NP_831760.1
F067632	1909	929.985	2	1857.95	1857.95	-0.0925749	67.66	R	SAVCQGYTLLTYELLK	E	0		184	199	30020129	NP_831760.1
F067632	1910	620.326	3	1857.96	1857.95	0.512391	39.44	R	SAVCQGYTLLTYELLK	E	0		184	199	30020129	NP_831760.1
F067632	1911	929.985	2	1857.96	1857.95	0.886997	67.72	R	SAVCQGYTLLTYELLK	E	0		184	199	30020129	NP_831760.1
F067632	1912	929.985	2	1857.96	1857.95	0.951584	80.41	R	SAVCQGYTLLTYELLK	E	0		184	199	30020129	NP_831760.1
F067632	1913	929.986	2	1857.96	1857.95	1.08076	57.57	R	SAVCQGYTLLTYELLK	E	0		184	199	30020129	NP_831760.1
F067632	1914	929.987	2	1857.96	1857.95	2.20027	40.35	R	SAVCQGYTLLTYELLK	E	0		184	199	30020129	NP_831760.1
F067632	1915	929.987	2	1857.96	1857.95	2.46938	43.69	R	SAVCQGYTLLTYELLK	E	0		184	199	30020129	NP_831760.1
F067632	1949	932.992	2	1863.97	1863.97	0.640569	58.76	K	KQIDNREENITITYK	T	2		55	69	30020129	NP_831760.1
F067632	1950	932.993	2	1863.97	1863.97	1.03757	53.57	K	KQIDNREENITITYK	T	2		55	69	30020129	NP_831760.1
F067632	1994	626.648	3	1876.92	1876.92	0.624427	41.12	R	SKYPAATTSYFGELTNK	I	1		267	283	30020129	NP_831760.1
F067632	1995	626.648	3	1876.92	1876.92	0.720329	47.04	R	SKYPAATTSYFGELTNK	I	1		267	283	30020129	NP_831760.1
F067632	1996	939.469	2	1876.92	1876.92	0.957952	77.59	R	SKYPAATTSYFGELTNK	I	1		267	283	30020129	NP_831760.1
F067632	1997	939.469	2	1876.92	1876.92	1.67189	82.04	R	SKYPAATTSYFGELTNK	I	1		267	283	30020129	NP_831760.1
F067632	2074	635.332	3	1902.97	1902.97	0.236472	25.22	K	YPAATTSYFGELTNKIK	A	1		269	285	30020129	NP_831760.1
F067632	2075	635.332	3	1902.97	1902.97	0.441415	39.19	K	YPAATTSYFGELTNKIK	A	1		269	285	30020129	NP_831760.1
F067632	2201	974.498	2	1946.98	1946.98	-0.00924508	46.5	R	YSIKGMPGDYTFTLQVK	Y	1		105	121	30020129	NP_831760.1
F067632	2202	650.001	3	1946.98	1946.98	0.0544433	39.1	R	YSIKGMPGDYTFTLQVK	Y	1		105	121	30020129	NP_831760.1
F067632	2203	650.001	3	1946.98	1946.98	0.424247	42.16	R	YSIKGMPGDYTFTLQVK	Y	1		105	121	30020129	NP_831760.1
F067632	2204	974.499	2	1946.98	1946.98	0.750906	48.85	R	YSIKGMPGDYTFTLQVK	Y	1		105	121	30020129	NP_831760.1
F067632	2210	489.017	4	1952.04	1952.04	-0.547632	19.14	K	SIVGSIVKPGMDEHEKVK	A	1		138	155	30020129	NP_831760.1
F067632	2212	651.687	3	1952.04	1952.04	-0.175714	29.01	K	SIVGSIVKPGMDEHEKVK	A	1		138	155	30020129	NP_831760.1
F067632	2213	651.687	3	1952.04	1952.04	-0.0835024	24.25	K	SIVGSIVKPGMDEHEKVK	A	1		138	155	30020129	NP_831760.1
F067632	2214	977.028	2	1952.04	1952.04	0.70849	49.11	K	SIVGSIVKPGMDEHEKVK	A	1		138	155	30020129	NP_831760.1
F067632	2215	977.028	2	1952.04	1952.04	0.964632	35.53	K	SIVGSIVKPGMDEHEKVK	A	1		138	155	30020129	NP_831760.1
F067632	2250	655.333	3	1962.98	1962.98	0.26847	42.78	R	YSIKGMPGDYTFTLQVK	Y	1	Oxidation (M) [6]	105	121	30020129	NP_831760.1
F067632	2251	655.333	3	1962.98	1962.98	0.467148	47.53	R	YSIKGMPGDYTFTLQVK	Y	1	Oxidation (M) [6]	105	121	30020129	NP_831760.1
F067632	2252	982.496	2	1962.98	1962.98	0.714731	58.71	R	YSIKGMPGDYTFTLQVK	Y	1	Oxidation (M) [6]	105	121	30020129	NP_831760.1
F067632	2253	982.496	2	1962.98	1962.98	1.03058	38.23	R	YSIKGMPGDYTFTLQVK	Y	1	Oxidation (M) [6]	105	121	30020129	NP_831760.1
F067632	2259	656.013	3	1965.02	1965.02	0.343	22.26	K	QIDNREENITITYKTK	D	2		56	71	30020129	NP_831760.1
F067632	2260	656.014	3	1965.02	1965.02	1.09108	28.87	K	QIDNREENITITYKTK	D	2		56	71	30020129	NP_831760.1
F067632	2269	985.025	2	1968.04	1968.04	0.123982	30.13	K	SIVGSIVKPGMDEHEKVK	A	1	Oxidation (M) [11]	138	155	30020129	NP_831760.1
F067632	2271	985.025	2	1968.04	1968.04	0.62194	22.28	K	SIVGSIVKPGMDEHEKVK	A	1	Oxidation (M) [11]	138	155	30020129	NP_831760.1
F067632	2458	507.54	4	2026.13	2026.13	-0.507371	22.49	K	QKLQQQFAAKPEKVEVR	Y	2		320	336	30020129	NP_831760.1
F067632	2459	507.54	4	2026.13	2026.13	-0.152014	23.57	K	QKLQQQFAAKPEKVEVR	Y	2		320	336	30020129	NP_831760.1
F067632	2460	676.385	3	2026.13	2026.13	0.433338	24.95	K	QKLQQQFAAKPEKVEVR	Y	2		320	336	30020129	NP_831760.1
F067632	2681	530.532	4	2118.1	2118.1	0.174685	15.39	R	SKYPAATTSYFGELTNKIK	A	2		267	285	30020129	NP_831760.1
F067632	2683	1060.06	2	2118.1	2118.1	0.812993	54.42	R	SKYPAATTSYFGELTNKIK	A	2		267	285	30020129	NP_831760.1
F067632	2684	707.041	3	2118.1	2118.1	0.899863	17.66	R	SKYPAATTSYFGELTNKIK	A	2		267	285	30020129	NP_831760.1
F067632	2686	1060.06	2	2118.1	2118.1	1.38898	67.24	R	SKYPAATTSYFGELTNKIK	A	2		267	285	30020129	NP_831760.1
F067632	2702	534.006	4	2132	2132	-0.13227	15.14	K	WYHLDTTFDDPVPDKAGR	V	1		228	245	30020129	NP_831760.1
F067632	2703	534.007	4	2132	2132	0.318012	18.02	K	WYHLDTTFDDPVPDKAGR	V	1		228	245	30020129	NP_831760.1
F067632	2704	711.673	3	2132	2132	0.348969	43.36	K	WYHLDTTFDDPVPDKAGR	V	1		228	245	30020129	NP_831760.1
F067632	2705	534.007	4	2132	2132	0.430582	21.32	K	WYHLDTTFDDPVPDKAGR	V	1		228	245	30020129	NP_831760.1
F067632	2706	534.007	4	2132	2132	0.543153	20.46	K	WYHLDTTFDDPVPDKAGR	V	1		228	245	30020129	NP_831760.1
F067632	2707	711.673	3	2132	2132	0.700752	31.21	K	WYHLDTTFDDPVPDKAGR	V	1		228	245	30020129	NP_831760.1
F067632	2708	1067.01	2	2132	2132	1.07411	48.85	K	WYHLDTTFDDPVPDKAGR	V	1		228	245	30020129	NP_831760.1
F067632	2709	711.674	3	2132	2132	1.89681	21.21	K	WYHLDTTFDDPVPDKAGR	V	1		228	245	30020129	NP_831760.1
F067632	2710	1067.01	2	2132	2132	2.10601	45.63	K	WYHLDTTFDDPVPDKAGR	V	1		228	245	30020129	NP_831760.1
F067632	3173	775.025	3	2322.05	2322.06	-0.546929	26.78	K	HVSYDTSYQAYTAYEALANR	S	0		164	183	30020129	NP_831760.1
F067632	3174	775.026	3	2322.06	2322.06	-0.0818241	35.47	K	HVSYDTSYQAYTAYEALANR	S	0		164	183	30020129	NP_831760.1
F067632	3175	775.026	3	2322.06	2322.06	0.241166	43	K	HVSYDTSYQAYTAYEALANR	S	0		164	183	30020129	NP_831760.1
F067632	3176	775.026	3	2322.06	2322.06	0.318683	32.28	K	HVSYDTSYQAYTAYEALANR	S	0		164	183	30020129	NP_831760.1
F067632	3177	775.026	3	2322.06	2322.06	0.473718	42.84	K	HVSYDTSYQAYTAYEALANR	S	0		164	183	30020129	NP_831760.1
F067632	3178	1162.04	2	2322.06	2322.06	0.85097	81.06	K	HVSYDTSYQAYTAYEALANR	S	0		164	183	30020129	NP_831760.1
F067632	3179	1162.04	2	2322.06	2322.06	1.27301	102.29	K	HVSYDTSYQAYTAYEALANR	S	0		164	183	30020129	NP_831760.1
F067632	3180	775.028	3	2322.06	2322.06	2.68297	19.39	K	HVSYDTSYQAYTAYEALANR	S	0		164	183	30020129	NP_831760.1
F067632	3206	778.737	3	2333.19	2333.19	0.150009	22.59	K	IVDADEYVKYNVASTRYSIK	G	2		89	108	30020129	NP_831760.1
F067632	3309	1192.04	2	2382.07	2382.07	1.09275	80.88	K	ETNLQYLSAEYGAENYNEFK	Q	0		300	319	30020129	NP_831760.1
F067632	3310	795.03	3	2382.07	2382.07	1.31692	33.58	K	ETNLQYLSAEYGAENYNEFK	Q	0		300	319	30020129	NP_831760.1
F067632	3311	795.03	3	2382.07	2382.07	1.69475	43.16	K	ETNLQYLSAEYGAENYNEFK	Q	0		300	319	30020129	NP_831760.1
F067632	3312	1192.04	2	2382.07	2382.07	1.80642	80.46	K	ETNLQYLSAEYGAENYNEFK	Q	0		300	319	30020129	NP_831760.1
F067632	3457	1243.63	2	2485.24	2485.24	-1.82517	48.33	R	VSYQVAPYSALAGYSLATITFTY	-	0		364	386	30020129	NP_831760.1
F067632	3458	1243.63	2	2485.24	2485.24	0.436175	81.61	R	VSYQVAPYSALAGYSLATITFTY	-	0		364	386	30020129	NP_831760.1
F067632	3459	1243.63	2	2485.24	2485.24	0.637363	72.31	R	VSYQVAPYSALAGYSLATITFTY	-	0		364	386	30020129	NP_831760.1
F067632	3460	829.422	3	2485.25	2485.24	1.36325	56.44	R	VSYQVAPYSALAGYSLATITFTY	-	0		364	386	30020129	NP_831760.1
F067632	3461	829.422	3	2485.25	2485.24	1.5081	48.55	R	VSYQVAPYSALAGYSLATITFTY	-	0		364	386	30020129	NP_831760.1
F067632	3508	840.738	3	2519.19	2519.19	0.802639	46.93	R	NIMDQLYGEFNKIVDADEYVK	Y	1	Oxidation (M) [3]	77	97	30020129	NP_831760.1
F067632	3509	840.738	3	2519.19	2519.19	1.08845	37.6	R	NIMDQLYGEFNKIVDADEYVK	Y	1	Oxidation (M) [3]	77	97	30020129	NP_831760.1
F067632	3721	880.414	3	2638.22	2638.22	0.994611	51.25	K	ETNLQYLSAEYGAENYNEFKQK	L	1		300	321	30020129	NP_831760.1
F067632	3722	880.415	3	2638.22	2638.22	1.26752	55.47	K	ETNLQYLSAEYGAENYNEFKQK	L	1		300	321	30020129	NP_831760.1
F067632	3727	881.455	3	2641.34	2641.34	0.372159	50.75	K	RVSYQVAPYSALAGYSLATITFTY	-	1		363	386	30020129	NP_831760.1
F067632	3728	881.456	3	2641.35	2641.34	1.13314	22.43	K	RVSYQVAPYSALAGYSLATITFTY	-	1		363	386	30020129	NP_831760.1
F067632	3729	1321.68	2	2641.35	2641.34	1.13541	55.83	K	RVSYQVAPYSALAGYSLATITFTY	-	1		363	386	30020129	NP_831760.1
F067632	3730	1321.68	2	2641.35	2641.34	1.23384	54.84	K	RVSYQVAPYSALAGYSLATITFTY	-	1		363	386	30020129	NP_831760.1
F067632	3737	884.055	3	2649.14	2649.14	0.168734	44.03	R	VTYSYFNMSDEQLSKDHEWDR	S	1		246	266	30020129	NP_831760.1
F067632	3738	884.056	3	2649.15	2649.14	0.72363	29.59	R	VTYSYFNMSDEQLSKDHEWDR	S	1		246	266	30020129	NP_831760.1
F067632	3777	889.388	3	2665.14	2665.14	0.742175	50.37	R	VTYSYFNMSDEQLSKDHEWDR	S	1	Oxidation (M) [8]	246	266	30020129	NP_831760.1
F067632	3778	889.388	3	2665.14	2665.14	1.29374	60.35	R	VTYSYFNMSDEQLSKDHEWDR	S	1	Oxidation (M) [8]	246	266	30020129	NP_831760.1
F067632	4166	747.128	4	2984.48	2984.49	-0.229185	29.05	K	EAGIQNHIVTGTGNGQAHAWNLVNIENK	W	0		200	227	30020129	NP_831760.1
F067632	4167	747.129	4	2984.49	2984.49	0.333726	26.4	K	EAGIQNHIVTGTGNGQAHAWNLVNIENK	W	0		200	227	30020129	NP_831760.1
F067632	4168	995.836	3	2984.49	2984.49	0.546828	61.67	K	EAGIQNHIVTGTGNGQAHAWNLVNIENK	W	0		200	227	30020129	NP_831760.1
F067632	4169	995.837	3	2984.49	2984.49	1.22031	51.92	K	EAGIQNHIVTGTGNGQAHAWNLVNIENK	W	0		200	227	30020129	NP_831760.1
F067632	4332	1083.53	3	3247.56	3247.56	1.54208	68.08	K	AIHDYVVKHVSYDTSYQAYTAYEALANR	S	1		156	183	30020129	NP_831760.1
F067632	4333	1083.53	3	3247.56	3247.56	1.87464	68.04	K	AIHDYVVKHVSYDTSYQAYTAYEALANR	S	1		156	183	30020129	NP_831760.1
F067632	4334	812.898	4	3247.56	3247.56	2.15916	16.52	K	AIHDYVVKHVSYDTSYQAYTAYEALANR	S	1		156	183	30020129	NP_831760.1
F067632	4356	1099.21	3	3294.59	3294.59	2.26948	16.51	R	NIMDQLYGEFNKIVDADEYVKYNVASTR	Y	2		77	104	30020129	NP_831760.1
F067632	4380	1104.54	3	3310.59	3310.58	1.18076	65.54	R	NIMDQLYGEFNKIVDADEYVKYNVASTR	Y	2	Oxidation (M) [3]	77	104	30020129	NP_831760.1
F067632	4383	1104.54	3	3310.59	3310.58	1.84227	39.27	R	NIMDQLYGEFNKIVDADEYVKYNVASTR	Y	2	Oxidation (M) [3]	77	104	30020129	NP_831760.1
F067632	4493	1158.89	3	3473.63	3473.63	0.298247	50.66	K	TVVYEQMLKETNLQYLSAEYGAENYNEFK	Q	1		291	319	30020129	NP_831760.1
F067632	4494	1158.89	3	3473.64	3473.63	1.3519	57.02	K	TVVYEQMLKETNLQYLSAEYGAENYNEFK	Q	1		291	319	30020129	NP_831760.1
F067632	4498	1164.22	3	3489.63	3489.63	0.941934	48.05	K	TVVYEQMLKETNLQYLSAEYGAENYNEFK	Q	1	Oxidation (M) [7]	291	319	30020129	NP_831760.1
F067632	4499	1164.22	3	3489.63	3489.63	1.36318	65.21	K	TVVYEQMLKETNLQYLSAEYGAENYNEFK	Q	1	Oxidation (M) [7]	291	319	30020129	NP_831760.1
F067632	4604	933.455	4	3729.79	3729.79	0.687975	45.01	K	TVVYEQMLKETNLQYLSAEYGAENYNEFKQK	L	2		291	321	30020129	NP_831760.1
F067632	4605	933.455	4	3729.79	3729.79	1.14913	50.3	K	TVVYEQMLKETNLQYLSAEYGAENYNEFKQK	L	2		291	321	30020129	NP_831760.1
F067632	4606	1244.27	3	3729.79	3729.79	1.1695	28.36	K	TVVYEQMLKETNLQYLSAEYGAENYNEFKQK	L	2		291	321	30020129	NP_831760.1
F067632	4607	1244.27	3	3729.79	3729.79	1.75667	46.47	K	TVVYEQMLKETNLQYLSAEYGAENYNEFKQK	L	2		291	321	30020129	NP_831760.1
F067632	4611	937.453	4	3745.78	3745.78	0.738698	25.07	K	TVVYEQMLKETNLQYLSAEYGAENYNEFKQK	L	2	Oxidation (M) [7]	291	321	30020129	NP_831760.1
F067632	4612	937.454	4	3745.79	3745.78	1.19788	28.55	K	TVVYEQMLKETNLQYLSAEYGAENYNEFKQK	L	2	Oxidation (M) [7]	291	321	30020129	NP_831760.1
F067632	4766	1207.12	4	4824.44	4824.43	1.73596	18.01	R	SAVCQGYTLLTYELLKEAGIQNHIVTGTGNGQAHAWNLVNIENK	W	1		184	227	30020129	NP_831760.1
F067632	333	572.78	2	1143.54	1143.54	0.0900708	41.45	K	EAFISADYTK	D	0		86	95	30018972	NP_830603.1
F067632	334	572.78	2	1143.55	1143.54	0.317434	49.14	K	EAFISADYTK	D	0		86	95	30018972	NP_830603.1
F067632	613	450.247	3	1347.72	1347.72	-0.309412	40.5	K	TAYVHVPYLTGK	A	0		146	157	30018972	NP_830603.1
F067632	614	450.247	3	1347.72	1347.72	-0.242632	35.1	K	TAYVHVPYLTGK	A	0		146	157	30018972	NP_830603.1
F067632	615	674.867	2	1347.72	1347.72	0.117977	37.04	K	TAYVHVPYLTGK	A	0		146	157	30018972	NP_830603.1
F067632	616	674.867	2	1347.72	1347.72	0.563174	36.85	K	TAYVHVPYLTGK	A	0		146	157	30018972	NP_830603.1
F067632	671	461.905	3	1382.69	1382.69	-0.461418	21.13	K	VNVLHTENGWSK	V	0		67	78	30018972	NP_830603.1
F067632	672	461.905	3	1382.69	1382.69	-0.0708761	31.84	K	VNVLHTENGWSK	V	0		67	78	30018972	NP_830603.1
F067632	721	704.924	2	1407.83	1407.83	0.268498	42.35	K	LIAVDPSVIPLGSK	V	0		371	384	30018972	NP_830603.1
F067632	722	704.924	2	1407.83	1407.83	0.438972	52.31	K	LIAVDPSVIPLGSK	V	0		371	384	30018972	NP_830603.1
F067632	723	704.924	2	1407.83	1407.83	0.52421	36.6	K	LIAVDPSVIPLGSK	V	0		371	384	30018972	NP_830603.1
F067632	724	704.925	2	1407.83	1407.83	0.609447	49.18	K	LIAVDPSVIPLGSK	V	0		371	384	30018972	NP_830603.1
F067632	749	472.928	3	1415.76	1415.76	-0.689381	33.17	R	AGANTDSEILGKLK	K	1		109	122	30018972	NP_830603.1
F067632	750	472.928	3	1415.76	1415.76	-0.159631	49.48	R	AGANTDSEILGKLK	K	1		109	122	30018972	NP_830603.1
F067632	751	708.888	2	1415.76	1415.76	-0.0353167	55.81	R	AGANTDSEILGKLK	K	1		109	122	30018972	NP_830603.1
F067632	752	708.888	2	1415.76	1415.76	0.23309	45.69	R	AGANTDSEILGKLK	K	1		109	122	30018972	NP_830603.1
F067632	870	489.917	3	1466.73	1466.73	-0.254307	23.6	K	SALGHNLTANPNMK	L	0		357	370	30018972	NP_830603.1
F067632	871	489.917	3	1466.73	1466.73	-0.192946	28.41	K	SALGHNLTANPNMK	L	0		357	370	30018972	NP_830603.1
F067632	872	489.917	3	1466.73	1466.73	-0.192946	24.75	K	SALGHNLTANPNMK	L	0		357	370	30018972	NP_830603.1
F067632	873	734.372	2	1466.73	1466.73	0.152039	58.17	K	SALGHNLTANPNMK	L	0		357	370	30018972	NP_830603.1
F067632	874	489.917	3	1466.73	1466.73	0.379756	22.08	K	SALGHNLTANPNMK	L	0		357	370	30018972	NP_830603.1
F067632	875	734.373	2	1466.73	1466.73	0.738377	68.68	K	SALGHNLTANPNMK	L	0		357	370	30018972	NP_830603.1
F067632	912	495.249	3	1482.72	1482.72	-0.129491	23.22	K	SALGHNLTANPNMK	L	0	Oxidation (M) [13]	357	370	30018972	NP_830603.1
F067632	913	495.249	3	1482.73	1482.72	0.174004	19.22	K	SALGHNLTANPNMK	L	0	Oxidation (M) [13]	357	370	30018972	NP_830603.1
F067632	914	495.25	3	1482.73	1482.72	1.34752	17.79	K	SALGHNLTANPNMK	L	0	Oxidation (M) [13]	357	370	30018972	NP_830603.1
F067632	1052	764.394	2	1526.77	1526.77	0.330763	60.07	K	DTYYVTANVLNVR	A	0		96	108	30018972	NP_830603.1
F067632	1053	764.394	2	1526.77	1526.77	0.40936	48.31	K	DTYYVTANVLNVR	A	0		96	108	30018972	NP_830603.1
F067632	1089	515.626	3	1543.86	1543.86	-0.0660683	33.3	R	AGANTDSEILGKLKK	D	2		109	123	30018972	NP_830603.1
F067632	1090	515.626	3	1543.86	1543.86	0.283705	37.4	R	AGANTDSEILGKLKK	D	2		109	123	30018972	NP_830603.1
F067632	1295	822.415	2	1642.81	1642.82	-0.982459	42.78	R	EAAEAQAEVKAQEAAK	A	1		206	221	30018972	NP_830603.1
F067632	1296	548.613	3	1642.82	1642.82	-0.0973937	38.79	R	EAAEAQAEVKAQEAAK	A	1		206	221	30018972	NP_830603.1
F067632	1297	548.613	3	1642.82	1642.82	0.121742	19.35	R	EAAEAQAEVKAQEAAK	A	1		206	221	30018972	NP_830603.1
F067632	1298	548.613	3	1642.82	1642.82	0.121742	47.32	R	EAAEAQAEVKAQEAAK	A	1		206	221	30018972	NP_830603.1
F067632	1299	548.613	3	1642.82	1642.82	0.23131	28.68	R	EAAEAQAEVKAQEAAK	A	1		206	221	30018972	NP_830603.1
F067632	1300	822.416	2	1642.82	1642.82	0.502795	51	R	EAAEAQAEVKAQEAAK	A	1		206	221	30018972	NP_830603.1
F067632	1301	822.416	2	1642.82	1642.82	0.57584	46.06	R	EAAEAQAEVKAQEAAK	A	1		206	221	30018972	NP_830603.1
F067632	1302	822.416	2	1642.82	1642.82	0.648886	48.29	R	EAAEAQAEVKAQEAAK	A	1		206	221	30018972	NP_830603.1
F067632	1469	571.289	3	1710.85	1710.85	-0.203993	42.16	R	VVATAYTADPLENGYK	A	0		335	350	30018972	NP_830603.1
F067632	1470	571.289	3	1710.85	1710.85	0.111641	36.75	R	VVATAYTADPLENGYK	A	0		335	350	30018972	NP_830603.1
F067632	1471	856.431	2	1710.85	1710.85	0.828245	65.16	R	VVATAYTADPLENGYK	A	0		335	350	30018972	NP_830603.1
F067632	1472	856.432	2	1710.85	1710.85	1.19064	65.73	R	VVATAYTADPLENGYK	A	0		335	350	30018972	NP_830603.1
F067632	1544	578.954	3	1733.84	1733.84	0.423338	58.96	K	IDVLMPDKGSSSSWGR	K	1		407	422	30018972	NP_830603.1
F067632	1545	578.955	3	1733.84	1733.84	0.630969	41.98	K	IDVLMPDKGSSSSWGR	K	1		407	422	30018972	NP_830603.1
F067632	1546	867.928	2	1733.84	1733.84	0.772851	52.56	K	IDVLMPDKGSSSSWGR	K	1		407	422	30018972	NP_830603.1
F067632	1547	867.929	2	1733.84	1733.84	1.26886	39.1	K	IDVLMPDKGSSSSWGR	K	1		407	422	30018972	NP_830603.1
F067632	1577	581.627	3	1741.86	1741.86	0.61486	19.67	K	AQADAEAQAAAKAQEAAK	A	1		258	275	30018972	NP_830603.1
F067632	1578	581.628	3	1741.86	1741.86	0.718198	24.96	K	AQADAEAQAAAKAQEAAK	A	1		258	275	30018972	NP_830603.1
F067632	1579	871.938	2	1741.86	1741.86	1.08333	103.36	K	AQADAEAQAAAKAQEAAK	A	1		258	275	30018972	NP_830603.1
F067632	1580	871.938	2	1741.86	1741.86	1.35889	90.69	K	AQADAEAQAAAKAQEAAK	A	1		258	275	30018972	NP_830603.1
F067632	1583	436.75	4	1742.97	1742.97	-0.323012	15.29	K	TAYVHVPYLTGKAPVK	V	1		146	161	30018972	NP_830603.1
F067632	1584	581.998	3	1742.97	1742.97	-0.21056	43.07	K	TAYVHVPYLTGKAPVK	V	1		146	161	30018972	NP_830603.1
F067632	1588	581.998	3	1742.97	1742.97	0.0992558	27.17	K	TAYVHVPYLTGKAPVK	V	1		146	161	30018972	NP_830603.1
F067632	1589	872.494	2	1742.97	1742.97	0.46415	41.32	K	TAYVHVPYLTGKAPVK	V	1		146	161	30018972	NP_830603.1
F067632	1590	581.998	3	1742.97	1742.97	0.529555	30.29	K	TAYVHVPYLTGKAPVK	V	1		146	161	30018972	NP_830603.1
F067632	1591	581.998	3	1742.97	1742.97	0.736099	24.32	K	TAYVHVPYLTGKAPVK	V	1		146	161	30018972	NP_830603.1
F067632	1592	872.494	2	1742.97	1742.97	0.751016	39.26	K	TAYVHVPYLTGKAPVK	V	1		146	161	30018972	NP_830603.1
F067632	1597	584.286	3	1749.84	1749.84	0.0428612	24.43	K	IDVLMPDKGSSSSWGR	K	1	Oxidation (M) [5]	407	422	30018972	NP_830603.1
F067632	1598	584.286	3	1749.84	1749.84	0.248595	29.73	K	IDVLMPDKGSSSSWGR	K	1	Oxidation (M) [5]	407	422	30018972	NP_830603.1
F067632	1599	875.926	2	1749.84	1749.84	0.537765	47.66	K	IDVLMPDKGSSSSWGR	K	1	Oxidation (M) [5]	407	422	30018972	NP_830603.1
F067632	1600	875.926	2	1749.84	1749.84	1.1664	34.69	K	IDVLMPDKGSSSSWGR	K	1	Oxidation (M) [5]	407	422	30018972	NP_830603.1
F067632	1791	610.306	3	1827.9	1827.9	-0.266974	38.56	K	AQADAEAQAEVKAQEAAK	A	1		234	251	30018972	NP_830603.1
F067632	1792	610.306	3	1827.9	1827.9	0.225396	25.68	K	AQADAEAQAEVKAQEAAK	A	1		234	251	30018972	NP_830603.1
F067632	1793	610.306	3	1827.9	1827.9	0.225396	47.01	K	AQEAAKAQADAEAQAEVK	A	1		228	245	30018972	NP_830603.1
F067632	1794	914.956	2	1827.9	1827.9	0.469392	86.9	K	AQADAEAQAEVKAQEAAK	A	1		234	251	30018972	NP_830603.1
F067632	1795	914.956	2	1827.9	1827.9	0.600691	92.52	K	AQEAAKAQADAEAQAEVK	A	1		228	245	30018972	NP_830603.1
F067632	1796	914.956	2	1827.9	1827.9	0.600691	87.28	K	AQADAEAQAEVKAQEAAK	A	1		234	251	30018972	NP_830603.1
F067632	1797	914.956	2	1827.9	1827.9	0.731989	92.68	K	AQEAAKAQADAEAQAEVK	A	1		228	245	30018972	NP_830603.1
F067632	1798	610.307	3	1827.9	1827.9	0.832651	58.11	K	AQEAAKAQADAEAQAEVK	A	1		228	245	30018972	NP_830603.1
F067632	1928	466.491	4	1861.93	1861.94	-0.454903	45.39	K	IDVLMPDKGSSSSWGRK	T	2		407	423	30018972	NP_830603.1
F067632	1929	466.491	4	1861.94	1861.94	-0.132658	26.71	K	IDVLMPDKGSSSSWGRK	T	2		407	423	30018972	NP_830603.1
F067632	1930	621.653	3	1861.94	1861.94	0.268001	35.6	K	IDVLMPDKGSSSSWGRK	T	2		407	423	30018972	NP_830603.1
F067632	1932	621.653	3	1861.94	1861.94	0.461348	36.2	K	IDVLMPDKGSSSSWGRK	T	2		407	423	30018972	NP_830603.1
F067632	1933	621.66	3	1861.96	1861.96	0.254571	55.21	K	VWVEGYGVAIAGDTGGAIK	G	0		385	403	30018972	NP_830603.1
F067632	1934	621.66	3	1861.96	1861.96	0.447916	63.59	K	VWVEGYGVAIAGDTGGAIK	G	0		385	403	30018972	NP_830603.1
F067632	1935	931.987	2	1861.96	1861.96	0.816345	74.7	K	VWVEGYGVAIAGDTGGAIK	G	0		385	403	30018972	NP_830603.1
F067632	1936	931.987	2	1861.96	1861.96	0.891535	128.48	K	VWVEGYGVAIAGDTGGAIK	G	0		385	403	30018972	NP_830603.1
F067632	1937	931.987	2	1861.96	1861.96	1.14933	129.05	K	VWVEGYGVAIAGDTGGAIK	G	0		385	403	30018972	NP_830603.1
F067632	1965	624.323	3	1869.95	1869.95	-0.0256692	46.35	K	VQLNSGKEAFISADYTK	D	1		79	95	30018972	NP_830603.1
F067632	1966	624.323	3	1869.95	1869.95	0.0705902	40.09	K	VQLNSGKEAFISADYTK	D	1		79	95	30018972	NP_830603.1
F067632	1967	935.982	2	1869.95	1869.95	0.795744	81.36	K	VQLNSGKEAFISADYTK	D	1		79	95	30018972	NP_830603.1
F067632	1968	935.982	2	1869.95	1869.95	0.859917	78.61	K	VQLNSGKEAFISADYTK	D	1		79	95	30018972	NP_830603.1
F067632	1969	468.496	4	1869.95	1869.95	-0.427818	29.62	K	AREAAEAQAEVKAQEAAK	A	2		204	221	30018972	NP_830603.1
F067632	1970	468.496	4	1869.95	1869.95	-0.0427818	32.06	K	AREAAEAQAEVKAQEAAK	A	2		204	221	30018972	NP_830603.1
F067632	1971	624.326	3	1869.95	1869.95	0.158293	40.22	R	EAAEAQAEVKAQEAAKAR	E	2		206	223	30018972	NP_830603.1
F067632	1972	468.496	4	1869.96	1869.95	0.4706	15.39	R	EAAEAQAEVKAQEAAKAR	E	2		206	223	30018972	NP_830603.1
F067632	1973	624.326	3	1869.96	1869.95	0.639588	36.33	R	EAAEAQAEVKAQEAAKAR	E	2		206	223	30018972	NP_830603.1
F067632	1974	935.985	2	1869.96	1869.95	0.690926	63.16	R	EAAEAQAEVKAQEAAKAR	E	2		206	223	30018972	NP_830603.1
F067632	1975	935.985	2	1869.96	1869.95	0.819271	52.79	K	AREAAEAQAEVKAQEAAK	A	2		204	221	30018972	NP_830603.1
F067632	1976	624.326	3	1869.96	1869.95	0.944408	48	K	AREAAEAQAEVKAQEAAK	A	2		204	221	30018972	NP_830603.1
F067632	1977	935.985	2	1869.96	1869.95	0.947617	49.19	K	AREAAEAQAEVKAQEAAK	A	2		204	221	30018972	NP_830603.1
F067632	1978	624.326	3	1869.96	1869.95	1.04067	37.56	R	EAAEAQAEVKAQEAAKAR	E	2		206	223	30018972	NP_830603.1
F067632	1980	624.326	3	1869.96	1869.95	1.13693	40.25	R	EAAEAQAEVKAQEAAKAR	E	2		206	223	30018972	NP_830603.1
F067632	1981	935.986	2	1869.96	1869.95	1.34335	63.78	R	EAAEAQAEVKAQEAAKAR	E	2		206	223	30018972	NP_830603.1
F067632	1982	624.326	3	1869.96	1869.95	1.61822	37.57	K	AREAAEAQAEVKAQEAAK	A	2		204	221	30018972	NP_830603.1
F067632	1985	624.665	3	1870.97	1870.97	-0.994134	19.89	K	AVEATKAREAAEAQAEVK	A	2		198	215	30018972	NP_830603.1
F067632	1986	624.666	3	1870.98	1870.97	0.176379	24.99	K	AVEATKAREAAEAQAEVK	A	2		198	215	30018972	NP_830603.1
F067632	2003	626.984	3	1877.93	1877.93	-0.484576	40.52	K	IDVLMPDKGSSSSWGRK	T	2	Oxidation (M) [5]	407	423	30018972	NP_830603.1
F067632	2005	626.984	3	1877.93	1877.93	0.394051	49.17	K	IDVLMPDKGSSSSWGRK	T	2	Oxidation (M) [5]	407	423	30018972	NP_830603.1
F067632	2280	657.337	3	1968.99	1969	-3.7801	33.5	K	AQADAEAQAAAKAQEAAKAR	E	2		258	277	30018972	NP_830603.1
F067632	2281	493.256	4	1968.99	1969	-1.91925	25.32	K	AQADAEAQAAAKAQEAAKAR	E	2		258	277	30018972	NP_830603.1
F067632	2282	493.256	4	1969	1969	-1.06602	26.73	K	AQADAEAQAAAKAQEAAKAR	E	2		258	277	30018972	NP_830603.1
F067632	2483	509.258	4	2033	2033	0.512051	22.59	K	GNKIDVLMPDKGSSSSWGR	K	2		404	422	30018972	NP_830603.1
F067632	2484	678.674	3	2033	2033	0.637973	18.59	K	GNKIDVLMPDKGSSSSWGR	K	2		404	422	30018972	NP_830603.1
F067632	2485	509.258	4	2033	2033	0.689129	27.23	K	GNKIDVLMPDKGSSSSWGR	K	2		404	422	30018972	NP_830603.1
F067632	2486	678.674	3	2033	2033	0.815052	27.07	K	GNKIDVLMPDKGSSSSWGR	K	2		404	422	30018972	NP_830603.1
F067632	2532	1025.51	2	2049	2048.99	0.250855	44.45	K	GNKIDVLMPDKGSSSSWGR	K	2	Oxidation (M) [8]	404	422	30018972	NP_830603.1
F067632	2533	513.256	4	2049	2048.99	0.293803	19.85	K	GNKIDVLMPDKGSSSSWGR	K	2	Oxidation (M) [8]	404	422	30018972	NP_830603.1
F067632	2534	513.256	4	2049	2048.99	0.410933	25.47	K	GNKIDVLMPDKGSSSSWGR	K	2	Oxidation (M) [8]	404	422	30018972	NP_830603.1
F067632	2535	684.006	3	2049	2048.99	0.487068	28.13	K	GNKIDVLMPDKGSSSSWGR	K	2	Oxidation (M) [8]	404	422	30018972	NP_830603.1
F067632	2536	684.006	3	2049	2048.99	0.662764	35.65	K	GNKIDVLMPDKGSSSSWGR	K	2	Oxidation (M) [8]	404	422	30018972	NP_830603.1
F067632	2555	686.019	3	2055.04	2055.03	0.334788	28.72	K	AQADAEAQAEVKAQEAAKAR	E	2		234	253	30018972	NP_830603.1
F067632	2556	686.019	3	2055.04	2055.03	0.509967	37.09	K	AQADAEAQAEVKAQEAAKAR	E	2		234	253	30018972	NP_830603.1
F067632	2592	691.697	3	2072.07	2072.07	0.248544	16.35	K	LLDGYKVNVLHTENGWSK	V	1		61	78	30018972	NP_830603.1
F067632	2593	691.697	3	2072.07	2072.07	0.422283	33.04	K	LLDGYKVNVLHTENGWSK	V	1		61	78	30018972	NP_830603.1
F067632	2594	691.697	3	2072.07	2072.07	0.523631	32.61	K	LLDGYKVNVLHTENGWSK	V	1		61	78	30018972	NP_830603.1
F067632	2595	1037.04	2	2072.07	2072.07	1.23114	51.72	K	LLDGYKVNVLHTENGWSK	V	1		61	78	30018972	NP_830603.1
F067632	2596	1037.04	2	2072.07	2072.07	1.46279	57.81	K	LLDGYKVNVLHTENGWSK	V	1		61	78	30018972	NP_830603.1
F067632	2669	704.032	3	2109.08	2109.07	0.48315	39.93	R	ELRVVATAYTADPLENGYK	A	1		332	350	30018972	NP_830603.1
F067632	2670	704.032	3	2109.08	2109.07	0.568496	51.54	R	ELRVVATAYTADPLENGYK	A	1		332	350	30018972	NP_830603.1
F067632	2722	536.275	4	2141.07	2141.07	-0.3204	25.08	R	EAAKAQADAEAQAAAKAQEAAK	A	2		254	275	30018972	NP_830603.1
F067632	2723	536.275	4	2141.07	2141.07	0.0158799	27.07	R	EAAKAQADAEAQAAAKAQEAAK	A	2		254	275	30018972	NP_830603.1
F067632	2724	714.698	3	2141.07	2141.07	0.280234	59.64	R	EAAKAQADAEAQAAAKAQEAAK	A	2		254	275	30018972	NP_830603.1
F067632	2725	714.698	3	2141.07	2141.07	0.462385	69.42	R	EAAKAQADAEAQAAAKAQEAAK	A	2		254	275	30018972	NP_830603.1
F067632	2726	1071.54	2	2141.07	2141.07	1.12374	80.73	R	EAAKAQADAEAQAAAKAQEAAK	A	2		254	275	30018972	NP_830603.1
F067632	2727	1071.54	2	2141.07	2141.07	1.23583	93.59	R	EAAKAQADAEAQAAAKAQEAAK	A	2		254	275	30018972	NP_830603.1
F067632	2784	721.38	3	2161.12	2161.12	0.0629304	34.01	K	VWVEGYGVAIAGDTGGAIKGNK	I	1		385	406	30018972	NP_830603.1
F067632	2785	721.38	3	2161.12	2161.12	0.312801	44.33	K	VWVEGYGVAIAGDTGGAIKGNK	I	1		385	406	30018972	NP_830603.1
F067632	2786	1081.57	2	2161.12	2161.12	0.570076	96.81	K	VWVEGYGVAIAGDTGGAIKGNK	I	1		385	406	30018972	NP_830603.1
F067632	2787	1081.57	2	2161.12	2161.12	1.02354	76.97	K	VWVEGYGVAIAGDTGGAIKGNK	I	1		385	406	30018972	NP_830603.1
F067632	2948	743.376	3	2227.11	2227.11	-0.188136	55.32	R	EAAKAQEAAKAQADAEAQAEVK	A	2		224	245	30018972	NP_830603.1
F067632	2950	743.377	3	2227.11	2227.11	0.633557	67.65	R	EAAKAQEAAKAQADAEAQAEVK	A	2		224	245	30018972	NP_830603.1
F067632	3134	770.726	3	2309.16	2309.15	0.515773	26.21	R	VVATAYTADPLENGYKAGDQVK	S	1		335	356	30018972	NP_830603.1
F067632	3135	770.726	3	2309.16	2309.15	1.23032	25.65	R	VVATAYTADPLENGYKAGDQVK	S	1		335	356	30018972	NP_830603.1
F067632	3136	1155.59	2	2309.16	2309.15	1.25457	73.44	R	VVATAYTADPLENGYKAGDQVK	S	1		335	356	30018972	NP_830603.1
F067632	3137	1155.59	2	2309.16	2309.15	1.25457	75.11	R	VVATAYTADPLENGYKAGDQVK	S	1		335	356	30018972	NP_830603.1
F067632	3279	592.345	4	2365.35	2365.35	0.231678	16.14	K	TAYVHVPYLTGKAPVKVQPVAK	V	2		146	167	30018972	NP_830603.1
F067632	3280	789.459	3	2365.35	2365.35	1.00788	23.64	K	TAYVHVPYLTGKAPVKVQPVAK	V	2		146	167	30018972	NP_830603.1
F067632	3281	789.459	3	2365.35	2365.35	1.08398	34.19	K	TAYVHVPYLTGKAPVKVQPVAK	V	2		146	167	30018972	NP_830603.1
F067632	3367	607.558	4	2426.2	2426.2	0.46039	15.74	K	AQEAAKAQADAEAQAEVKAQEAAK	A	2		228	251	30018972	NP_830603.1
F067632	3369	809.742	3	2426.21	2426.2	0.594756	83.27	K	AQEAAKAQADAEAQAEVKAQEAAK	A	2		228	251	30018972	NP_830603.1
F067632	3370	809.743	3	2426.21	2426.2	1.20064	76.73	K	AQEAAKAQADAEAQAEVKAQEAAK	A	2		228	251	30018972	NP_830603.1
F067632	3468	830.753	3	2489.24	2489.24	0.704634	26.97	K	SATQQPVAKETETSTPSSSRELR	V	2		312	334	30018972	NP_830603.1
F067632	3470	830.753	3	2489.24	2489.24	0.921568	36.58	K	SATQQPVAKETETSTPSSSRELR	V	2		312	334	30018972	NP_830603.1
F067632	3749	885.111	3	2652.31	2652.31	1.06059	33.04	K	EAFISADYTKDTYYVTANVLNVR	A	1		86	108	30018972	NP_830603.1
F067632	3750	885.111	3	2652.31	2652.31	1.27549	35.21	K	EAFISADYTKDTYYVTANVLNVR	A	1		86	108	30018972	NP_830603.1
F067632	3751	885.111	3	2652.31	2652.31	1.47909	57.8	K	EAFISADYTKDTYYVTANVLNVR	A	1		86	108	30018972	NP_830603.1
F067632	3752	885.111	3	2652.31	2652.31	1.68269	36.56	K	EAFISADYTKDTYYVTANVLNVR	A	1		86	108	30018972	NP_830603.1
F067632	3753	1327.16	2	2652.31	2652.31	1.78675	72.93	K	EAFISADYTKDTYYVTANVLNVR	A	1		86	108	30018972	NP_830603.1
F067632	3754	1327.16	2	2652.31	2652.31	2.24672	80.12	K	EAFISADYTKDTYYVTANVLNVR	A	1		86	108	30018972	NP_830603.1
F067632	3802	893.749	3	2678.23	2678.22	0.54439	67.88	K	DDVIETTHQVQNDWIQFEYNGK	T	0		124	145	30018972	NP_830603.1
F067632	3804	893.75	3	2678.23	2678.22	0.813225	49.78	K	DDVIETTHQVQNDWIQFEYNGK	T	0		124	145	30018972	NP_830603.1
F067632	3805	1340.12	2	2678.23	2678.22	1.21125	63.64	K	DDVIETTHQVQNDWIQFEYNGK	T	0		124	145	30018972	NP_830603.1
F067632	3806	1340.12	2	2678.23	2678.22	2.1223	64.58	K	DDVIETTHQVQNDWIQFEYNGK	T	0		124	145	30018972	NP_830603.1
F067632	3863	677.853	4	2707.38	2707.38	0.492358	18.05	R	ELRVVATAYTADPLENGYKAGDQVK	S	2		332	356	30018972	NP_830603.1
F067632	3864	677.853	4	2707.38	2707.38	0.669651	16.6	R	ELRVVATAYTADPLENGYKAGDQVK	S	2		332	356	30018972	NP_830603.1
F067632	3865	903.469	3	2707.38	2707.38	0.878709	47.75	R	ELRVVATAYTADPLENGYKAGDQVK	S	2		332	356	30018972	NP_830603.1
F067632	3867	903.47	3	2707.39	2707.38	2.36354	46.97	R	ELRVVATAYTADPLENGYKAGDQVK	S	2		332	356	30018972	NP_830603.1
F067632	3991	933.832	3	2798.47	2798.47	0.789717	57.24	K	LLDGYKVNVLHTENGWSKVQLNSGK	E	2		61	85	30018972	NP_830603.1
F067632	3992	933.832	3	2798.47	2798.47	0.918358	47.49	K	LLDGYKVNVLHTENGWSKVQLNSGK	E	2		61	85	30018972	NP_830603.1
F067632	4001	702.587	4	2806.32	2806.32	0.319636	18.82	K	KDDVIETTHQVQNDWIQFEYNGK	T	1		123	145	30018972	NP_830603.1
F067632	4002	936.448	3	2806.32	2806.32	0.895479	65.1	K	KDDVIETTHQVQNDWIQFEYNGK	T	1		123	145	30018972	NP_830603.1
F067632	4003	936.448	3	2806.32	2806.32	0.95962	61.38	K	KDDVIETTHQVQNDWIQFEYNGK	T	1		123	145	30018972	NP_830603.1
F067632	4227	1016.84	3	3047.5	3047.5	0.405578	51.77	K	LKKDDVIETTHQVQNDWIQFEYNGK	T	2		121	145	30018972	NP_830603.1
F067632	4228	1016.84	3	3047.5	3047.5	1.5475	56.48	K	LKKDDVIETTHQVQNDWIQFEYNGK	T	2		121	145	30018972	NP_830603.1
F067632	4336	1084.93	3	3251.78	3251.78	-0.0513565	23.48	K	LIAVDPSVIPLGSKVWVEGYGVAIAGDTGGAIK	G	1		371	403	30018972	NP_830603.1
F067632	4337	813.953	4	3251.78	3251.78	0.343504	19.42	K	LIAVDPSVIPLGSKVWVEGYGVAIAGDTGGAIK	G	1		371	403	30018972	NP_830603.1
F067632	4338	1084.93	3	3251.78	3251.78	0.622121	40.88	K	LIAVDPSVIPLGSKVWVEGYGVAIAGDTGGAIK	G	1		371	403	30018972	NP_830603.1
F067632	4339	1084.94	3	3251.78	3251.78	0.852764	43.37	K	LIAVDPSVIPLGSKVWVEGYGVAIAGDTGGAIK	G	1		371	403	30018972	NP_830603.1
F067632	4340	1084.94	3	3251.78	3251.78	1.18489	30	K	LIAVDPSVIPLGSKVWVEGYGVAIAGDTGGAIK	G	1		371	403	30018972	NP_830603.1
F067632	4421	1127.25	3	3378.71	3378.71	1.49406	67.29	K	VQLNSGKEAFISADYTKDTYYVTANVLNVR	A	2		79	108	30018972	NP_830603.1
F067632	4422	1127.25	3	3378.72	3378.71	1.71604	76.36	K	VQLNSGKEAFISADYTKDTYYVTANVLNVR	A	2		79	108	30018972	NP_830603.1
F067632	4549	1184.66	3	3550.95	3550.94	1.45483	40.19	K	LIAVDPSVIPLGSKVWVEGYGVAIAGDTGGAIKGNK	I	2		371	406	30018972	NP_830603.1
F067632	4550	1184.66	3	3550.95	3550.94	1.65759	24.37	K	LIAVDPSVIPLGSKVWVEGYGVAIAGDTGGAIKGNK	I	2		371	406	30018972	NP_830603.1
F067632	4689	1002.99	4	4007.92	4007.93	-2.0654	17.47	K	DDVIETTHQVQNDWIQFEYNGKTAYVHVPYLTGK	A	1		124	157	30018972	NP_830603.1
F067620	96	453.756	2	905.497	905.497	-0.206516	16.72	K	LLDDFRK	E	1		45	51	30020129	NP_831760.1
F067620	97	302.84	3	905.497	905.497	0.405302	33.75	K	LLDDFRK	E	1		45	51	30020129	NP_831760.1
F067620	98	302.84	3	905.498	905.497	0.504695	27.37	K	LLDDFRK	E	1		45	51	30020129	NP_831760.1
F067620	241	526.269	2	1050.52	1050.52	-0.26939	18.7	K	IVDADEYVK	Y	0		89	97	30020129	NP_831760.1
F067620	242	526.269	2	1050.52	1050.52	0.415983	26.18	K	IVDADEYVK	Y	0		89	97	30020129	NP_831760.1
F067620	290	555.787	2	1109.56	1109.56	-0.0333465	20.12	R	EENITITYK	T	0		61	69	30020129	NP_831760.1
F067620	291	555.788	2	1109.56	1109.56	0.525433	15.06	R	EENITITYK	T	0		61	69	30020129	NP_831760.1
F067620	292	555.797	2	1109.58	1109.58	-0.4353	30.33	K	TVVYEQMLK	E	0		291	299	30020129	NP_831760.1
F067620	293	555.797	2	1109.58	1109.58	-0.327151	30.05	K	TVVYEQMLK	E	0		291	299	30020129	NP_831760.1
F067620	294	555.797	2	1109.58	1109.58	-0.219002	25.39	K	TVVYEQMLK	E	0		291	299	30020129	NP_831760.1
F067620	295	555.797	2	1109.58	1109.58	0.772365	31.16	K	TVVYEQMLK	E	0		291	299	30020129	NP_831760.1
F067620	299	556.808	2	1111.6	1111.6	-0.27168	27.53	K	VLNEINWPK	G	0		351	359	30020129	NP_831760.1
F067620	300	556.808	2	1111.6	1111.6	-0.163728	40.62	K	VLNEINWPK	G	0		351	359	30020129	NP_831760.1
F067620	301	556.809	2	1111.6	1111.6	-0.0557753	31.52	K	VLNEINWPK	G	0		351	359	30020129	NP_831760.1
F067620	302	556.809	2	1111.6	1111.6	0.286073	30.78	K	VLNEINWPK	G	0		351	359	30020129	NP_831760.1
F067620	333	563.794	2	1125.57	1125.57	-0.907981	18.94	K	TVVYEQMLK	E	0	Oxidation (M) [7]	291	299	30020129	NP_831760.1
F067620	334	563.794	2	1125.57	1125.57	0.389135	21.46	K	TVVYEQMLK	E	0	Oxidation (M) [7]	291	299	30020129	NP_831760.1
F067620	487	414.24	3	1239.7	1239.7	0.13471	34.42	K	KVLNEINWPK	G	1		350	359	30020129	NP_831760.1
F067620	488	620.856	2	1239.7	1239.7	0.357345	29.07	K	KVLNEINWPK	G	1		350	359	30020129	NP_831760.1
F067620	489	620.856	2	1239.7	1239.7	0.454143	66.39	K	KVLNEINWPK	G	1		350	359	30020129	NP_831760.1
F067620	490	414.24	3	1239.7	1239.7	0.860694	27.86	K	KVLNEINWPK	G	1		350	359	30020129	NP_831760.1
F067620	510	627.279	2	1252.54	1252.54	-0.0654668	28.52	K	QSMDGTMQDIK	K	0		339	349	30020129	NP_831760.1
F067620	511	627.279	2	1252.54	1252.54	0.429526	35.4	K	QSMDGTMQDIK	K	0		339	349	30020129	NP_831760.1
F067620	542	638.866	2	1275.72	1275.72	-0.243	27.43	K	LLDDFRKELK	K	2		45	54	30020129	NP_831760.1
F067620	544	638.867	2	1275.72	1275.72	0.525194	38.78	K	LLDDFRKELK	K	2		45	54	30020129	NP_831760.1
F067620	685	456.926	3	1367.76	1367.76	0.0277827	27.3	K	VLNEINWPKGAK	R	1		351	362	30020129	NP_831760.1
F067620	686	684.885	2	1367.76	1367.76	0.163772	36.37	K	VLNEINWPKGAK	R	1		351	362	30020129	NP_831760.1
F067620	687	684.886	2	1367.76	1367.76	0.514712	33.94	K	VLNEINWPKGAK	R	1		351	362	30020129	NP_831760.1
F067620	688	456.926	3	1367.76	1367.76	0.905132	24.66	K	VLNEINWPKGAK	R	1		351	362	30020129	NP_831760.1
F067620	936	728.86	2	1455.71	1455.71	-0.295389	42.81	K	GMPGDYTFTLQVK	Y	0		109	121	30020129	NP_831760.1
F067620	937	728.861	2	1455.71	1455.71	-0.0343476	28.76	K	GMPGDYTFTLQVK	Y	0		109	121	30020129	NP_831760.1
F067620	938	728.861	2	1455.71	1455.71	0.460258	56.56	K	GMPGDYTFTLQVK	Y	0		109	121	30020129	NP_831760.1
F067620	940	728.862	2	1455.71	1455.71	1.38077	30.15	K	GMPGDYTFTLQVK	Y	0		109	121	30020129	NP_831760.1
F067620	985	736.347	2	1470.68	1470.68	-0.939701	34.45	R	NIMDQLYGEFNK	I	0		77	88	30020129	NP_831760.1
F067620	986	736.347	2	1470.68	1470.68	-0.858106	30.7	R	NIMDQLYGEFNK	I	0		77	88	30020129	NP_831760.1
F067620	988	491.234	3	1470.68	1470.68	0.198547	24.15	R	NIMDQLYGEFNK	I	0		77	88	30020129	NP_831760.1
F067620	989	736.348	2	1470.68	1470.68	0.216226	56.08	R	NIMDQLYGEFNK	I	0		77	88	30020129	NP_831760.1
F067620	990	736.348	2	1470.68	1470.68	0.47461	61.75	R	NIMDQLYGEFNK	I	0		77	88	30020129	NP_831760.1
F067620	997	736.858	2	1471.7	1471.7	-0.154923	40.41	K	GMPGDYTFTLQVK	Y	0	Oxidation (M) [2]	109	121	30020129	NP_831760.1
F067620	998	736.858	2	1471.7	1471.7	0.429435	41.36	K	GMPGDYTFTLQVK	Y	0	Oxidation (M) [2]	109	121	30020129	NP_831760.1
F067620	1035	744.345	2	1486.68	1486.68	0.0269057	59.71	R	NIMDQLYGEFNK	I	0	Oxidation (M) [3]	77	88	30020129	NP_831760.1
F067620	1036	744.346	2	1486.68	1486.68	0.349774	71.39	R	NIMDQLYGEFNK	I	0	Oxidation (M) [3]	77	88	30020129	NP_831760.1
F067620	1063	374.97	4	1495.85	1495.85	-0.937928	22.86	K	KVLNEINWPKGAK	R	2		350	362	30020129	NP_831760.1
F067620	1064	499.624	3	1495.85	1495.85	-0.552863	32.39	K	KVLNEINWPKGAK	R	2		350	362	30020129	NP_831760.1
F067620	1065	499.624	3	1495.85	1495.85	-0.312197	39.19	K	KVLNEINWPKGAK	R	2		350	362	30020129	NP_831760.1
F067620	1066	374.97	4	1495.85	1495.85	-0.269412	21.91	K	KVLNEINWPKGAK	R	2		350	362	30020129	NP_831760.1
F067620	1067	748.933	2	1495.85	1495.85	0.0728682	51.31	K	KVLNEINWPKGAK	R	2		350	362	30020129	NP_831760.1
F067620	1068	748.934	2	1495.85	1495.85	1.46338	57.55	K	KVLNEINWPKGAK	R	2		350	362	30020129	NP_831760.1
F067620	1146	508.959	3	1523.86	1523.86	-0.351739	19.45	K	VLNEINWPKGAKR	V	2		351	363	30020129	NP_831760.1
F067620	1186	515.574	3	1543.7	1543.7	-0.374425	44.19	R	YKQSMDGTMQDIK	K	1		337	349	30020129	NP_831760.1
F067620	1187	772.858	2	1543.7	1543.7	-0.260413	30.1	R	YKQSMDGTMQDIK	K	1		337	349	30020129	NP_831760.1
F067620	1188	515.574	3	1543.7	1543.7	-0.257822	31.78	R	YKQSMDGTMQDIK	K	1		337	349	30020129	NP_831760.1
F067620	1189	772.858	2	1543.7	1543.7	0.698322	45.17	R	YKQSMDGTMQDIK	K	1		337	349	30020129	NP_831760.1
F067620	1427	831.904	2	1661.79	1661.79	0.362259	97.92	K	YPAATTSYFGELTNK	I	0		269	283	30020129	NP_831760.1
F067620	1428	831.905	2	1661.8	1661.79	0.951983	89.77	K	YPAATTSYFGELTNK	I	0		269	283	30020129	NP_831760.1
F067620	1441	558.271	3	1671.79	1671.8	-2.5679	16.62	R	YKQSMDGTMQDIKK	V	2		337	350	30020129	NP_831760.1
F067620	1442	836.904	2	1671.79	1671.8	-1.54146	50.43	R	YKQSMDGTMQDIKK	V	2		337	350	30020129	NP_831760.1
F067620	1444	418.956	4	1671.79	1671.8	-0.830843	34.22	R	YKQSMDGTMQDIKK	V	2		337	350	30020129	NP_831760.1
F067620	1445	418.956	4	1671.8	1671.8	-0.543727	23.7	R	YKQSMDGTMQDIKK	V	2		337	350	30020129	NP_831760.1
F067620	1446	558.272	3	1671.8	1671.8	-0.486303	18.93	R	YKQSMDGTMQDIKK	V	2		337	350	30020129	NP_831760.1
F067620	1450	836.906	2	1671.8	1671.8	0.504248	40.97	R	YKQSMDGTMQDIKK	V	2		337	350	30020129	NP_831760.1
F067620	1580	863.446	2	1724.88	1724.88	-0.0121748	51.39	K	SIVGSIVKPGMDEHEK	V	0		138	153	30020129	NP_831760.1
F067620	1581	575.966	3	1724.88	1724.88	0.227842	29.33	K	SIVGSIVKPGMDEHEK	V	0		138	153	30020129	NP_831760.1
F067620	1582	863.446	2	1724.88	1724.88	0.266106	57.87	K	SIVGSIVKPGMDEHEK	V	0		138	153	30020129	NP_831760.1
F067620	1585	575.967	3	1724.88	1724.88	0.645264	22.37	K	SIVGSIVKPGMDEHEK	V	0		138	153	30020129	NP_831760.1
F067620	1623	579.632	3	1735.87	1735.87	-0.631958	17.48	K	QIDNREENITITYK	T	1		56	69	30020129	NP_831760.1
F067620	1624	868.944	2	1735.87	1735.87	-0.236768	18.16	K	QIDNREENITITYK	T	1		56	69	30020129	NP_831760.1
F067620	1627	868.945	2	1735.87	1735.87	0.258659	48.46	K	QIDNREENITITYK	T	1		56	69	30020129	NP_831760.1
F067620	1628	868.945	2	1735.87	1735.87	0.327789	40.04	K	QIDNREENITITYK	T	1		56	69	30020129	NP_831760.1
F067620	1629	868.945	2	1735.88	1735.87	0.673436	17.4	K	QIDNREENITITYK	T	1		56	69	30020129	NP_831760.1
F067620	1634	581.298	3	1740.87	1740.87	0.467582	36.71	K	SIVGSIVKPGMDEHEK	V	0	Oxidation (M) [11]	138	153	30020129	NP_831760.1
F067620	1635	581.298	3	1740.87	1740.87	0.691608	18.55	K	SIVGSIVKPGMDEHEK	V	0	Oxidation (M) [11]	138	153	30020129	NP_831760.1
F067620	1682	591	3	1769.98	1769.98	-0.247461	37.65	K	LQQQFAAKPEKVEVR	Y	1		322	336	30020129	NP_831760.1
F067620	1683	443.502	4	1769.98	1769.98	0.0146894	35.44	K	LQQQFAAKPEKVEVR	Y	1		322	336	30020129	NP_831760.1
F067620	1685	443.502	4	1769.98	1769.98	0.444073	21.18	K	LQQQFAAKPEKVEVR	Y	1		322	336	30020129	NP_831760.1
F067620	1686	443.502	4	1769.98	1769.98	0.444073	17.26	K	LQQQFAAKPEKVEVR	Y	1		322	336	30020129	NP_831760.1
F067620	1687	591	3	1769.98	1769.98	0.481362	35.91	K	LQQQFAAKPEKVEVR	Y	1		322	336	30020129	NP_831760.1
F067620	1689	885.997	2	1769.98	1769.98	0.78984	60.94	K	LQQQFAAKPEKVEVR	Y	1		322	336	30020129	NP_831760.1
F067620	1690	885.998	2	1769.98	1769.98	1.00453	63.87	K	LQQQFAAKPEKVEVR	Y	1		322	336	30020129	NP_831760.1
F067620	1782	604.61	3	1810.81	1810.81	-0.0154627	41.34	R	VTYSYFNMSDEQLSK	D	0		246	260	30020129	NP_831760.1
F067620	1783	906.412	2	1810.81	1810.81	0.0541195	63.4	R	VTYSYFNMSDEQLSK	D	0		246	260	30020129	NP_831760.1
F067620	1784	604.61	3	1810.81	1810.81	0.183344	25.34	R	VTYSYFNMSDEQLSK	D	0		246	260	30020129	NP_831760.1
F067620	1785	906.413	2	1810.81	1810.81	1.73293	73	R	VTYSYFNMSDEQLSK	D	0		246	260	30020129	NP_831760.1
F067620	1825	914.41	2	1826.81	1826.8	1.02912	62.26	R	VTYSYFNMSDEQLSK	D	0	Oxidation (M) [8]	246	260	30020129	NP_831760.1
F067620	1826	914.41	2	1826.81	1826.8	1.49989	55.99	R	VTYSYFNMSDEQLSK	D	0	Oxidation (M) [8]	246	260	30020129	NP_831760.1
F067620	1872	614.979	3	1841.92	1841.92	-0.310546	33.41	K	IVDADEYVKYNVASTR	Y	1		89	104	30020129	NP_831760.1
F067620	1873	614.979	3	1841.92	1841.92	-0.212822	24.06	K	IVDADEYVKYNVASTR	Y	1		89	104	30020129	NP_831760.1
F067620	1874	921.966	2	1841.92	1841.92	0.827399	79.25	K	IVDADEYVKYNVASTR	Y	1		89	104	30020129	NP_831760.1
F067620	1875	921.966	2	1841.92	1841.92	1.16401	79.72	K	IVDADEYVKYNVASTR	Y	1		89	104	30020129	NP_831760.1
F067620	1901	616.953	3	1847.84	1847.84	-0.207269	32.49	K	WYHLDTTFDDPVPDK	A	0		228	242	30020129	NP_831760.1
F067620	1902	924.926	2	1847.84	1847.84	0.0611526	33.31	K	WYHLDTTFDDPVPDK	A	0		228	242	30020129	NP_831760.1
F067620	1903	616.953	3	1847.84	1847.84	0.0849642	33.33	K	WYHLDTTFDDPVPDK	A	0		228	242	30020129	NP_831760.1
F067620	1904	924.926	2	1847.84	1847.84	0.851266	37.21	K	WYHLDTTFDDPVPDK	A	0		228	242	30020129	NP_831760.1
F067620	1932	620.325	3	1857.95	1857.95	-0.956966	23.05	R	SAVCQGYTLLTYELLK	E	0		184	199	30020129	NP_831760.1
F067620	1933	620.325	3	1857.95	1857.95	-0.860086	20.5	R	SAVCQGYTLLTYELLK	E	0		184	199	30020129	NP_831760.1
F067620	1934	929.985	2	1857.95	1857.95	0.101187	70.65	R	SAVCQGYTLLTYELLK	E	0		184	199	30020129	NP_831760.1
F067620	1935	620.326	3	1857.96	1857.95	0.31863	23.75	R	SAVCQGYTLLTYELLK	E	0		184	199	30020129	NP_831760.1
F067620	1937	929.985	2	1857.96	1857.95	0.628648	63.34	R	SAVCQGYTLLTYELLK	E	0		184	199	30020129	NP_831760.1
F067620	1938	929.985	2	1857.96	1857.95	0.886997	71.08	R	SAVCQGYTLLTYELLK	E	0		184	199	30020129	NP_831760.1
F067620	1939	929.986	2	1857.96	1857.95	1.2207	75.07	R	SAVCQGYTLLTYELLK	E	0		184	199	30020129	NP_831760.1
F067620	1967	622.33	3	1863.97	1863.97	-1.10088	18.83	K	KQIDNREENITITYK	T	2		55	69	30020129	NP_831760.1
F067620	1973	932.992	2	1863.97	1863.97	0.243566	61.89	K	KQIDNREENITITYK	T	2		55	69	30020129	NP_831760.1
F067620	1974	467	4	1863.97	1863.97	0.290777	15.8	K	KQIDNREENITITYK	T	2		55	69	30020129	NP_831760.1
F067620	1976	932.992	2	1863.97	1863.97	0.704947	57.47	K	KQIDNREENITITYK	T	2		55	69	30020129	NP_831760.1
F067620	2032	626.647	3	1876.92	1876.92	-0.558361	18.34	R	SKYPAATTSYFGELTNK	I	1		267	283	30020129	NP_831760.1
F067620	2033	626.647	3	1876.92	1876.92	-0.558361	35.17	R	SKYPAATTSYFGELTNK	I	1		267	283	30020129	NP_831760.1
F067620	2034	626.648	3	1876.92	1876.92	0.432624	43.76	R	SKYPAATTSYFGELTNK	I	1		267	283	30020129	NP_831760.1
F067620	2035	939.468	2	1876.92	1876.92	0.691558	71.92	R	SKYPAATTSYFGELTNK	I	1		267	283	30020129	NP_831760.1
F067620	2036	939.468	2	1876.92	1876.92	0.755493	97.99	R	SKYPAATTSYFGELTNK	I	1		267	283	30020129	NP_831760.1
F067620	2106	635.331	3	1902.97	1902.97	-0.81977	32.3	K	YPAATTSYFGELTNKIK	A	1		269	285	30020129	NP_831760.1
F067620	2107	635.332	3	1902.97	1902.97	0.141883	27.66	K	YPAATTSYFGELTNKIK	A	1		269	285	30020129	NP_831760.1
F067620	2108	952.494	2	1902.97	1902.97	0.665275	57.49	K	YPAATTSYFGELTNKIK	A	1		269	285	30020129	NP_831760.1
F067620	2109	952.495	2	1902.98	1902.97	1.63218	34.83	K	YPAATTSYFGELTNKIK	A	1		269	285	30020129	NP_831760.1
F067620	2222	650.001	3	1946.98	1946.98	-0.0380076	36.16	R	YSIKGMPGDYTFTLQVK	Y	1		105	121	30020129	NP_831760.1
F067620	2223	650.001	3	1946.98	1946.98	0.424247	39.28	R	YSIKGMPGDYTFTLQVK	Y	1		105	121	30020129	NP_831760.1
F067620	2224	974.499	2	1946.98	1946.98	0.935808	20.21	R	YSIKGMPGDYTFTLQVK	Y	1		105	121	30020129	NP_831760.1
F067620	2225	974.5	2	1946.99	1946.98	2.69237	21.47	R	YSIKGMPGDYTFTLQVK	Y	1		105	121	30020129	NP_831760.1
F067620	2238	651.687	3	1952.04	1952.04	-0.0835024	24.04	K	SIVGSIVKPGMDEHEKVK	A	1		138	155	30020129	NP_831760.1
F067620	2240	651.688	3	1952.04	1952.04	0.300711	25.63	K	SIVGSIVKPGMDEHEKVK	A	1		138	155	30020129	NP_831760.1
F067620	2241	977.028	2	1952.04	1952.04	0.401119	65.59	K	SIVGSIVKPGMDEHEKVK	A	1		138	155	30020129	NP_831760.1
F067620	2242	977.028	2	1952.04	1952.04	1.02611	44.55	K	SIVGSIVKPGMDEHEKVK	A	1		138	155	30020129	NP_831760.1
F067620	2268	655.333	3	1962.98	1962.98	0.650543	41.45	R	YSIKGMPGDYTFTLQVK	Y	1	Oxidation (M) [6]	105	121	30020129	NP_831760.1
F067620	2269	655.333	3	1962.98	1962.98	0.925635	46.88	R	YSIKGMPGDYTFTLQVK	Y	1	Oxidation (M) [6]	105	121	30020129	NP_831760.1
F067620	2272	656.013	3	1965.02	1965.02	0.0681928	33.29	K	QIDNREENITITYKTK	D	2		56	71	30020129	NP_831760.1
F067620	2273	656.013	3	1965.02	1965.02	0.709409	37.53	K	QIDNREENITITYKTK	D	2		56	71	30020129	NP_831760.1
F067620	2282	657.019	3	1968.04	1968.04	0.618891	16.12	K	SIVGSIVKPGMDEHEKVK	A	1	Oxidation (M) [11]	138	155	30020129	NP_831760.1
F067620	2438	676.384	3	2026.13	2026.13	-0.5587	21.07	K	QKLQQQFAAKPEKVEVR	Y	2		320	336	30020129	NP_831760.1
F067620	2439	507.54	4	2026.13	2026.13	-0.388918	26.91	K	QKLQQQFAAKPEKVEVR	Y	2		320	336	30020129	NP_831760.1
F067620	2440	507.54	4	2026.13	2026.13	-0.21124	18.29	K	QKLQQQFAAKPEKVEVR	Y	2		320	336	30020129	NP_831760.1
F067620	2607	707.041	3	2118.1	2118.1	0.46079	15.51	R	SKYPAATTSYFGELTNKIK	A	2		267	285	30020129	NP_831760.1
F067620	2621	534.006	4	2132	2132	-0.488744	15.35	K	WYHLDTTFDDPVPDKAGR	V	1		228	245	30020129	NP_831760.1
F067620	2623	711.673	3	2132	2132	-0.157599	28.12	K	WYHLDTTFDDPVPDKAGR	V	1		228	245	30020129	NP_831760.1
F067620	2625	534.006	4	2132	2132	-0.0196998	19.19	K	WYHLDTTFDDPVPDKAGR	V	1		228	245	30020129	NP_831760.1
F067620	2626	534.006	4	2132	2132	0.205441	24.08	K	WYHLDTTFDDPVPDKAGR	V	1		228	245	30020129	NP_831760.1
F067620	2627	534.006	4	2132	2132	0.205441	21.19	K	WYHLDTTFDDPVPDKAGR	V	1		228	245	30020129	NP_831760.1
F067620	2628	711.673	3	2132	2132	0.348969	29	K	WYHLDTTFDDPVPDKAGR	V	1		228	245	30020129	NP_831760.1
F067620	2629	711.673	3	2132	2132	0.616324	19.98	K	WYHLDTTFDDPVPDKAGR	V	1		228	245	30020129	NP_831760.1
F067620	2630	1067.01	2	2132	2132	0.727018	51.03	K	WYHLDTTFDDPVPDKAGR	V	1		228	245	30020129	NP_831760.1
F067620	2632	1067.01	2	2132	2132	0.84897	48.58	K	WYHLDTTFDDPVPDKAGR	V	1		228	245	30020129	NP_831760.1
F067620	3005	775.025	3	2322.05	2322.06	-0.391894	23.07	K	HVSYDTSYQAYTAYEALANR	S	0		164	183	30020129	NP_831760.1
F067620	3006	775.026	3	2322.06	2322.06	-0.0818241	40.6	K	HVSYDTSYQAYTAYEALANR	S	0		164	183	30020129	NP_831760.1
F067620	3007	775.026	3	2322.06	2322.06	-0.0818241	36.52	K	HVSYDTSYQAYTAYEALANR	S	0		164	183	30020129	NP_831760.1
F067620	3008	775.026	3	2322.06	2322.06	-0.00430653	18.41	K	HVSYDTSYQAYTAYEALANR	S	0		164	183	30020129	NP_831760.1
F067620	3009	775.026	3	2322.06	2322.06	0.163648	27.64	K	HVSYDTSYQAYTAYEALANR	S	0		164	183	30020129	NP_831760.1
F067620	3010	775.026	3	2322.06	2322.06	0.241166	39.01	K	HVSYDTSYQAYTAYEALANR	S	0		164	183	30020129	NP_831760.1
F067620	3014	775.026	3	2322.06	2322.06	0.473718	33.26	K	HVSYDTSYQAYTAYEALANR	S	0		164	183	30020129	NP_831760.1
F067620	3015	775.026	3	2322.06	2322.06	0.551236	57.38	K	HVSYDTSYQAYTAYEALANR	S	0		164	183	30020129	NP_831760.1
F067620	3016	1162.04	2	2322.06	2322.06	0.635644	97.63	K	HVSYDTSYQAYTAYEALANR	S	0		164	183	30020129	NP_831760.1
F067620	3017	775.026	3	2322.06	2322.06	0.706271	57.29	K	HVSYDTSYQAYTAYEALANR	S	0		164	183	30020129	NP_831760.1
F067620	3020	775.026	3	2322.06	2322.06	1.02926	31.39	K	HVSYDTSYQAYTAYEALANR	S	0		164	183	30020129	NP_831760.1
F067620	3021	1162.04	2	2322.06	2322.06	1.16104	81.54	K	HVSYDTSYQAYTAYEALANR	S	0		164	183	30020129	NP_831760.1
F067620	3024	775.027	3	2322.06	2322.06	2.04991	28.25	K	HVSYDTSYQAYTAYEALANR	S	0		164	183	30020129	NP_831760.1
F067620	3132	795.029	3	2382.07	2382.07	0.473119	44.76	K	ETNLQYLSAEYGAENYNEFK	Q	0		300	319	30020129	NP_831760.1
F067620	3133	795.03	3	2382.07	2382.07	1.09023	47.19	K	ETNLQYLSAEYGAENYNEFK	Q	0		300	319	30020129	NP_831760.1
F067620	3134	1192.04	2	2382.07	2382.07	1.29426	72.91	K	ETNLQYLSAEYGAENYNEFK	Q	0		300	319	30020129	NP_831760.1
F067620	3135	1192.04	2	2382.07	2382.07	2.01632	109.36	K	ETNLQYLSAEYGAENYNEFK	Q	0		300	319	30020129	NP_831760.1
F067620	3367	880.414	3	2638.22	2638.22	0.153134	57.31	K	ETNLQYLSAEYGAENYNEFKQK	L	1		300	321	30020129	NP_831760.1
F067620	3368	1320.12	2	2638.22	2638.22	0.716392	46.85	K	ETNLQYLSAEYGAENYNEFKQK	L	1		300	321	30020129	NP_831760.1
F067620	3369	1320.12	2	2638.22	2638.22	1.36835	33.72	K	ETNLQYLSAEYGAENYNEFKQK	L	1		300	321	30020129	NP_831760.1
F067620	3370	880.415	3	2638.22	2638.22	2.0294	20.18	K	ETNLQYLSAEYGAENYNEFKQK	L	1		300	321	30020129	NP_831760.1
F067620	3384	884.056	3	2649.14	2649.14	0.304627	34.29	R	VTYSYFNMSDEQLSKDHEWDR	S	1		246	266	30020129	NP_831760.1
F067620	3386	884.056	3	2649.15	2649.14	0.655683	33.16	R	VTYSYFNMSDEQLSKDHEWDR	S	1		246	266	30020129	NP_831760.1
F067620	3408	889.387	3	2665.14	2665.14	0.539559	33.28	R	VTYSYFNMSDEQLSKDHEWDR	S	1	Oxidation (M) [8]	246	266	30020129	NP_831760.1
F067620	3577	747.129	4	2984.49	2984.49	0.25331	36.88	K	EAGIQNHIVTGTGNGQAHAWNLVNIENK	W	0		200	227	30020129	NP_831760.1
F067620	3578	747.129	4	2984.49	2984.49	0.333726	20.9	K	EAGIQNHIVTGTGNGQAHAWNLVNIENK	W	0		200	227	30020129	NP_831760.1
F067620	3579	995.836	3	2984.49	2984.49	0.486516	38.87	K	EAGIQNHIVTGTGNGQAHAWNLVNIENK	W	0		200	227	30020129	NP_831760.1
F067620	3581	995.837	3	2984.49	2984.49	1.09969	49.05	K	EAGIQNHIVTGTGNGQAHAWNLVNIENK	W	0		200	227	30020129	NP_831760.1
F067620	3622	1083.53	3	3247.56	3247.56	-0.379362	45.24	K	AIHDYVVKHVSYDTSYQAYTAYEALANR	S	1		156	183	30020129	NP_831760.1
F067620	3623	1083.53	3	3247.57	3247.56	4.69214	48.13	K	AIHDYVVKHVSYDTSYQAYTAYEALANR	S	1		156	183	30020129	NP_831760.1
F067620	3659	933.455	4	3729.79	3729.79	1.02043	39.79	K	TVVYEQMLKETNLQYLSAEYGAENYNEFKQK	L	2		291	321	30020129	NP_831760.1
F067620	3660	933.455	4	3729.79	3729.79	1.47086	30.71	K	TVVYEQMLKETNLQYLSAEYGAENYNEFKQK	L	2		291	321	30020129	NP_831760.1
F069311	237	465.752	2	929.489	929.489	-0.483061	18.08	K	IDVLMPDK	G	0		407	414	30018972	NP_830603.1
F069311	238	465.752	2	929.489	929.489	0.162455	22.36	K	IDVLMPDK	G	0		407	414	30018972	NP_830603.1
F069311	1227	572.78	2	1143.55	1143.54	0.317434	31.16	K	EAFISADYTK	D	0		86	95	30018972	NP_830603.1
F069311	1228	572.78	2	1143.55	1143.54	0.422371	29.48	K	EAFISADYTK	D	0		86	95	30018972	NP_830603.1
F069311	1338	588.299	2	1174.58	1174.58	0.124299	67.01	R	AGANTDSEILGK	L	0		109	120	30018972	NP_830603.1
F069311	1339	588.299	2	1174.58	1174.58	0.226463	61.48	R	AGANTDSEILGK	L	0		109	120	30018972	NP_830603.1
F069311	1340	588.299	2	1174.58	1174.58	0.430791	57.94	R	AGANTDSEILGK	L	0		109	120	30018972	NP_830603.1
F069311	1341	588.299	2	1174.58	1174.58	0.635119	55.42	R	AGANTDSEILGK	L	0		109	120	30018972	NP_830603.1
F069311	2037	450.247	3	1347.72	1347.72	-0.57653	20.65	K	TAYVHVPYLTGK	A	0		146	157	30018972	NP_830603.1
F069311	2038	674.867	2	1347.72	1347.72	0.0289378	39.11	K	TAYVHVPYLTGK	A	0		146	157	30018972	NP_830603.1
F069311	2039	674.867	2	1347.72	1347.72	0.474135	34.46	K	TAYVHVPYLTGK	A	0		146	157	30018972	NP_830603.1
F069311	2131	461.905	3	1382.69	1382.69	-0.461418	19.61	K	VNVLHTENGWSK	V	0		67	78	30018972	NP_830603.1
F069311	2132	461.905	3	1382.69	1382.69	-0.461418	17.57	K	VNVLHTENGWSK	V	0		67	78	30018972	NP_830603.1
F069311	2180	464.957	3	1391.85	1391.85	-0.222007	29.41	K	APVKVQPVAKVEK	T	2		158	170	30018972	NP_830603.1
F069311	2182	464.957	3	1391.85	1391.85	0.18752	19.19	K	APVKVQPVAKVEK	T	2		158	170	30018972	NP_830603.1
F069311	2231	704.924	2	1407.83	1407.83	-0.086658	42.48	K	LIAVDPSVIPLGSK	V	0		371	384	30018972	NP_830603.1
F069311	2232	704.924	2	1407.83	1407.83	0.169054	37.12	K	LIAVDPSVIPLGSK	V	0		371	384	30018972	NP_830603.1
F069311	2233	704.925	2	1407.83	1407.83	0.609447	29.69	K	LIAVDPSVIPLGSK	V	0		371	384	30018972	NP_830603.1
F069311	2234	704.925	2	1407.83	1407.83	0.609447	44.22	K	LIAVDPSVIPLGSK	V	0		371	384	30018972	NP_830603.1
F069311	2265	472.928	3	1415.76	1415.76	-0.159631	16.59	R	AGANTDSEILGKLK	K	1		109	122	30018972	NP_830603.1
F069311	2266	472.928	3	1415.76	1415.76	0.0310787	29.36	R	AGANTDSEILGKLK	K	1		109	122	30018972	NP_830603.1
F069311	2267	708.889	2	1415.76	1415.76	0.925297	41.25	R	AGANTDSEILGKLK	K	1		109	122	30018972	NP_830603.1
F069311	2268	708.889	2	1415.76	1415.76	1.09482	46.69	R	AGANTDSEILGKLK	K	1		109	122	30018972	NP_830603.1
F069311	2451	489.917	3	1466.73	1466.73	-0.622473	22.46	K	SALGHNLTANPNMK	L	0		357	370	30018972	NP_830603.1
F069311	2452	489.917	3	1466.73	1466.73	-0.315668	27.09	K	SALGHNLTANPNMK	L	0		357	370	30018972	NP_830603.1
F069311	2453	489.917	3	1466.73	1466.73	-0.0497706	20.13	K	SALGHNLTANPNMK	L	0		357	370	30018972	NP_830603.1
F069311	2454	489.917	3	1466.73	1466.73	0.379756	16.37	K	SALGHNLTANPNMK	L	0		357	370	30018972	NP_830603.1
F069311	2455	734.373	2	1466.73	1466.73	0.902007	76.75	K	SALGHNLTANPNMK	L	0		357	370	30018972	NP_830603.1
F069311	2456	734.373	2	1466.73	1466.73	0.902007	76.23	K	SALGHNLTANPNMK	L	0		357	370	30018972	NP_830603.1
F069311	2506	495.248	3	1482.72	1482.72	-0.878113	16.11	K	SALGHNLTANPNMK	L	0	Oxidation (M) [13]	357	370	30018972	NP_830603.1
F069311	2507	742.369	2	1482.72	1482.72	-0.617781	33.9	K	SALGHNLTANPNMK	L	0	Oxidation (M) [13]	357	370	30018972	NP_830603.1
F069311	2508	495.249	3	1482.72	1482.72	-0.0687923	24.56	K	SALGHNLTANPNMK	L	0	Oxidation (M) [13]	357	370	30018972	NP_830603.1
F069311	2509	495.249	3	1482.72	1482.72	-0.00809321	23.74	K	SALGHNLTANPNMK	L	0	Oxidation (M) [13]	357	370	30018972	NP_830603.1
F069311	2510	495.249	3	1482.73	1482.72	0.174004	25.84	K	SALGHNLTANPNMK	L	0	Oxidation (M) [13]	357	370	30018972	NP_830603.1
F069311	2511	742.37	2	1482.73	1482.72	0.785041	34.34	K	SALGHNLTANPNMK	L	0	Oxidation (M) [13]	357	370	30018972	NP_830603.1
F069311	2652	509.931	3	1526.77	1526.77	-0.544285	35.87	K	DTYYVTANVLNVR	A	0		96	108	30018972	NP_830603.1
F069311	2653	509.932	3	1526.77	1526.77	-0.112001	56.23	K	DTYYVTANVLNVR	A	0		96	108	30018972	NP_830603.1
F069311	2654	764.394	2	1526.77	1526.77	0.330763	61.4	K	DTYYVTANVLNVR	A	0		96	108	30018972	NP_830603.1
F069311	2655	764.395	2	1526.77	1526.77	1.20843	61.07	K	DTYYVTANVLNVR	A	0		96	108	30018972	NP_830603.1
F069311	2707	515.626	3	1543.86	1543.86	-0.668456	29.35	R	AGANTDSEILGKLKK	D	2		109	123	30018972	NP_830603.1
F069311	2708	386.972	4	1543.86	1543.86	0.0531137	16	R	AGANTDSEILGKLKK	D	2		109	123	30018972	NP_830603.1
F069311	2709	515.626	3	1543.86	1543.86	0.167114	22.09	R	AGANTDSEILGKLKK	D	2		109	123	30018972	NP_830603.1
F069311	2955	548.612	3	1642.82	1642.82	-0.31653	36.65	R	EAAEAQAEVKAQEAAK	A	1		206	221	30018972	NP_830603.1
F069311	2956	548.613	3	1642.82	1642.82	-0.206962	24.08	R	EAAEAQAEVKAQEAAK	A	1		206	221	30018972	NP_830603.1
F069311	2957	548.613	3	1642.82	1642.82	-0.0973937	29.95	R	EAAEAQAEVKAQEAAK	A	1		206	221	30018972	NP_830603.1
F069311	2958	548.613	3	1642.82	1642.82	-0.0973937	32.12	R	EAAEAQAEVKAQEAAK	A	1		206	221	30018972	NP_830603.1
F069311	2959	822.416	2	1642.82	1642.82	0.721931	48.18	R	EAAEAQAEVKAQEAAK	A	1		206	221	30018972	NP_830603.1
F069311	2960	822.416	2	1642.82	1642.82	0.794976	56.9	R	EAAEAQAEVKAQEAAK	A	1		206	221	30018972	NP_830603.1
F069311	2961	822.416	2	1642.82	1642.82	1.02629	54.41	R	EAAEAQAEVKAQEAAK	A	1		206	221	30018972	NP_830603.1
F069311	2962	822.417	2	1642.82	1642.82	1.915	68.13	R	EAAEAQAEVKAQEAAK	A	1		206	221	30018972	NP_830603.1
F069311	3163	571.289	3	1710.85	1710.85	-0.0987815	41.72	R	VVATAYTADPLENGYK	A	0		335	350	30018972	NP_830603.1
F069311	3164	571.29	3	1710.85	1710.85	0.322063	34.78	R	VVATAYTADPLENGYK	A	0		335	350	30018972	NP_830603.1
F069311	3165	856.431	2	1710.85	1710.85	0.968526	100.64	R	VVATAYTADPLENGYK	A	0		335	350	30018972	NP_830603.1
F069311	3166	856.432	2	1710.85	1710.85	1.33092	91.79	R	VVATAYTADPLENGYK	A	0		335	350	30018972	NP_830603.1
F069311	3240	432.986	4	1727.92	1727.92	-0.0630817	16.74	K	VREAAKAQEVAETQAK	A	2		180	195	30018972	NP_830603.1
F069311	3241	576.979	3	1727.92	1727.92	0.0445623	50.47	K	VREAAKAQEVAETQAK	A	2		180	195	30018972	NP_830603.1
F069311	3242	576.979	3	1727.92	1727.92	0.0445623	34.9	K	VREAAKAQEVAETQAK	A	2		180	195	30018972	NP_830603.1
F069311	3243	864.966	2	1727.92	1727.92	0.51102	76.61	K	VREAAKAQEVAETQAK	A	2		180	195	30018972	NP_830603.1
F069311	3244	864.966	2	1727.92	1727.92	0.580468	65.46	K	VREAAKAQEVAETQAK	A	2		180	195	30018972	NP_830603.1
F069311	3262	578.955	3	1733.84	1733.84	0.630969	40.52	K	IDVLMPDKGSSSSWGR	K	1		407	422	30018972	NP_830603.1
F069311	3263	578.955	3	1733.84	1733.84	0.630969	20.16	K	IDVLMPDKGSSSSWGR	K	1		407	422	30018972	NP_830603.1
F069311	3264	867.929	2	1733.84	1733.84	1.40728	40.74	K	IDVLMPDKGSSSSWGR	K	1		407	422	30018972	NP_830603.1
F069311	3265	867.929	2	1733.84	1733.84	1.69566	31.22	K	IDVLMPDKGSSSSWGR	K	1		407	422	30018972	NP_830603.1
F069311	3276	871.937	2	1741.86	1741.86	0.314032	66.12	K	AQADAEAQAAAKAQEAAK	A	1		258	275	30018972	NP_830603.1
F069311	3278	871.938	2	1741.86	1741.86	1.15222	90.07	K	AQADAEAQAAAKAQEAAK	A	1		258	275	30018972	NP_830603.1
F069311	3281	581.998	3	1742.97	1742.97	-0.623647	40.47	K	TAYVHVPYLTGKAPVK	V	1		146	161	30018972	NP_830603.1
F069311	3284	581.998	3	1742.97	1742.97	0.529555	43.88	K	TAYVHVPYLTGKAPVK	V	1		146	161	30018972	NP_830603.1
F069311	3285	872.494	2	1742.97	1742.97	0.670694	21.46	K	TAYVHVPYLTGKAPVK	V	1		146	161	30018972	NP_830603.1
F069311	3286	872.494	2	1742.97	1742.97	0.888712	23.2	K	TAYVHVPYLTGKAPVK	V	1		146	161	30018972	NP_830603.1
F069311	3302	584.286	3	1749.84	1749.84	-0.0600056	21.55	K	IDVLMPDKGSSSSWGR	K	1	Oxidation (M) [5]	407	422	30018972	NP_830603.1
F069311	3303	584.286	3	1749.84	1749.84	0.454328	36.5	K	IDVLMPDKGSSSSWGR	K	1	Oxidation (M) [5]	407	422	30018972	NP_830603.1
F069311	3425	600.638	3	1798.89	1798.89	0.654292	23.33	K	AQEAAEAREAAKAQEAR	E	2		282	298	30018972	NP_830603.1
F069311	3426	600.639	3	1798.89	1798.89	1.25466	21.15	K	AQEAAEAREAAKAQEAR	E	2		282	298	30018972	NP_830603.1
F069311	3504	610.306	3	1827.9	1827.9	-0.480334	39.85	K	AQEAAKAQADAEAQAEVK	A	1		228	245	30018972	NP_830603.1
F069311	3505	610.306	3	1827.9	1827.9	-0.0700259	30.53	K	AQEAAKAQADAEAQAEVK	A	1		228	245	30018972	NP_830603.1
F069311	3506	610.306	3	1827.9	1827.9	0.422343	25.08	K	AQADAEAQAEVKAQEAAK	A	1		234	251	30018972	NP_830603.1
F069311	3507	610.307	3	1827.9	1827.9	0.931125	26.37	K	AQADAEAQAEVKAQEAAK	A	1		234	251	30018972	NP_830603.1
F069311	3508	914.957	2	1827.9	1827.9	1.47601	100.61	K	AQADAEAQAEVKAQEAAK	A	1		234	251	30018972	NP_830603.1
F069311	3509	914.957	2	1827.9	1827.9	1.80426	81.66	K	AQADAEAQAEVKAQEAAK	A	1		234	251	30018972	NP_830603.1
F069311	3604	466.491	4	1861.94	1861.94	0.0606895	20.57	K	IDVLMPDKGSSSSWGRK	T	2		407	423	30018972	NP_830603.1
F069311	3605	621.653	3	1861.94	1861.94	0.0746535	35.38	K	IDVLMPDKGSSSSWGRK	T	2		407	423	30018972	NP_830603.1
F069311	3607	621.653	3	1861.94	1861.94	0.268001	39.26	K	IDVLMPDKGSSSSWGRK	T	2		407	423	30018972	NP_830603.1
F069311	3608	621.66	3	1861.96	1861.96	0.157898	45.85	K	VWVEGYGVAIAGDTGGAIK	G	0		385	403	30018972	NP_830603.1
F069311	3609	621.66	3	1861.96	1861.96	0.94739	54.71	K	VWVEGYGVAIAGDTGGAIK	G	0		385	403	30018972	NP_830603.1
F069311	3610	931.987	2	1861.96	1861.96	1.47157	106.13	K	VWVEGYGVAIAGDTGGAIK	G	0		385	403	30018972	NP_830603.1
F069311	3611	931.988	2	1861.96	1861.96	1.7401	100.77	K	VWVEGYGVAIAGDTGGAIK	G	0		385	403	30018972	NP_830603.1
F069311	3630	624.323	3	1869.95	1869.95	-0.523009	32.63	K	VQLNSGKEAFISADYTK	D	1		79	95	30018972	NP_830603.1
F069311	3631	624.324	3	1869.95	1869.95	0.952968	34.3	K	VQLNSGKEAFISADYTK	D	1		79	95	30018972	NP_830603.1
F069311	3632	468.496	4	1869.95	1869.95	-0.363645	24.49	K	AREAAEAQAEVKAQEAAK	A	2		204	221	30018972	NP_830603.1
F069311	3635	468.496	4	1869.95	1869.95	-0.106954	19.61	K	AREAAEAQAEVKAQEAAK	A	2		204	221	30018972	NP_830603.1
F069311	3636	624.326	3	1869.95	1869.95	0.254552	57.35	R	EAAEAQAEVKAQEAAKAR	E	2		206	223	30018972	NP_830603.1
F069311	3637	624.326	3	1869.96	1869.95	0.350811	46.11	K	AREAAEAQAEVKAQEAAK	A	2		204	221	30018972	NP_830603.1
F069311	3638	624.326	3	1869.96	1869.95	0.44707	57.99	R	EAAEAQAEVKAQEAAKAR	E	2		206	223	30018972	NP_830603.1
F069311	3639	624.326	3	1869.96	1869.95	0.543329	39.02	K	AREAAEAQAEVKAQEAAK	A	2		204	221	30018972	NP_830603.1
F069311	3640	935.986	2	1869.96	1869.95	1.86743	59.88	R	EAAEAQAEVKAQEAAKAR	E	2		206	223	30018972	NP_830603.1
F069311	3642	624.666	3	1870.98	1870.97	0.368792	32.53	K	AVEATKAREAAEAQAEVK	A	2		198	215	30018972	NP_830603.1
F069311	3673	626.984	3	1877.93	1877.93	-0.484576	37.65	K	IDVLMPDKGSSSSWGRK	T	2	Oxidation (M) [5]	407	423	30018972	NP_830603.1
F069311	3675	626.984	3	1877.93	1877.93	0.01065	32.85	K	IDVLMPDKGSSSSWGRK	T	2	Oxidation (M) [5]	407	423	30018972	NP_830603.1
F069311	3939	493.256	4	1969	1969	-1.00508	43.62	K	AQADAEAQAAAKAQEAAKAR	E	2		258	277	30018972	NP_830603.1
F069311	3940	493.256	4	1969	1969	-0.680041	30.15	K	AQADAEAQAAAKAQEAAKAR	E	2		258	277	30018972	NP_830603.1
F069311	3941	657.34	3	1969	1969	0.211783	49.08	K	AQADAEAQAAAKAQEAAKAR	E	2		258	277	30018972	NP_830603.1
F069311	3942	657.341	3	1969	1969	1.15643	35.06	K	AQADAEAQAAAKAQEAAKAR	E	2		258	277	30018972	NP_830603.1
F069311	4081	678.674	3	2033	2033	-0.542548	23.63	K	GNKIDVLMPDKGSSSSWGR	K	2		404	422	30018972	NP_830603.1
F069311	4082	509.257	4	2033	2033	-0.0978849	21.12	K	GNKIDVLMPDKGSSSSWGR	K	2		404	422	30018972	NP_830603.1
F069311	4083	678.674	3	2033	2033	0.00344319	23.8	K	GNKIDVLMPDKGSSSSWGR	K	2		404	422	30018972	NP_830603.1
F069311	4084	509.258	4	2033	2033	0.630103	17.75	K	GNKIDVLMPDKGSSSSWGR	K	2		404	422	30018972	NP_830603.1
F069311	4111	684.006	3	2049	2048.99	1.0288	17.41	K	GNKIDVLMPDKGSSSSWGR	K	2	Oxidation (M) [8]	404	422	30018972	NP_830603.1
F069311	4118	514.766	4	2055.03	2055.03	-0.393181	18.01	K	AQADAEAQAEVKAQEAAKAR	E	2		234	253	30018972	NP_830603.1
F069311	4119	686.019	3	2055.03	2055.03	0.0720183	32.73	K	AQADAEAQAEVKAQEAAKAR	E	2		234	253	30018972	NP_830603.1
F069311	4120	514.766	4	2055.04	2055.03	0.327002	22.21	K	AQADAEAQAEVKAQEAAKAR	E	2		234	253	30018972	NP_830603.1
F069311	4121	686.019	3	2055.04	2055.03	0.597557	26.6	K	AQADAEAQAEVKAQEAAKAR	E	2		234	253	30018972	NP_830603.1
F069311	4155	691.698	3	2072.07	2072.07	0.95798	30.29	K	LLDGYKVNVLHTENGWSK	V	1		61	78	30018972	NP_830603.1
F069311	4156	1037.04	2	2072.07	2072.07	1.23114	52.54	K	LLDGYKVNVLHTENGWSK	V	1		61	78	30018972	NP_830603.1
F069311	4157	691.698	3	2072.07	2072.07	1.30546	17.98	K	LLDGYKVNVLHTENGWSK	V	1		61	78	30018972	NP_830603.1
F069311	4158	1037.04	2	2072.07	2072.07	2.52453	34.07	K	LLDGYKVNVLHTENGWSK	V	1		61	78	30018972	NP_830603.1
F069311	4202	698.01	3	2091.01	2091.01	0.0985171	30.3	K	SATQQPVAKETETSTPSSSR	E	1		312	331	30018972	NP_830603.1
F069311	4203	698.01	3	2091.01	2091.01	0.1846	18.28	K	SATQQPVAKETETSTPSSSR	E	1		312	331	30018972	NP_830603.1
F069311	4204	698.01	3	2091.01	2091.01	0.270683	28.15	K	SATQQPVAKETETSTPSSSR	E	1		312	331	30018972	NP_830603.1
F069311	4205	698.01	3	2091.01	2091.01	0.615014	43.7	K	SATQQPVAKETETSTPSSSR	E	1		312	331	30018972	NP_830603.1
F069311	4206	1046.51	2	2091.01	2091.01	1.47871	45.38	K	SATQQPVAKETETSTPSSSR	E	1		312	331	30018972	NP_830603.1
F069311	4207	1046.51	2	2091.01	2091.01	1.47871	53.27	K	SATQQPVAKETETSTPSSSR	E	1		312	331	30018972	NP_830603.1
F069311	4244	704.032	3	2109.08	2109.07	0.48315	40.32	R	ELRVVATAYTADPLENGYK	A	1		332	350	30018972	NP_830603.1
F069311	4245	704.033	3	2109.08	2109.07	0.739187	28.74	R	ELRVVATAYTADPLENGYK	A	1		332	350	30018972	NP_830603.1
F069311	4308	714.698	3	2141.07	2141.07	0.546455	68.94	R	EAAKAQADAEAQAAAKAQEAAK	A	2		254	275	30018972	NP_830603.1
F069311	4309	714.699	3	2141.07	2141.07	1.23303	59.55	R	EAAKAQADAEAQAAAKAQEAAK	A	2		254	275	30018972	NP_830603.1
F069311	4310	1071.55	2	2141.08	2141.07	2.02983	84.89	R	EAAKAQADAEAQAAAKAQEAAK	A	2		254	275	30018972	NP_830603.1
F069311	4312	1071.55	2	2141.08	2141.07	2.37545	74.51	R	EAAKAQADAEAQAAAKAQEAAK	A	2		254	275	30018972	NP_830603.1
F069311	4373	721.38	3	2161.12	2161.12	0.729253	37.72	K	VWVEGYGVAIAGDTGGAIKGNK	I	1		385	406	30018972	NP_830603.1
F069311	4374	721.381	3	2161.12	2161.12	1.58992	18.18	K	VWVEGYGVAIAGDTGGAIKGNK	I	1		385	406	30018972	NP_830603.1
F069311	4504	557.784	4	2227.11	2227.11	-0.482689	25.75	R	EAAKAQEAAKAQADAEAQAEVK	A	2		224	245	30018972	NP_830603.1
F069311	4506	743.377	3	2227.11	2227.11	0.633557	46.85	R	EAAKAQEAAKAQADAEAQAEVK	A	2		224	245	30018972	NP_830603.1
F069311	4507	743.377	3	2227.11	2227.11	0.970317	44.12	R	EAAKAQEAAKAQADAEAQAEVK	A	2		224	245	30018972	NP_830603.1
F069311	4677	770.726	3	2309.16	2309.15	0.827576	24.69	R	VVATAYTADPLENGYKAGDQVK	S	1		335	356	30018972	NP_830603.1
F069311	4678	770.726	3	2309.16	2309.15	1.30827	47.04	R	VVATAYTADPLENGYKAGDQVK	S	1		335	356	30018972	NP_830603.1
F069311	4679	1155.59	2	2309.16	2309.15	1.88684	70.87	R	VVATAYTADPLENGYKAGDQVK	S	1		335	356	30018972	NP_830603.1
F069311	4680	1155.59	2	2309.16	2309.15	2.31124	63.08	R	VVATAYTADPLENGYKAGDQVK	S	1		335	356	30018972	NP_830603.1
F069311	4796	592.345	4	2365.35	2365.35	-0.191092	16.52	K	TAYVHVPYLTGKAPVKVQPVAK	V	2		146	167	30018972	NP_830603.1
F069311	4799	789.459	3	2365.36	2365.35	1.31228	33.62	K	TAYVHVPYLTGKAPVKVQPVAK	V	2		146	167	30018972	NP_830603.1
F069311	4882	807.075	3	2418.2	2418.2	1.27905	33.22	K	AQKSATQQPVAKETETSTPSSSR	E	2		309	331	30018972	NP_830603.1
F069311	4900	809.742	3	2426.21	2426.2	0.743136	56.8	K	AQEAAKAQADAEAQAEVKAQEAAK	A	2		228	251	30018972	NP_830603.1
F069311	4901	809.743	3	2426.21	2426.2	1.0399	83.92	K	AQEAAKAQADAEAQAEVKAQEAAK	A	2		228	251	30018972	NP_830603.1
F069311	4986	830.753	3	2489.24	2489.24	0.343077	24.92	K	SATQQPVAKETETSTPSSSRELR	V	2		312	334	30018972	NP_830603.1
F069311	4988	830.753	3	2489.24	2489.24	1.07824	26.9	K	SATQQPVAKETETSTPSSSRELR	V	2		312	334	30018972	NP_830603.1
F069311	5250	885.11	3	2652.31	2652.31	0.517663	21.18	K	EAFISADYTKDTYYVTANVLNVR	A	1		86	108	30018972	NP_830603.1
F069311	5252	885.111	3	2652.31	2652.31	1.20763	35.11	K	EAFISADYTKDTYYVTANVLNVR	A	1		86	108	30018972	NP_830603.1
F069311	5253	885.111	3	2652.31	2652.31	1.47909	31.98	K	EAFISADYTKDTYYVTANVLNVR	A	1		86	108	30018972	NP_830603.1
F069311	5255	1327.16	2	2652.31	2652.31	2.7067	59.06	K	EAFISADYTKDTYYVTANVLNVR	A	1		86	108	30018972	NP_830603.1
F069311	5256	1327.16	2	2652.32	2652.31	2.97816	80.38	K	EAFISADYTKDTYYVTANVLNVR	A	1		86	108	30018972	NP_830603.1
F069311	5293	893.75	3	2678.23	2678.22	1.22768	35.05	K	DDVIETTHQVQNDWIQFEYNGK	T	0		124	145	30018972	NP_830603.1
F069311	5294	893.751	3	2678.23	2678.22	2.72867	27.02	K	DDVIETTHQVQNDWIQFEYNGK	T	0		124	145	30018972	NP_830603.1
F069311	5342	677.853	4	2707.38	2707.38	0.492358	26.2	R	ELRVVATAYTADPLENGYKAGDQVK	S	2		332	356	30018972	NP_830603.1
F069311	5344	903.47	3	2707.39	2707.38	1.88706	67.13	R	ELRVVATAYTADPLENGYKAGDQVK	S	2		332	356	30018972	NP_830603.1
F069311	5345	903.47	3	2707.39	2707.38	2.69596	49.73	R	ELRVVATAYTADPLENGYKAGDQVK	S	2		332	356	30018972	NP_830603.1
F069311	5457	700.626	4	2798.47	2798.47	0.651784	17.73	K	LLDGYKVNVLHTENGWSKVQLNSGK	E	2		61	85	30018972	NP_830603.1
F069311	5458	700.626	4	2798.47	2798.47	0.823307	26.21	K	LLDGYKVNVLHTENGWSKVQLNSGK	E	2		61	85	30018972	NP_830603.1
F069311	5465	936.449	3	2806.33	2806.32	2.0714	55.2	K	KDDVIETTHQVQNDWIQFEYNGK	T	1		123	145	30018972	NP_830603.1
F069311	5466	936.449	3	2806.33	2806.32	2.13554	58.42	K	KDDVIETTHQVQNDWIQFEYNGK	T	1		123	145	30018972	NP_830603.1
F069311	5612	1016.84	3	3047.5	3047.5	1.3014	49.81	K	LKKDDVIETTHQVQNDWIQFEYNGK	T	2		121	145	30018972	NP_830603.1
F069311	5614	1016.84	3	3047.5	3047.5	1.78376	47.08	K	LKKDDVIETTHQVQNDWIQFEYNGK	T	2		121	145	30018972	NP_830603.1
F069311	5701	813.953	4	3251.78	3251.78	1.02006	19.16	K	LIAVDPSVIPLGSKVWVEGYGVAIAGDTGGAIK	G	1		371	403	30018972	NP_830603.1
F069311	5702	1084.94	3	3251.78	3251.78	1.18489	34.29	K	LIAVDPSVIPLGSKVWVEGYGVAIAGDTGGAIK	G	1		371	403	30018972	NP_830603.1
F069311	5703	1084.94	3	3251.79	3251.78	2.43036	41.91	K	LIAVDPSVIPLGSKVWVEGYGVAIAGDTGGAIK	G	1		371	403	30018972	NP_830603.1
F069311	5742	1127.25	3	3378.71	3378.71	1.38751	57.06	K	VQLNSGKEAFISADYTKDTYYVTANVLNVR	A	2		79	108	30018972	NP_830603.1
F069311	5744	1127.25	3	3378.72	3378.71	1.82259	69.26	K	VQLNSGKEAFISADYTKDTYYVTANVLNVR	A	2		79	108	30018972	NP_830603.1
F069311	5802	1184.66	3	3550.95	3550.94	3.61763	21.6	K	LIAVDPSVIPLGSKVWVEGYGVAIAGDTGGAIKGNK	I	2		371	406	30018972	NP_830603.1
F100701	80	453.756	2	905.497	905.497	-0.559913	15.86	K	LLDDFRK	E	1		45	51	30020129	NP_831760.1
F100701	81	302.84	3	905.497	905.497	-0.389841	38.39	K	LLDDFRK	E	1		45	51	30020129	NP_831760.1
F100701	82	453.756	2	905.497	905.497	-0.206516	19.46	K	LLDDFRK	E	1		45	51	30020129	NP_831760.1
[truncated: 26,784 more rows]
