# Supplementary material for: Proteomics identifies Bacillus cereus EntD as a pivotal protein for the production of numerous virulence factors
Source: Front Microbiol. 2015 Oct 7;6:1004. doi: 10.3389/fmicb.2015.01004 (PMC4595770; doi:10.3389/fmicb.2015.01004)
Supplement: Supplementary file 6 [file Table6.XLSX]

## Sheet: Table S6
log2(Fold change) scale
-15
			From -15 to -2.5
-2.5
			From -2.5 to -1.5
-1.5
			From -1.5 to -1
-1
			From -1 to -0.5
-0.5
			From -0.5 to 0
0
			From 0 to 0.5
0.5
			From 0.5 to 1
1
			From 1 to 1.5
1.5
			From 1.5 to 2.5
2.5
			From 2.5 to 15
15
			ND
pvaluemax
0.05
Table S6. List of proteins identified in exoproteomes of B. cereus WT and ΔentD cells haversted at EE, LE and S growth phases
NA = not annotated						Bacillus cereus strain			Wild-type									DentD
						Growth phases(s)			EE			LE			S			EE			LE			S
						Samples			1	2	3	1	2	3	1	2	3	1	2	3	1	2	3	1	2	3
	Protéin ID	Gene Number	Protein GI	NCBI Protein reference	Accession	Functional annotation and designation
	Metabolism
	Carbohydrate transport
	Ccr	BC5320	30023351	NP_834982.1	gi|30023351|ref|NP_834982.1|	PTS system, glucose-specific IIA component			1	3	4	0	0	0	0	0	0	0	0	1	0	0	0	0	0	0
	FrvX	BC4693	30022768	NP_834399.1	gi|30022768|ref|NP_834399.1|	deblocking aminopeptidase			0	4	0	0	0	0	0	0	0	1	0	0	0	0	0	0	0	0
	FrxX	BC4571	30022646	NP_834277.1	gi|30022646|ref|NP_834277.1|	deblocking aminopeptidase			2	10	8	0	0	0	0	0	0	5	4	5	0	0	0	0	0	0
	PtsH	BC4049	30022136	NP_833767.1	gi|30022136|ref|NP_833767.1|	phosphocarrier protein HPr			0	5	4	0	0	0	0	0	0	0	0	3	0	0	0	0	0	0
	PtsI	BC4048	30022135	NP_833766.1	gi|30022135|ref|NP_833766.1|	phosphoenolpyruvate-protein phosphotransferase			4	5	9	0	0	0	0	0	0	0	0	1	0	0	0	0	0	0
	Glycolysis/gluconeogenesis
	-	BC5137	NA	AE016877_ATCC14579_4_pos5040921(at)5040562$AE016877_ATCC14579_4_pos5041359(at)5040922	gi|XX|ref|AE016877_ATCC14579_4_pos5040921(at)5040562|$gi|XX|ref|AE016877_ATCC14579_4_pos5041359(at)5040922|	Triosephosphate isomerase,			0	15	21	0	0	0	0	0	0	5	6	6	0	0	0	0	0	0
	-	BC5138	NA	AE016877_ATCC14579_4_pos5042550(at)5042119$AE016877_ATCC14579_6_pos5042197(at)5041349	gi|XX|ref|AE016877_ATCC14579_4_pos5042550(at)5042119|$gi|XX|ref|AE016877_ATCC14579_6_pos5042197(at)5041349|	Phosphoglycerate kinase,			3	10	16	0	0	0	0	0	0	3	2	2	0	0	0	0	0	0
	Eno	BC5135	30023172	NP_834803.1	gi|30023172|ref|NP_834803.1|	phosphopyruvate hydratase			10	37	45	0	0	0	0	0	0	18	12	17	0	0	0	0	0	0
	Fba	BC5335	30023366	NP_834997.1	gi|30023366|ref|NP_834997.1|	fructose-bisphosphate aldolase			1	8	12	0	0	0	0	0	0	1	2	2	0	0	0	0	0	0
	GapA2	BC5140	30023174	NP_834805.1	gi|30023174|ref|NP_834805.1|	glyceraldehyde-3-phosphate dehydrogenase			7	13	14	1	0	0	0	0	0	2	3	11	0	0	0	0	0	0
	GapN	BC0868	30019023	NP_830654.1	gi|30019023|ref|NP_830654.1|	NADP-dependent glyceraldehyde-3-phosphate dehydrogenase			9	22	17	0	0	0	1	0	0	11	9	9	0	0	0	1	0	0
	Gpi	BC4898	30022940	NP_834571.1	gi|30022940|ref|NP_834571.1|	glucose-6-phosphate isomerase			4	34	34	0	0	0	4	0	0	19	12	14	0	0	0	0	0	0
	PdhC	BC3971	30022059	NP_833690.1	gi|30022059|ref|NP_833690.1|	branched-chain alpha-keto acid dehydrogenase subunit E2			0	3	6	0	0	0	0	0	0	0	0	0	0	0	0	0	0	0
	PdhD	BC3970	30022058	NP_833689.1	gi|30022058|ref|NP_833689.1|	dihydrolipoamide dehydrogenase			2	11	13	0	0	0	3	1	0	4	4	5	0	0	0	0	0	0
	Pfk	BC4600	30022675	NP_834306.1	gi|30022675|ref|NP_834306.1|	6-phosphofructokinase			0	5	4	0	0	0	1	0	0	2	0	3	0	0	0	0	0	0
	Pgm4	BC5136	30023173	NP_834804.1	gi|30023173|ref|NP_834804.1|	phosphoglyceromutase			1	4	2	0	0	0	0	0	0	0	0	0	0	0	0	0	0	0
	PycA	BC3947	30022035	NP_833666.1	gi|30022035|ref|NP_833666.1|	pyruvate carboxylase			0	0	2	0	0	0	0	0	0	0	0	0	0	0	0	0	0	0
	PykI	BC4599	30022674	NP_834305.1	gi|30022674|ref|NP_834305.1|	pyruvate kinase			0	8	17	0	0	0	0	0	0	0	0	0	0	0	0	0	0	0
	Pta	BC5387	30023417	NP_835048.1	gi|30023417|ref|NP_835048.1|	phosphotransacetylase			0	6	9	0	0	0	0	0	0	1	1	3	0	0	0	0	0	0
	Tricarboxylic acid cycle related enzymes
	-	BC1252	30019405	NP_831036.1	gi|30019405|ref|NP_831036.1|	alpha-ketoglutarate decarboxylase			0	0	5	0	0	0	0	0	0	0	0	0	0	0	0	0	0	0
	Acn	BC3616	30021715	NP_833346.1	gi|30021715|ref|NP_833346.1|	aconitate hydratase			0	7	10	0	0	0	0	0	0	3	3	4	0	0	0	0	0	0
	FumB	BC1712	30019856	NP_831487.1	gi|30019856|ref|NP_831487.1|	fumarate hydratase			0	1	1	0	0	0	0	0	0	0	0	0	0	0	0	0	0	0
	Icd	BC4593	30022668	NP_834299.1	gi|30022668|ref|NP_834299.1|	isocitrate dehydrogenase			0	1	4	0	0	0	0	0	0	0	0	0	0	0	0	0	0	0
	Mdh	BC4592	30022667	NP_834298.1	gi|30022667|ref|NP_834298.1|	malate dehydrogenase			0	3	4	0	0	0	0	0	0	0	1	0	0	0	0	0	0	0
	-	BC4604	30022679	NP_834310.1	gi|30022679|ref|NP_834310.1|	NAD-dependent malic enzyme			0	9	9	0	0	0	0	0	0	2	1	0	0	0	0	0	0	0
	Pentose phosphate
	DeoC	BC1820	30019962	NP_831593.1	gi|30019962|ref|NP_831593.1|	deoxyribose-phosphate aldolase			0	1	1	0	0	0	0	0	0	50	42	63	0	0	0	0	2	2
	Tkt	BC3682	30021779	NP_833410.1	gi|30021779|ref|NP_833410.1|	transketolase			4	7	10	0	0	0	0	0	0	0	0	0	0	0	0	0	0	0
	Respiration
	QoxA	BC0698	30018880	NP_830511.1	gi|30018880|ref|NP_830511.1|	cytochrome aa3 quinol oxidase polypeptide II			0	0	0	0	0	0	0	0	0	0	0	0	0	0	0	0	1	2
	-	BC1522	30019670	NP_831301.1	gi|30019670|ref|NP_831301.1|	menaquinol-cytochrome c reductase iron-sulfur subunit			0	0	0	0	0	0	0	0	0	0	0	0	3	1	1	2	1	2
	ATP synthesis
	-	BC3230	30021340	NP_832971.1	gi|30021340|ref|NP_832971.1|	F0F1 ATP synthase subunit alpha			10	11	12	3	7	4	5	3	0	19	10	12	8	10	4	10	12	11
	Fatty acid Biosynthesis and metabolism
	-	BC1174	30019329	NP_830960.1	gi|30019329|ref|NP_830960.1|	3-oxoacyl-(acyl carrier protein) synthase II			0	5	5	0	0	0	0	0	0	1	0	0	0	0	0	0	0	0
	Alanine, aspartate and glutamate metabolism
	-	BC0190	30018427	NP_830058.1	gi|30018427|ref|NP_830058.1|	D-fructose-6-phosphate amidotransferase			0	6	6	0	0	0	0	0	0	1	1	1	0	0	0	0	0	0
	-	BC0592	30018778	NP_830409.1	gi|30018778|ref|NP_830409.1|	alanine dehydrogenase			1	6	0	0	0	0	0	0	0	0	0	0	0	0	0	0	0	0
	-	BC3705	gi|XX|ref|AE016877_ATCC14579_4_pos3670539(at)3669373|$gi|XX|ref|AE016877_ATCC14579_5_pos3669422(at)3669162|	AE016877_ATCC14579_4_pos3670539(at)3669373$AE016877_ATCC14579_5_pos3669422(at)3669162	gi|XX|ref|AE016877_ATCC14579_5_pos3669422(at)3669162|$gi|XX|ref|AE016877_ATCC14579_4_pos3670539(at)3669373|	Glutamine synthetase, type I,			2	29	29	0	1	0	6	0	0	11	5	10	1	1	0	2	2	0
	AlD	BC4623	30022698	NP_834329.1	gi|30022698|ref|NP_834329.1|	alanine dehydrogenase			0	0	6	0	0	0	0	0	0	0	0	0	0	0	0	0	0	0
	RocA	BC0344	30018552	NP_830183.1	gi|30018552|ref|NP_830183.1|	1-pyrroline-5-carboxylate dehydrogenase			12	36	34	2	0	1	7	1	2	16	22	30	0	0	2	2	0	0
	Glycine, serine and threonine metabolism
	-	BC4225	30022308	NP_833939.1	gi|30022308|ref|NP_833939.1|	glycine dehydrogenase subunit 1			0	1	5	0	0	0	0	0	0	0	0	0	0	0	0	0	0	0
	-	BC5316	30023347	NP_834978.1	gi|30023347|ref|NP_834978.1|	serine hydroxymethyltransferase			4	11	8	2	1	0	0	0	0	4	1	5	0	0	0	0	0	0
	Asd	BC3799	30021890	NP_833521.1	gi|30021890|ref|NP_833521.1|	aspartate-semialdehyde dehydrogenase			1	10	8	0	0	0	0	0	0	4	7	4	0	0	0	0	0	0
	GcvT	BC4226	30022309	NP_833940.1	gi|30022309|ref|NP_833940.1|	glycine cleavage system aminomethyltransferase T			0	1	4	0	0	0	0	0	0	0	0	0	0	0	0	0	0	0
	TrpA	BC1238	30019391	NP_831022.1	gi|30019391|ref|NP_831022.1|	tryptophan synthase subunit alpha			3	11	21	0	0	0	0	0	0	2	0	0	0	0	0	0	0	0
	TrpB	BC1237	30019390	NP_831021.1	gi|30019390|ref|NP_831021.1|	tryptophan synthase subunit beta			1	5	8	0	0	0	0	0	0	0	0	0	0	0	0	0	0	0
	Cysteine and methionine metabolism
	MetK	BC4761	30022834	NP_834465.1	gi|30022834|ref|NP_834465.1|	S-adenosylmethionine synthetase			0	0	3	0	0	0	0	0	0	0	0	0	0	0	0	0	0	0
	Valine, leucine and isoleucine degradation
	-	BC4162	30022246	NP_833877.1	gi|30022246|ref|NP_833877.1|	leucine dehydrogenase			8	28	21	2	0	2	6	5	1	17	12	19	0	0	1	6	1	3
	Valine, leucine and isoleucine biosynthesis
	NamA	BC2023	30020160	NP_831791.1	gi|30020160|ref|NP_831791.1|	NADPH dehydrogenase NamA			0	2	0	0	0	0	0	0	0	0	0	0	0	0	0	0	0	0
	Other amino acid related proteins
	-	BC4991	30023031	NP_834662.1	gi|30023031|ref|NP_834662.1|	glycine cleavage system protein H			0	3	3	0	0	0	0	0	0	2	2	4	0	0	0	0	0	0
	ArgE	BC4143	30022227	NP_833858.1	gi|30022227|ref|NP_833858.1|	peptidase T			2	4	5	0	0	0	0	0	0	0	2	2	0	0	0	0	0	0
	CsdA(SufS)	BC4981	30023021	NP_834652.1	gi|30023021|ref|NP_834652.1|	cysteine desulfhydrase			0	4	5	0	0	0	0	0	0	5	0	1	0	0	0	0	0	0
	Amino sugar and nucleotide sugar metabolism
	GlmM	BC0188	30018425	NP_830056.1	gi|30018425|ref|NP_830056.1|	phosphoglucosamine mutase			2	8	12	1	0	0	0	0	0	7	2	4	0	0	0	0	0	0
	MurA	BC5288	30023320	NP_834951.1	gi|30023320|ref|NP_834951.1|	UDP-N-acetylglucosamine 1-carboxyvinyltransferase			0	2	1	0	0	0	0	0	0	0	0	0	0	0	0	0	0	0
	Purine metabolism
	-	BC0123	30018373	NP_830004.1	gi|30018373|ref|NP_830004.1|	DNA-directed RNA polymerase subunit beta'			0	0	3	0	0	0	0	0	0	0	0	0	0	0	0	0	0	0
	-	BC0325	30018533	NP_830164.1	gi|30018533|ref|NP_830164.1|	adenylosuccinate lyase			0	3	7	0	0	0	0	0	0	0	0	0	0	0	0	0	0	0
	-	BC5452	30023481	NP_835112.1	gi|30023481|ref|NP_835112.1|	guanosine 5'-monophosphate oxidoreductase			0	0	4	0	0	0	0	0	0	0	0	0	0	0	0	0	0	0
	Adk	BC0152	30018400	NP_830031.1	gi|30018400|ref|NP_830031.1|	adenylate kinase			1	2	2	0	0	0	0	0	0	1	0	2	0	0	0	0	0	0
	deoD	BC1463	30019611	NP_831242.1	gi|30019611|ref|NP_831242.1|	purine nucleoside phosphorylase			0	1	6	0	0	0	0	0	0	0	0	0	0	0	0	0	0	0
	GuaA	BC0296	30018516	NP_830147.1	gi|30018516|ref|NP_830147.1|	bifunctional GMP synthase/glutamine amidotransferase protein			0	1	7	0	0	0	0	0	0	3	0	2	0	0	0	0	0	0
	PnpA	BC3805	30021896	NP_833527.1	gi|30021896|ref|NP_833527.1|	polynucleotide phosphorylase/polyadenylase			0	3	2	0	0	0	0	0	0	0	0	0	0	0	0	0	0	0
	PurH	BC0333	30018541	NP_830172.1	gi|30018541|ref|NP_830172.1|	bifunctional phosphoribosylaminoimidazolecarboxamide formyltransferase/IMP cyclohydrolase			0	2	4	0	0	0	0	0	0	1	0	0	0	0	0	0	0	0
	RplI	BC5468	30023492	NP_835123.1	gi|30023492|ref|NP_835123.1|	adenylosuccinate synthetase			0	13	7	0	0	0	0	0	0	0	0	0	0	0	0	0	0	0
	Pyrimidine metabolism
	PyrG	BC5338	30023369	NP_835000.1	gi|30023369|ref|NP_835000.1|	CTP synthetase			0	1	4	0	0	0	0	0	0	1	0	0	0	0	0	0	0	0
	Glyoxylate and dicarboxylate metabolism
	-	BC2101	30020238	NP_831869.1	gi|30020238|ref|NP_831869.1|	formate--tetrahydrofolate ligase			0	3	5	0	0	0	0	0	0	0	0	2	0	0	0	0	0	0
	Thiamine metabolism
	ThiG	BC0749	30018908	NP_830539.1	gi|30018908|ref|NP_830539.1|	thiazole synthase			0	5	2	0	0	0	0	0	0	0	0	0	0	0	0	0	0	0
	Riboflavin metabolism
	RibH	BC4112	30022199	NP_833830.1	gi|30022199|ref|NP_833830.1|	riboflavin synthase subunit beta			0	20	10	0	0	0	2	2	0	4	2	5	0	0	0	0	0	0
	Nicotinate and nicotinamide metabolism
	NadC	BC4422	30022503	NP_834134.1	gi|30022503|ref|NP_834134.1|	nicotinate-nucleotide pyrophosphorylase			0	4	2	0	0	0	0	0	0	1	0	0	0	0	0	0	0	0
	Biotin metabolism
	-	BC0015	30018288	NP_829919.1	gi|30018288|ref|NP_829919.1|	pyridoxine biosynthesis protein			0	9	15	0	0	0	0	0	0	0	2	2	0	0	0	0	0	0
	Butanoate Metabolism
	-	BC4163	30022247	NP_833878.1	gi|30022247|ref|NP_833878.1|	phosphate butyryltransferase			0	2	1	0	0	0	0	0	0	0	0	0	0	0	0	0	0	0
	FabG	BC1317	30019468	NP_831099.1	gi|30019468|ref|NP_831099.1|	acetoacetyl-CoA reductase			0	1	2	0	0	0	0	0	0	0	0	0	0	0	0	0	0	0
	Toxins
	CytK	BC1110	30019265	NP_830896.1	gi|30019265|ref|NP_830896.1|	cytotoxin K			15	9	30	26	20	19	18	14	7	16	5	7	6	9	0	5	11	6
	EntA	BC5239	30023271	NP_834902.1	gi|30023271|ref|NP_834902.1|	enterotoxin / cell-wall binding protein			59	50	52	8	5	8	20	10	0	67	59	54	42	45	34	53	52	59
	EntB	BC2952	30021068	NP_832699.1	gi|30021068|ref|NP_832699.1|	enterotoxin / cell-wall binding protein			6	5	10	6	12	7	3	6	4	0	0	0	0	0	0	0	1	0
	EntC	BC0813	30018972	NP_830603.1	gi|30018972|ref|NP_830603.1|	enterotoxin / cell-wall binding protein			165	130	146	108	132	93	116	94	59	174	130	150	197	133	140	207	157	260
	EntD	BC3716				This study			11	2	2	1	9	0	2	1	0	0	0	0	0	0	0	0	0	0
	EntFM	BC1953	30020092	NP_831723.1	gi|30020092|ref|NP_831723.1|	Enterotoxin FM			65	51	62	58	57	60	65	62	47	53	48	51	62	61	34	65	69	88
	HblB	BC3102	30021214	NP_832845.1	gi|30021214|ref|NP_832845.1|	Enterotoxin HBL, component B			78	95	151	87	95	58	100	70	41	105	57	86	59	24	40	57	41	52
	HblB'	BC3101	30021213	NP_832844.1	gi|30021213|ref|NP_832844.1|	Enterotoxin HBL, component B'			16	17	28	16	12	11	7	9	5	14	4	8	5	0	0	3	2	2
	HblL1	BC3103	30021215	NP_832846.1	gi|30021215|ref|NP_832846.1|	Enterotoxin HBL, component L1			82	88	122	45	52	35	39	34	13	66	30	52	20	6	6	21	15	27
	HblL2	BC3104	30021216	NP_832847.1	gi|30021216|ref|NP_832847.1|	Enterotoxin HBL, component L2			115	153	206	125	134	88	139	113	54	142	85	139	99	42	37	104	57	77
	HlyI	BC5101	30023138	NP_834769.1	gi|30023138|ref|NP_834769.1|	hemolysin II			52	36	54	15	13	11	11	12	8	55	24	30	9	20	11	10	23	12
	HlyII	BC3523	30021625	NP_833256.1	gi|30021625|ref|NP_833256.1|	hemolysin II			5	0	22	5	1	13	0	0	2	5	0	2	2	0	0	0	1	0
	NheA	BC1809	30019951	NP_831582.1	gi|30019951|ref|NP_831582.1|	Enterotoxin Nhe component A			82	87	111	77	76	48	83	60	31	0	0	0	0	0	0	0	0	0
	NheB	BC1810	30019952	NP_831583.1	gi|30019952|ref|NP_831583.1|	Enterotoxin Nhe, component B			45	45	66	49	52	30	38	37	9	0	0	0	0	0	0	0	0	0
	NheC	BC1811	30019953	NP_831584.1	gi|30019953|ref|NP_831584.1|	Enterotoxin Nhe, component C			10	11	24	7	10	4	7	6	4	0	0	0	0	0	0	0	0	0
	Degradative enzymes & adhesins
	ColC	BC0556	30018742	NP_830373.1	gi|30018742|ref|NP_830373.1|	collagenase			34	17	44	25	22	19	7	10	6	13	0	3	5	2	0	0	3	1
	NprA	BC0602	30018788	NP_830419.1	gi|30018788|ref|NP_830419.1|	bacillolysin			0	0	0	0	0	0	0	0	0	0	0	0	0	1	0	0	2	0
	InhA1	BC1284	30019435	NP_831066.1	gi|30019435|ref|NP_831066.1|	immune inhibitor A1 precursor			0	0	0	0	0	0	0	0	0	7	3	2	0	0	0	1	0	0
	InhA2	BC0666	30018848	NP_830479.1	gi|30018848|ref|NP_830479.1|	immune inhibitor A2 precursor			9	7	13	31	47	42	24	32	19	88	58	58	68	47	44	70	46	71
	PlcC	BC0670	30018852	NP_830483.1	gi|30018852|ref|NP_830483.1|	phospholipase C			5	3	17	12	9	11	3	3	0	17	2	5	16	0	6	3	5	7
	Sph	BC0671	30018853	NP_830484.1	gi|30018853|ref|NP_830484.1|	sphingomyelin phosphodiesterase			4	4	19	12	15	9	12	10	3	39	13	15	15	16	5	13	23	26
	PepF1	BC1193	30019347	NP_830978.1	gi|30019347|ref|NP_830978.1|	oligoendopeptidase F			0	10	4	0	0	0	0	0	0	0	0	0	0	0	0	0	0	0
	IlsA	BC1331	30019482	NP_831113.1	gi|30019482|ref|NP_831113.1|	internalin			4	2	3	16	3	5	13	5	4	3	0	0	1	4	0	0	7	12
	-	BC1431	30019580	NP_831211.1	gi|30019580|ref|NP_831211.1|	peptidase			5	2	2	0	0	0	0	0	0	6	2	1	1	1	0	1	1	2
	NprP2	BC2735	30020857	NP_832488.1	gi|30020857|ref|NP_832488.1|	bacillolysin			25	13	40	49	60	38	31	31	19	124	66	86	70	31	43	60	46	72
	-	BC2827	30020946	NP_832577.1	gi|30020946|ref|NP_832577.1|	chitin binding protein			2	0	1	0	0	0	0	0	0	2	0	1	1	1	0	2	1	0
	-	BC3013	30021128	NP_832759.1	gi|30021128|ref|NP_832759.1|	D-alanyl-D-alanine carboxypeptidase			0	0	0	0	0	0	0	0	0	6	1	2	4	3	2	3	7	3
	-	BC3133	30021243	NP_832874.1	gi|30021243|ref|NP_832874.1|	hydrolase			0	0	0	0	0	0	0	0	0	0	0	0	2	0	0	2	5	0
	HhoA	BC3600	30021701	NP_833332.1	gi|30021701|ref|NP_833332.1|	protease			10	8	9	22	32	10	32	20	6	33	27	34	27	24	19	23	34	49
	-	BC3698	30021795	NP_833426.1	gi|30021795|ref|NP_833426.1|	peptidase			0	0	0	2	1	2	2	0	0	1	0	0	0	0	0	0	0	0
	-	BC3699	30021796	NP_833427.1	gi|30021796|ref|NP_833427.1|	antigen			0	0	0	3	0	0	0	0	0	0	0	0	0	0	0	0	0	0
	PlcA	BC3761	30021854	NP_833485.1	gi|30021854|ref|NP_833485.1|	1-phosphatidylinositol phosphodiesterase precursor			6	4	12	18	20	12	21	15	7	36	19	27	22	21	13	24	28	32
	-	BC3762	30021855	NP_833486.1	gi|30021855|ref|NP_833486.1|	collagenase			0	0	2	0	2	0	0	0	0	0	0	0	0	0	0	0	0	0
	-	BC4514	30022592	NP_834223.1	gi|30022592|ref|NP_834223.1|	D-alanyl-D-alanine carboxypeptidase			0	0	0	0	0	0	0	0	0	1	0	1	2	0	0	2	2	2
	-	BC4614	30022689	NP_834320.1	gi|30022689|ref|NP_834320.1|	Xaa-Pro dipeptidase			0	3	1	0	0	0	0	0	0	0	0	1	0	0	0	0	0	0
	-	BC4678	30022753	NP_834384.1	gi|30022753|ref|NP_834384.1|	aminopeptidase			0	3	4	0	0	0	0	0	0	1	0	2	0	0	0	0	0	0
	ClpP	BC5152	30023185	NP_834816.1	gi|30023185|ref|NP_834816.1|	ATP-dependent Clp protease proteolytic subunit			0	4	3	0	0	0	0	0	0	0	0	0	0	0	0	0	0	0
	Prc	BC5184	30023217	NP_834848.1	gi|30023217|ref|NP_834848.1|	carboxyl-terminal protease			0	0	0	0	0	0	0	0	0	0	0	0	1	0	0	1	2	5
	-	BC5351	30023381	NP_835012.1	gi|30023381|ref|NP_835012.1|	bacillolysin			58	31	62	83	121	82	95	100	47	107	87	86	100	108	80	117	121	151
	-	BC5359	30023389	NP_835020.1	gi|30023389|ref|NP_835020.1|	aminopeptidase Y			0	0	0	0	0	0	0	2	0	0	2	0	7	9	4	12	15	15
	Motility
	Flagella component
	FglE	BC1651	30019797	NP_831428.1	gi|30019797|ref|NP_831428.1|	flagellar hook protein FlgE			14	10	11	10	17	12	14	12	1	0	0	0	0	0	0	0	0	0
	FlaA	BC1657	30019803	NP_831434.1	gi|30019803|ref|NP_831434.1|	flagellin			57	94	106	63	7	57	58	55	38	11	5	0	2	0	0	2	0	0
	FlaB	BC1658	30019804	NP_831435.1	gi|30019804|ref|NP_831435.1|	flagellin			5	16	21	6	62	6	5	4	4	0	0	0	0	0	0	0	0	0
	FlaC	BC1659	30019805	NP_831436.1	gi|30019805|ref|NP_831436.1|	flagellin			7	22	21	5	9	7	6	5	2	2	0	8	0	0	0	0	0	0
	FlgB	BC1641	30019788	NP_831419.1	gi|30019788|ref|NP_831419.1|	flagellar basal body rod protein FlgB			0	2	3	1	2	0	0	1	0	0	0	0	0	0	0	0	0	0
	FlgD	BC1650	30019796	NP_831427.1	gi|30019796|ref|NP_831427.1|	flagellar basal body rod modification protein			1	0	3	2	4	3	2	2	2	0	0	0	0	0	0	0	0	0
	FlgG	BC1671	30019815	NP_831446.1	gi|30019815|ref|NP_831446.1|	flagellar basal body rod protein FlgG			0	0	5	1	1	1	0	0	0	0	0	0	0	0	0	0	0	0
	FlgK	BC1636	30019783	NP_831414.1	gi|30019783|ref|NP_831414.1|	flagellar hook-associated protein FlgK			1	1	8	2	9	8	8	10	3	0	0	0	0	0	0	0	0	0
	FlgL	BC1637	30019784	NP_831415.1	gi|30019784|ref|NP_831415.1|	flagellar hook-associated protein FlgL			0	4	16	6	19	15	13	12	5	0	0	0	0	0	0	0	0	0
	FliD	BC1638	30019785	NP_831416.1	gi|30019785|ref|NP_831416.1|	flagellar capping protein			16	9	25	32	50	38	39	28	6	0	0	0	0	0	0	0	0	0
	Cell wall and cell surface associated proteins
	-	BC0740	30018899	NP_830530.1	gi|30018899|ref|NP_830530.1|	cell wall endopeptidase			4	2	3	0	0	1	0	0	0	0	0	0	0	0	0	0	0	0
	-	BC2929	30021046	NP_832677.1	gi|30021046|ref|NP_832677.1|	peptidoglycan N-acetylglucosamine deacetylase			1	0	0	2	2	2	2	2	2	0	4	2	5	4	2	4	9	9
	-	BC3221	30021331	NP_832962.1	gi|30021331|ref|NP_832962.1|	surface protein			0	0	0	0	0	0	0	0	0	0	0	0	2	0	0	3	0	0
	-	BC3763	XX	AE016877_ATCC14579_1_pos3727906(at)3728601	gi|XX|ref|AE016877_ATCC14579_1_pos3727906(at)3728601|	Cell wall hydrolase,			2	2	4	3	4	3	1	0	4	0	0	0	0	0	0	0	0	0
	-	BC4547	30022623	NP_834254.1	gi|30022623|ref|NP_834254.1|	cell surface protein			8	0	0	50	41	45	36	58	40	4	4	4	10	33	12	4	28	31
	-	BC4548	30022624	NP_834255.1	gi|30022624|ref|NP_834255.1|	cell surface protein			6	0	0	15	17	14	15	16	7	16	15	8	15	16	8	13	18	26
	-	BC4270	30022353	NP_833984.1	gi|30022353|ref|NP_833984.1|	penicillin-binding protein			9	1	5	1	0	1	0	0	0	10	4	4	12	5	7	19	15	6
	CwlA	BC0888	30019043	NP_830674.1	gi|30019043|ref|NP_830674.1|	N-acetylmuramoyl-L-alanine amidase			8	0	1	2	0	1	0	2	0	2	0	0	0	0	0	0	0	2
	CwlE	BC0896	30019051	NP_830682.1	gi|30019051|ref|NP_830682.1|	S-layer protein / peptidoglycan endo-beta-N-acetylglucosaminidase			2	2	2	0	0	0	0	0	0	0	0	0	0	0	0	0	0	0
	CwlB	BC0902	30019057	NP_830688.1	gi|30019057|ref|NP_830688.1|	S-layer protein / N-acetylmuramoyl-L-alanine amidase			2	6	3	0	0	0	0	0	0	0	0	0	0	0	0	0	0	0
	-	BC5196	30023229	NP_834860.1	gi|30023229|ref|NP_834860.1|	N-acetylmuramoyl-L-alanine amidase			55	33	53	26	35	20	21	15	11	58	37	45	57	33	44	57	39	60
	CwlC	BC5234	30023266	NP_834897.1	gi|30023266|ref|NP_834897.1|	N-acetylmuramoyl-L-alanine amidase			51	42	49	33	31	29	45	41	24	63	36	54	30	38	28	38	43	52
	Smc	BC0679	30018861	NP_830492.1	gi|30018861|ref|NP_830492.1|	cell wall-binding protein			41	25	29	6	14	7	6	5	4	38	32	32	39	32	24	46	31	45
	-	BC1911	30020051	NP_831682.1	gi|30020051|ref|NP_831682.1|	N-acetylmuramoyl-L-alanine amidase			0	5	10	0	0	0	0	0	0	2	2	3	0	0	0	0	0	0
	SlpA	BC0991	30019146	NP_830777.1	gi|30019146|ref|NP_830777.1|	S-layer-like domain-containing protein			10	8	10	1	0	0	1	0	0	13	0	10	0	0	0	0	3	2
	Cyk3	BC1991	30020129	NP_831760.1	gi|30020129|ref|NP_831760.1|	putative murein endopeptidase			109	66	120	148	162	145	162	161	91	180	128	149	159	153	120	171	202	233
	-	BC3121	30021232	NP_832863.1	gi|30021232|ref|NP_832863.1|	5'-nucleotidase			5	4	7	2	0	1	0	0	0	9	3	4	6	5	2	2	7	8
	Transporters
	Protein export
	SipA	BC3070	30021185	NP_832816.1	gi|30021185|ref|NP_832816.1|	Signal peptidase I			2	2	2	3	2	2	7	6	2	9	14	5	13	13	7	16	17	17
	ABC transporters
	-	BC0383	30018591	NP_830222.1	gi|30018591|ref|NP_830222.1|	ferrichrome-binding protein			1	0	0	0	0	0	1	0	0	2	0	2	0	0	0	2	2	2
	-	BC0745	30018904	NP_830535.1	gi|30018904|ref|NP_830535.1|	hydroxymethylpyrimidine-binding protein			0	0	2	0	0	0	0	0	0	1	0	0	0	0	0	0	0	0
	-	BC2021	30020158	NP_831789.1	gi|30020158|ref|NP_831789.1|	high-affinity zinc uptake system protein znuA precursor			1	0	0	0	0	0	2	0	0	4	1	0	2	2	0	2	5	3
	-	BC3466	30021569	NP_833200.1	gi|30021569|ref|NP_833200.1|	ferrichrome-binding protein			0	0	0	0	0	0	4	0	0	1	0	0	0	0	0	0	1	2
	-	BC4363	30022444	NP_834075.1	gi|30022444|ref|NP_834075.1|	ferrichrome-binding protein			0	0	0	0	1	1	3	1	0	4	3	2	4	0	0	1	4	5
	-	BC4546	30022622	NP_834253.1	gi|30022622|ref|NP_834253.1|	ferrichrome-binding protein			0	0	0	0	0	0	0	2	0	0	0	0	0	0	0	0	0	1
	FatB	BC5106	30023143	NP_834774.1	gi|30023143|ref|NP_834774.1|	ferric anguibactin-binding protein			0	1	0	0	0	0	2	0	0	10	4	6	4	4	0	6	5	6
	OppA2	BC0215	30018452	NP_830083.1	gi|30018452|ref|NP_830083.1|	oligopeptide-binding protein oppA			0	0	0	0	0	0	0	0	0	3	3	6	0	0	0	0	0	0
	OppA6	BC1179	30019333	NP_830964.1	gi|30019333|ref|NP_830964.1|	oligopeptide-binding protein oppA			0	0	3	0	0	0	0	0	0	6	0	4	0	0	0	0	1	0
	-	BC3738	30021832	NP_833463.1	gi|30021832|ref|NP_833463.1|	Iron(III) dicitrate-binding protein			0	0	0	1	1	0	6	6	2	7	5	3	11	9	2	16	14	14
	Protein folding, stress response and detoxification
	Stress response & detoxification
	-	BC0443	30018651	NP_830282.1	gi|30018651|ref|NP_830282.1|	tellurium resistance protein terD			0	2	2	2	0	0	0	0	0	2	2	2	0	0	0	0	0	0
	-	BC0444	30018652	NP_830283.1	gi|30018652|ref|NP_830283.1|	tellurium resistance protein terD			0	4	2	0	0	0	0	0	0	1	6	4	0	0	0	0	0	0
	-	BC3533	30021635	NP_833266.1	gi|30021635|ref|NP_833266.1|	vancomycin B-type resistance protein vanW			0	0	0	2	0	0	0	0	2	1	1	2	2	1	1	3	4	5
	-	BC4521	30022599	NP_834230.1	gi|30022599|ref|NP_834230.1|	thioredoxin			0	8	6	0	0	0	0	0	0	1	2	3	0	0	0	0	0	0
	AhpC	BC0377	30018585	NP_830216.1	gi|30018585|ref|NP_830216.1|	Alkyl hydroperoxide reductase C22			15	24	29	0	1	0	15	8	0	8	18	18	0	0	0	0	0	4
	AhpF	BC0376	30018584	NP_830215.1	gi|30018584|ref|NP_830215.1|	Alkyl hydroperoxide reductase subunit F			12	36	34	2	0	1	2	1	0	5	13	16	0	0	0	1	0	0
	Dps1	BC2011	30020148	NP_831779.1	gi|30020148|ref|NP_831779.1|	non-specific DNA-binding protein Dps / Iron-binding ferritin-like antioxidant protein / ferroxidase			0	5	13	0	0	0	0	0	0	0	0	0	0	0	0	0	0	0
	Dps2	BC5044	30023083	NP_834714.1	gi|30023083|ref|NP_834714.1|	non-specific DNA-binding protein Dps / Iron-binding ferritin-like antioxidant protein / ferroxidase			0	28	25	0	0	1	7	8	1	3	5	6	0	0	0	3	0	0
	KatA	BC1155	30019310	NP_830941.1	gi|30019310|ref|NP_830941.1|	catalase			20	44	25	4	5	1	10	6	4	16	14	16	0	0	0	2	0	2
	SodA	BC4272	30022355	NP_833986.1	gi|30022355|ref|NP_833986.1|	superoxide dismutase [Mn]			0	3	4	0	0	0	0	0	0	0	0	4	0	0	0	0	0	0
	SodB	BC5445	30023475	NP_835106.1	gi|30023475|ref|NP_835106.1|	superoxide dismutase [Mn]			0	4	2	0	0	0	0	0	0	2	2	2	0	0	0	0	0	0
	Tpx	BC4639	30022714	NP_834345.1	gi|30022714|ref|NP_834345.1|	Thiol peroxidase			0	1	3	0	0	0	0	0	0	0	0	0	0	0	0	0	0	0
	Protein folding
	ClpB	BC1168	30019323	NP_830954.1	gi|30019323|ref|NP_830954.1|	ClpB protein			0	3	0	0	0	0	0	0	0	0	0	0	0	0	0	0	0	0
	DnaK	BC4312	30022393	NP_834024.1	gi|30022393|ref|NP_834024.1|	molecular chaperone DnaK			0	12	11	0	0	0	0	0	0	0	0	0	0	0	0	0	0	0
	GroEL	BC0295	30018515	NP_830146.1	gi|30018515|ref|NP_830146.1|	chaperonin GroEL			32	108	110	6	4	1	19	7	2	53	79	72	1	0	2	7	2	0
	GroES	BC0294	161511213	NP_830145.2	gi|161511213|ref|NP_830145.2|	co-chaperonin GroES			0	12	12	0	0	0	3	4	0	6	6	11	0	0	0	0	0	0
	GrpE	BC4313	30022394	NP_834025.1	gi|30022394|ref|NP_834025.1|	GrpE protein			0	3	4	0	0	0	0	0	0	2	3	3	0	0	0	0	0	0
	Tig	BC4480	30022561	NP_834192.1	gi|30022561|ref|NP_834192.1|	trigger factor			3	13	17	0	0	0	0	0	0	4	6	4	0	0	0	0	0	0
	Others
	Rod shape-determining proteins
	MreC	BC4445	30022526	NP_834157.1	gi|30022526|ref|NP_834157.1|	rod shape-determining protein mreC			0	0	0	0	0	0	0	0	0	1	0	0	0	0	0	0	1	0
	Ribosome components
	RplA	BC0118	161511215	NP_829999.2	gi|161511215|ref|NP_829999.2|	50S ribosomal protein L1			0	2	3	0	0	0	0	0	0	2	2	0	0	0	0	0	0	0
	RplF	BC0146	30018395	NP_830026.1	gi|30018395|ref|NP_830026.1|	50S ribosomal protein L6			1	4	5	0	0	0	0	0	0	0	2	2	0	0	0	0	0	0
	RplJ	BC0119	30018369	NP_830000.1	gi|30018369|ref|NP_830000.1|	50S ribosomal protein L10			0	0	4	0	0	0	0	0	0	0	0	0	0	0	0	0	0	0
	RplK	BC5075	30023112	NP_834743.1	gi|30023112|ref|NP_834743.1|	50S ribosomal protein L11			0	2	3	0	0	0	2	0	0	0	3	0	0	0	0	2	2	0
	RplL	BC0120	30018370	NP_830001.1	gi|30018370|ref|NP_830001.1|	50S ribosomal protein L7/L12			0	2	4	0	0	0	1	0	0	2	2	2	2	0	0	2	0	2
	RplQ	BC0159	30018407	NP_830038.1	gi|30018407|ref|NP_830038.1|	50S ribosomal protein L17			0	2	3	0	0	0	0	0	0	2	0	1	0	0	0	0	0	0
	RplX	BC0142	30018391	NP_830022.1	gi|30018391|ref|NP_830022.1|	50S ribosomal protein L24			0	2	3	0	0	0	0	0	0	0	0	2	0	0	0	0	0	0
	RpsB	BC3825	30021915	NP_833546.1	gi|30021915|ref|NP_833546.1|	30S ribosomal protein S2			0	1	4	0	0	0	0	0	0	0	0	0	0	0	0	0	0	0
	RpsS	BC5476	30023498	NP_835129.1	gi|30023498|ref|NP_835129.1|	30S ribosomal protein S6			0	0	3	0	0	0	0	0	0	0	0	1	0	0	0	0	0	0
	Other ribosome related proteins
	Frr	BC3822	30021912	NP_833543.1	gi|30021912|ref|NP_833543.1|	ribosome recycling factor			1	5	6	0	0	0	1	0	0	5	3	6	0	0	0	0	0	0
	Aminoacyl-tRNA biosynthesis and modification
	AsnC	BC4559	30022634	NP_834265.1	gi|30022634|ref|NP_834265.1|	asparaginyl-tRNA synthetase			0	0	0	0	0	0	0	0	0	2	3	6	0	0	0	0	0	0
	GltX	BC0108	30018358	NP_829989.1	gi|30018358|ref|NP_829989.1|	glutamyl-tRNA synthetase			0	5	4	0	0	0	0	0	0	4	3	1	0	0	0	0	0	0
	Translation apparatus
	FusA	BC0128	30018377	NP_830008.1	gi|30018377|ref|NP_830008.1|	elongation factor G			8	37	49	0	0	0	0	0	0	8	1	15	0	0	0	0	0	0
	Tsf	BC3824	30021914	NP_833545.1	gi|30021914|ref|NP_833545.1|	elongation factor Ts			2	6	15	2	2	1	2	2	0	3	2	2	0	0	0	0	0	0
	Tuf	BC0129	30018378	NP_830009.1	gi|30018378|ref|NP_830009.1|	elongation factor Tu			9	28	37	0	0	0	0	0	0	3	0	4	0	0	0	0	0	0
	Transcription regulators
	-	BC0801	30018960	NP_830591.1	gi|30018960|ref|NP_830591.1|	LytR family transcriptional regulator			0	0	0	0	0	0	0	0	0	2	1	0	0	1	0	0	2	2
	-	BC5265	30023297	NP_834928.1	gi|30023297|ref|NP_834928.1|	membrane-bound transcriptional regulator LytR			1	0	0	0	0	0	0	0	0	4	3	3	2	11	0	4	13	14
	ClpC	BC0102	30018352	NP_829983.1	gi|30018352|ref|NP_829983.1|	negative regulator of genetic competence clpC/mecB			0	19	22	0	0	0	0	0	0	1	0	1	0	0	0	0	0	0
	LytR	BC1969	30020108	NP_831739.1	gi|30020108|ref|NP_831739.1|	LytR family transcriptional regulator			0	0	0	0	0	0	0	0	0	1	0	0	4	0	0	2	6	4
	Other pathway or unknown function
	-	BC2932	30021049	NP_832680.1	gi|30021049|ref|NP_832680.1|	phosphoglycerol transferase			14	4	9	2	0	1	1	0	2	26	9	19	7	1	0	7	10	3
	-	BC2974	XX	AE016877_ATCC14579_6_pos2933350(at)2932412	gi|XX|ref|AE016877_ATCC14579_6_pos2933350(at)2932412|	Gamma-glutamyl phosphate reductase,			0	1	4	0	0	0	0	0	0	0	0	0	0	0	0	0	0	0
	-	BC3699	30021796	NP_833427.1	gi|30021796|ref|NP_833427.1|	antigen			0	0	0	3	0	0	0	0	0	0	0	0	0	0	0	0	0	0
	-	BC3791	30021882	NP_833513.1	gi|30021882|ref|NP_833513.1|	nucleoside-binding protein			0	0	0	0	0	0	0	0	0	0	0	0	0	0	0	0	2	0
	-	BC4023	30022110	NP_833741.1	gi|30022110|ref|NP_833741.1|	acetyl-CoA acetyltransferase			0	7	6	0	0	0	0	0	0	2	3	4	0	0	1	1	0	0
	-	BC5232	30023264	NP_834895.1	gi|30023264|ref|NP_834895.1|	phosphoglycerol transferase			24	6	13	0	0	0	0	0	0	18	4	8	1	0	0	0	5	1
	Proteins of unknown functions
	-	BC0687	30018869	NP_830500.1	gi|30018869|ref|NP_830500.1|	protein BC0687			21	12	10	3	3	4	2	0	0	16	8	8	4	4	4	4	4	9
	-	BC2077	30020214	NP_831845.1	gi|30020214|ref|NP_831845.1|	type VII secretion protein EsxA			0	11	0	0	0	0	0	0	0	15	11	12	9	9	4	13	15	18
	-	BC2078	30020215	NP_831846.1	gi|30020215|ref|NP_831846.1|	protein BC2078			0	0	0	0	0	0	0	0	0	1	0	2	2	0	0	1	1	0
	-	BC2186	30020320	NP_831951.1	gi|30020320|ref|NP_831951.1|	protein BC2186			0	0	0	0	0	0	0	0	0	4	0	0	0	0	0	0	0	2
	-	BC3251	30021360	NP_832991.1	gi|30021360|ref|NP_832991.1|	protein BC3251			5	8	8	0	0	0	0	0	0	8	3	5	2	2	0	2	4	3
	-	BC3527	30021629	NP_833260.1	gi|30021629|ref|NP_833260.1|	DNA mismatch repair protein MutT			0	2	2	9	10	10	10	14	5	15	14	11	21	11	9	21	12	17
	-	BC4062	30022149	NP_833780.1	gi|30022149|ref|NP_833780.1|	protein BC4062			0	0	0	0	0	0	3	2	0	2	2	3	0	0	0	2	5	2
	-	BC5360	30023390	NP_835021.1	gi|30023390|ref|NP_835021.1|	protein BC5360			2	4	4	5	7	5	4	4	2	6	5	8	8	8	5	9	8	9
	-	bcere0015_11440	XX	AE016877_ATCC14579_6_pos1251766(at)1251290	gi|XX|ref|AE016877_ATCC14579_6_pos1251766(at)1251290|	protein bcere0015_11440,			4	2	3	2	2	3	2	4	0	10	7	10	7	6	4	6	9	6
	-	Bthur0005_31870	XX	AE016877_ATCC14579_6_pos3493156(at)3492689	gi|XX|ref|AE016877_ATCC14579_6_pos3493156(at)3492689|	protein bthur0005_31870,			8	6	9	5	5	3	6	5	0	13	11	11	3	4	4	3	6	7
	Phagic proteins of unknown functions
	-	BC1859	30020001	NP_831632.1	gi|30020001|ref|NP_831632.1|	Phage protein			0	0	10	0	0	0	0	0	0	1	0	2	0	0	0	0	0	0
	-	BC1862	30020004	NP_831635.1	gi|30020004|ref|NP_831635.1|	Phage protein			4	22	30	2	2	0	0	0	0	12	15	10	0	0	0	0	2	1
	-	BC1883	30020025	NP_831656.1	gi|30020025|ref|NP_831656.1|	Phage protein			0	4	4	0	0	0	0	0	0	0	2	2	0	0	0	0	0	0
	-	BC1890	30020032	NP_831663.1	gi|30020032|ref|NP_831663.1|	Phage protein			0	6	11	0	0	0	3	1	0	3	0	0	2	0	0	4	0	0
	-	BC1892	30020034	NP_831665.1	gi|30020034|ref|NP_831665.1|	Phage protein			0	2	6	0	0	0	0	0	0	2	0	4	0	0	0	0	0	0
	-	BC1893	30020035	NP_831666.1	gi|30020035|ref|NP_831666.1|	scaffold protein			1	20	17	2	3	2	2	2	2	13	8	13	2	0	1	10	1	2
	-	BC1894	30020036	NP_831667.1	gi|30020036|ref|NP_831667.1|	Phage protein			4	85	132	2	16	14	0	7	7	84	51	99	27	11	20	31	14	19
	-	BC1898	30020040	NP_831671.1	gi|30020040|ref|NP_831671.1|	Phage protein			0	3	4	0	0	0	0	0	0	3	6	6	0	0	0	0	0	0
	-	BC1901	30020042	NP_831673.1	gi|30020042|ref|NP_831673.1|	Phage protein			4	22	34	3	5	4	6	3	3	17	12	25	8	3	6	9	5	3
	-	BC1902	30020043	NP_831674.1	gi|30020043|ref|NP_831674.1|	Phage protein			4	11	14	0	1	0	2	0	0	9	7	9	2	1	2	3	3	3
	-	BC1904	30020045	NP_831676.1	gi|30020045|ref|NP_831676.1|	Phage protein			1	12	12	2	2	2	0	0	0	2	3	2	2	0	0	2	2	0
