# Supplementary material for: Proteomics identifies Bacillus cereus EntD as a pivotal protein for the production of numerous virulence factors
Source: Front Microbiol. 2015 Oct 7;6:1004. doi: 10.3389/fmicb.2015.01004 (PMC4595770; doi:10.3389/fmicb.2015.01004)
Supplement: Supplementary file 7 [file Table7.XLSX]

## Sheet: Table S7
log2(Fold change) scale
-15
				From -15 to -2.5
-2.5
				From -2.5 to -1.5
-1.5
				From -1.5 to -1
-1
				From -1 to -0.5
-0.5
				From -0.5 to 0
0
				From 0 to 0.5
0.5
				From 0.5 to 1
1
				From 1 to 1.5
1.5
				From 1.5 to 2.5
2.5
				From 2.5 to 15
15
				ND
pvaluemax
0.05
Table S7. Abundance ratios of extracellular proteins and their statistical significance
NA = non annotated							Bacillus cereus	DentD versus WT										From -15 to -2.5
							Growth phases	EE			LE			S				From -2.5 to -1.5
		Protéin ID	Gene Number	Protein GI	NCBI Protein reference	Accession	Functional annotation and designation	Log2 (fold-change)	p-value	0 ou 1	Log2 (fold-change)	p-value	0 ou 1	Log2 (fold-change)	p-value	0 ou 1		From -1 to -0.5
		Metabolism																From -0.5 to 0
		Carbohydrate transport																From 0 to 0.5
		Ccr	BC5320	30023351	NP_834982.1	gi|30023351|ref|NP_834982.1|	PTS system, glucose-specific IIA component	-1.10818	0.0130338	1	0.335598	0.0841096	0	-0.441438	0.144419	0		From 0.5 to 1
		FrvX	BC4693	30022768	NP_834399.1	gi|30022768|ref|NP_834399.1|	deblocking aminopeptidase	-0.583349	0.293941	0	0.335598	0.0841096	0	-0.441438	0.144419	0		From 1 to 1.5
		FrxX	BC4571	30022646	NP_834277.1	gi|30022646|ref|NP_834277.1|	deblocking aminopeptidase	-0.0794659	0.427414	0	0.335598	0.0841096	0	-0.441438	0.144419	0		From 1.5 to 2.5
		PtsH	BC4049	30022136	NP_833767.1	gi|30022136|ref|NP_833767.1|	phosphocarrier protein HPr	-0.619413	0.251628	0	0.335598	0.0841096	0	-0.441438	0.144419	0		From 2.5 to 15
		PtsI	BC4048	30022135	NP_833766.1	gi|30022135|ref|NP_833766.1|	phosphoenolpyruvate-protein phosphotransferase	-2.06573	0.000536748	1	0.335598	0.0841096	0	-0.441438	0.144419	0		ND
		Glycolysis/gluconeogenesis
		-	BC5137	NA	AE016877_ATCC14579_4_pos5040921(at)5040562$AE016877_ATCC14579_4_pos5041359(at)5040922	gi|XX|ref|AE016877_ATCC14579_4_pos5040921(at)5040562|$gi|XX|ref|AE016877_ATCC14579_4_pos5041359(at)5040922|	Triosephosphate isomerase,	-0.451454	0.292032	0	0.335598	0.0841096	0	-0.441438	0.144419	0
		-	BC5138	NA	AE016877_ATCC14579_4_pos5042550(at)5042119$AE016877_ATCC14579_6_pos5042197(at)5041349	gi|XX|ref|AE016877_ATCC14579_4_pos5042550(at)5042119|$gi|XX|ref|AE016877_ATCC14579_6_pos5042197(at)5041349|	Phosphoglycerate kinase,	-1.27359	0.0308886	1	0.335598	0.0841096	0	-0.441438	0.144419	0
		Eno	BC5135	30023172	NP_834803.1	gi|30023172|ref|NP_834803.1|	phosphopyruvate hydratase	-0.543753	0.13375	0	0.335598	0.0841096	0	-0.441438	0.144419	0
		Fba	BC5335	30023366	NP_834997.1	gi|30023366|ref|NP_834997.1|	fructose-bisphosphate aldolase	-1.10092	0.0879416	0	0.335598	0.0841096	0	-0.441438	0.144419	0
		GapA2	BC5140	30023174	NP_834805.1	gi|30023174|ref|NP_834805.1|	glyceraldehyde-3-phosphate dehydrogenase	-0.645181	0.137129	0	-0.0749479	0.430139	0	-0.441438	0.144419	0
		GapN	BC0868	30019023	NP_830654.1	gi|30019023|ref|NP_830654.1|	NADP-dependent glyceraldehyde-3-phosphate dehydrogenase	-0.363931	0.151775	0	0.335598	0.0841096	0	-0.332199	0.246105	0
		Gpi	BC4898	30022940	NP_834571.1	gi|30022940|ref|NP_834571.1|	glucose-6-phosphate isomerase	-0.240903	0.347956	0	0.335598	0.0841096	0	-1.43373	0.11327	0
		PdhC	BC3971	30022059	NP_833690.1	gi|30022059|ref|NP_833690.1|	branched-chain alpha-keto acid dehydrogenase subunit E2	-1.52799	0.05833	0	0.335598	0.0841096	0	-0.441438	0.144419	0
		PdhD	BC3970	30022058	NP_833689.1	gi|30022058|ref|NP_833689.1|	dihydrolipoamide dehydrogenase	-0.439412	0.202048	0	0.335598	0.0841096	0	-1.45686	NaN	0
		Pfk	BC4600	30022675	NP_834306.1	gi|30022675|ref|NP_834306.1|	6-phosphofructokinase	-0.254979	0.36498	0	0.335598	0.0841096	0	-0.760287	NaN	0
		Pgm4	BC5136	30023173	NP_834804.1	gi|30023173|ref|NP_834804.1|	phosphoglyceromutase	-1.43455	0.0331921	1	0.335598	0.0841096	0	-0.441438	0.144419	0
		PycA	BC3947	30022035	NP_833666.1	gi|30022035|ref|NP_833666.1|	pyruvate carboxylase	-0.32967	0.237466	0	0.335598	0.0841096	0	-0.441438	0.144419	0
		PykI	BC4599	30022674	NP_834305.1	gi|30022674|ref|NP_834305.1|	pyruvate kinase	-2.69725	0.066066	0	0.335598	0.0841096	0	-0.441438	0.144419	0
		Pta	BC5387	30023417	NP_835048.1	gi|30023417|ref|NP_835048.1|	phosphotransacetylase	-0.705874	0.194066	0	0.335598	0.0841096	0	-0.441438	0.144419	0
		TCA
		-	BC1252	30019405	NP_831036.1	gi|30019405|ref|NP_831036.1|	alpha-ketoglutarate decarboxylase	-0.905221	0.198732	0	0.335598	0.0841096	0	-0.441438	0.144419	0
		Acn	BC3616	30021715	NP_833346.1	gi|30021715|ref|NP_833346.1|	aconitate hydratase	-0.14589	0.410065	0	0.335598	0.0841096	0	-0.441438	0.144419	0
		FumB	BC1712	30019856	NP_831487.1	gi|30019856|ref|NP_831487.1|	fumarate hydratase	-0.400433	0.0766109	0	0.335598	0.0841096	0	-0.441438	0.144419	0
		Icd	BC4593	30022668	NP_834299.1	gi|30022668|ref|NP_834299.1|	isocitrate dehydrogenase	-0.953086	0.0965374	0	0.335598	0.0841096	0	-0.441438	0.144419	0
		Mdh	BC4592	30022667	NP_834298.1	gi|30022667|ref|NP_834298.1|	malate dehydrogenase	-0.822302	0.135592	0	0.335598	0.0841096	0	-0.441438	0.144419	0
		-	BC4604	30022679	NP_834310.1	gi|30022679|ref|NP_834310.1|	NAD-dependent malic enzyme	-1.38154	0.106768	0	0.335598	0.0841096	0	-0.441438	0.144419	0
		Pentose phosphate
		DeoC	BC1820	30019962	NP_831593.1	gi|30019962|ref|NP_831593.1|	deoxyribose-phosphate aldolase	5.29913	0.000334827	1	0.335598	0.0841096	0	0.765893	0.127619	0
		Tkt	BC3682	30021779	NP_833410.1	gi|30021779|ref|NP_833410.1|	transketolase	-2.64796	7.15551e-05	1	0.335598	0.0841096	0	-0.441438	0.144419	0
		Oxidative phosphorylation
		QoxA	BC0698	30018880	NP_830511.1	gi|30018880|ref|NP_830511.1|	cytochrome aa3 quinol oxidase polypeptide II	0.241289	0.21872	0	0.335598	0.0841096	0	0.522479	0.174765	0
		-	BC1522	30019670	NP_831301.1	gi|30019670|ref|NP_831301.1|	menaquinol-cytochrome c reductase iron-sulfur subunit	0.241289	0.21872	0	1.6794	0.00441888	1	0.959919	0.0161857	1
		ATP synthesis
		-	BC3230	30021340	NP_832971.1	gi|30021340|ref|NP_832971.1|	F0F1 ATP synthase subunit alpha	0.505345	0.0432909	1	0.876626	0.0472136	1	1.52444	0.00376362	1
		Fatty acid Biosynthesis and metabolism
		-	BC1174	30019329	NP_830960.1	gi|30019329|ref|NP_830960.1|	3-oxoacyl-(acyl carrier protein) synthase II	-1.32718	0.0797289	0	0.335598	0.0841096	0	-0.441438	0.144419	0
		Alanine, aspartate and glutamate metabolism
		-	BC0190	30018427	NP_830058.1	gi|30018427|ref|NP_830058.1|	D-fructose-6-phosphate amidotransferase	-0.883417	0.140734	0	0.335598	0.0841096	0	-0.441438	0.144419	0
		-	BC0592	30018778	NP_830409.1	gi|30018778|ref|NP_830409.1|	alanine dehydrogenase	-1.50047	0.142608	0	0.335598	0.0841096	0	-0.441438	0.144419	0
		-	BC3705	gi|XX|ref|AE016877_ATCC14579_4_pos3670539(at)3669373|$gi|XX|ref|AE016877_ATCC14579_5_pos3669422(at)3669162|	AE016877_ATCC14579_4_pos3670539(at)3669373$AE016877_ATCC14579_5_pos3669422(at)3669162	gi|XX|ref|AE016877_ATCC14579_5_pos3669422(at)3669162|$gi|XX|ref|AE016877_ATCC14579_4_pos3670539(at)3669373|	Glutamine synthetase, type I,	-0.723206	0.195927	0	0.644028	0.0650145	0	-0.486333	0.327606	0
		AlD	BC4623	30022698	NP_834329.1	gi|30022698|ref|NP_834329.1|	alanine dehydrogenase	-1.05533	0.196185	0	0.335598	0.0841096	0	-0.441438	0.144419	0
		RocA	BC0344	30018552	NP_830183.1	gi|30018552|ref|NP_830183.1|	1-pyrroline-5-carboxylate dehydrogenase	0.120202	0.39224	0	0.153286	0.433478	0	-1.66812	0.0569699	0
		Glycine, serine and threonine metabolism
		-	BC4225	30022308	NP_833939.1	gi|30022308|ref|NP_833939.1|	glycine dehydrogenase subunit 1	-1.09854	0.112784	0	0.335598	0.0841096	0	-0.441438	0.144419	0
		-	BC5316	30023347	NP_834978.1	gi|30023347|ref|NP_834978.1|	serine hydroxymethyltransferase	-0.749103	0.0848904	0	-0.630346	0.14054	0	-0.441438	0.144419	0
		Asd	BC3799	30021890	NP_833521.1	gi|30021890|ref|NP_833521.1|	aspartate-semialdehyde dehydrogenase	0.159744	0.405969	0	0.335598	0.0841096	0	-0.441438	0.144419	0
		GcvT	BC4226	30022309	NP_833940.1	gi|30022309|ref|NP_833940.1|	glycine cleavage system aminomethyltransferase T	-0.953086	0.0965374	0	0.335598	0.0841096	0	-0.441438	0.144419	0
		TrpA	BC1238	30019391	NP_831022.1	gi|30019391|ref|NP_831022.1|	tryptophan synthase subunit alpha	-2.56176	0.0229132	1	0.335598	0.0841096	0	-0.441438	0.144419	0
		TrpB	BC1237	30019390	NP_831021.1	gi|30019390|ref|NP_831021.1|	tryptophan synthase subunit beta	-2.07167	0.0170028	1	0.335598	0.0841096	0	-0.441438	0.144419	0
		Cysteine and methionine metabolism
		MetK	BC4761	30022834	NP_834465.1	gi|30022834|ref|NP_834465.1|	S-adenosylmethionine synthetase	-0.548037	0.212005	0	0.335598	0.0841096	0	-0.441438	0.144419	0
		Valine, leucine and isoleucine degradation
		-	BC4162	30022246	NP_833877.1	gi|30022246|ref|NP_833877.1|	leucine dehydrogenase	0.0886255	0.412137	0	-0.451797	0.274733	0	-0.453176	0.217428	0
		Valine, leucine and isoleucine biosynthesis
		NamA	BC2023	30020160	NP_831791.1	gi|30020160|ref|NP_831791.1|	NADPH dehydrogenase NamA	-0.467887	0.261002	0	0.335598	0.0841096	0	-0.441438	0.144419	0
		Other amino acid related proteins
		-	BC4991	30023031	NP_834662.1	gi|30023031|ref|NP_834662.1|	glycine cleavage system protein H	0.68254	0.100709	0	0.335598	0.0841096	0	-0.441438	0.144419	0
		ArgE	BC4143	30022227	NP_833858.1	gi|30022227|ref|NP_833858.1|	peptidase T	-0.599029	0.105971	0	0.335598	0.0841096	0	-0.441438	0.144419	0
		CsdA(SufS)	BC4981	30023021	NP_834652.1	gi|30023021|ref|NP_834652.1|	cysteine desulfhydrase	-0.111644	0.445499	0	0.335598	0.0841096	0	-0.441438	0.144419	0
		Amino sugar and nucleotide sugar metabolism
		GlmM	BC0188	30018425	NP_830056.1	gi|30018425|ref|NP_830056.1|	phosphoglucosamine mutase	-0.297416	0.268562	0	-0.0749479	0.430139	0	-0.441438	0.144419	0
		MurA	BC5288	30023320	NP_834951.1	gi|30023320|ref|NP_834951.1|	UDP-N-acetylglucosamine 1-carboxyvinyltransferase	-0.667621	0.120695	0	0.335598	0.0841096	0	-0.441438	0.144419	0
		Purine metabolism
		-	BC0123	30018373	NP_830004.1	gi|30018373|ref|NP_830004.1|	DNA-directed RNA polymerase subunit beta'	-0.548037	0.212005	0	0.335598	0.0841096	0	-0.441438	0.144419	0
		-	BC0325	30018533	NP_830164.1	gi|30018533|ref|NP_830164.1|	adenylosuccinate lyase	-1.62724	0.0661437	0	0.335598	0.0841096	0	-0.441438	0.144419	0
		-	BC5452	30023481	NP_835112.1	gi|30023481|ref|NP_835112.1|	guanosine 5'-monophosphate oxidoreductase	-0.737655	0.203091	0	0.335598	0.0841096	0	-0.441438	0.144419	0
		Adk	BC0152	30018400	NP_830031.1	gi|30018400|ref|NP_830031.1|	adenylate kinase	-0.172971	0.333173	0	0.335598	0.0841096	0	-0.441438	0.144419	0
		deoD	BC1463	30019611	NP_831242.1	gi|30019611|ref|NP_831242.1|	purine nucleoside phosphorylase	-1.23066	0.124395	0	0.335598	0.0841096	0	-0.441438	0.144419	0
		GuaA	BC0296	30018516	NP_830147.1	gi|30018516|ref|NP_830147.1|	bifunctional GMP synthase/glutamine amidotransferase protein	-0.0388667	0.481399	0	0.335598	0.0841096	0	-0.441438	0.144419	0
		PnpA	BC3805	30021896	NP_833527.1	gi|30021896|ref|NP_833527.1|	polynucleotide phosphorylase/polyadenylase	-1.0443	0.0824586	0	0.335598	0.0841096	0	-0.441438	0.144419	0
		PurH	BC0333	30018541	NP_830172.1	gi|30018541|ref|NP_830172.1|	bifunctional phosphoribosylaminoimidazolecarboxamide formyltransferase/IMP cyclohydrolase	-0.782599	0.104097	0	0.335598	0.0841096	0	-0.441438	0.144419	0
		RplI	BC5468	30023492	NP_835123.1	gi|30023492|ref|NP_835123.1|	adenylosuccinate synthetase	-2.52974	0.0913554	0	0.335598	0.0841096	0	-0.441438	0.144419	0
		Pyrimidine metabolism
		PyrG	BC5338	30023369	NP_835000.1	gi|30023369|ref|NP_835000.1|	CTP synthetase	-0.595197	0.178026	0	0.335598	0.0841096	0	-0.441438	0.144419	0
		Glyoxylate and dicarboxylate metabolism
		-	BC2101	30020238	NP_831869.1	gi|30020238|ref|NP_831869.1|	formate--tetrahydrofolate ligase	-0.70804	0.181187	0	0.335598	0.0841096	0	-0.441438	0.144419	0
		Thiamine metabolism
		ThiG	BC0749	30018908	NP_830539.1	gi|30018908|ref|NP_830539.1|	thiazole synthase	-1.37821	0.116919	0	0.335598	0.0841096	0	-0.441438	0.144419	0
		Riboflavin metabolism
		RibH	BC4112	30022199	NP_833830.1	gi|30022199|ref|NP_833830.1|	riboflavin synthase subunit beta	-0.870859	0.233464	0	0.335598	0.0841096	0	-1.47963	NaN	0
		Nicotinate and nicotinamide metabolism
		NadC	BC4422	30022503	NP_834134.1	gi|30022503|ref|NP_834134.1|	nicotinate-nucleotide pyrophosphorylase	-0.863006	0.154346	0	0.335598	0.0841096	0	-0.441438	0.144419	0
		Biotin metabolism
		-	BC0015	30018288	NP_829919.1	gi|30018288|ref|NP_829919.1|	pyridoxine biosynthesis protein	-1.38022	0.116936	0	0.335598	0.0841096	0	-0.441438	0.144419	0
		Butanoate Metabolism
		-	BC4163	30022247	NP_833878.1	gi|30022247|ref|NP_833878.1|	phosphate butyryltransferase	-0.667621	0.120695	0	0.335598	0.0841096	0	-0.441438	0.144419	0
		FabG	BC1317	30019468	NP_831099.1	gi|30019468|ref|NP_831099.1|	acetoacetyl-CoA reductase	-0.609067	NaN	0	0.335598	0.0841096	0	-0.441438	0.144419	0
		Enterotoxins						67
		CytK	BC1110	30019265	NP_830896.1	gi|30019265|ref|NP_830896.1|	cytotoxin K	-0.62395	0.138543	0	-1.67065	0.00880101	1	-1.02714	0.0119943	1
		EntA	BC5239	30023271	NP_834902.1	gi|30023271|ref|NP_834902.1|	enterotoxin / cell-wall binding protein	0.370849	0.154355	0	2.66664	0.000307754	1	2.22294	0.000772987	1
		EntB	BC2952	30021068	NP_832699.1	gi|30021068|ref|NP_832699.1|	enterotoxin / cell-wall binding protein	-2.69485	0.00169524	1	-2.85748	0.00205161	1	-2.40858	0.013336	1
		EntC	BC0813	30018972	NP_830603.1	gi|30018972|ref|NP_830603.1|	enterotoxin / cell-wall binding protein	0.236549	0.243473	0	0.815215	0.00155134	1	0.85316	0.00402686	1
		EntD	BC3716				This study	-2.55744	0.00317299	0	-1.65857	0.00164315	0	-1.26857	NaN	0
		EntFM	BC1953	30020092	NP_831723.1	gi|30020092|ref|NP_831723.1|	Enterotoxin FM	-0.00259114	0.49706	0	0.130209	0.28469	0	-0.0511129	0.384743	0
		HblB	BC3102	30021214	NP_832845.1	gi|30021214|ref|NP_832845.1|	Enterotoxin HBL, component B	-0.0967111	0.252558	0	-0.627472	0.0384413	1	-0.790792	0.00576542	1
		HblB'	BC3101	30021213	NP_832844.1	gi|30021213|ref|NP_832844.1|	Enterotoxin HBL, component B'	-0.912137	0.0137477	1	-2.23578	0.003794	1	-1.62763	0.00228486	1
		HblL1	BC3103	30021215	NP_832846.1	gi|30021215|ref|NP_832846.1|	Enterotoxin HBL, component L1	-0.732592	0.0105177	1	-1.70526	0.00107772	1	-0.723781	0.022998	1
		HblL2	BC3104	30021216	NP_832847.1	gi|30021216|ref|NP_832847.1|	Enterotoxin HBL, component L2	-0.0903316	0.225764	0	-0.690222	0.0313767	1	-0.648269	0.0313853	1
		HlyI	BC5101	30023138	NP_834769.1	gi|30023138|ref|NP_834769.1|	hemolysin II	-0.200136	0.325592	0	0.393148	0.209637	0	0.140216	0.389511	0
		HlyII	BC3523	30021625	NP_833256.1	gi|30021625|ref|NP_833256.1|	hemolysin II	-1.24532	0.179059	0	-2.01162	0.11658	0	-0.960193	0.236121	0
		NheA	BC1809	30019951	NP_831582.1	gi|30019951|ref|NP_831582.1|	Enterotoxin Nhe component A	-6.27641	0.000271776	1	-5.7263	0.000244644	1	-6.16845	0.000230699	1
		NheB	BC1810	30019952	NP_831583.1	gi|30019952|ref|NP_831583.1|	Enterotoxin Nhe, component B	-5.4339	0.000285216	1	-5.11541	0.000337696	1	-5.0852	0.00567713	1
		NheC	BC1811	30019953	NP_831584.1	gi|30019953|ref|NP_831584.1|	Enterotoxin Nhe, component C	-3.63803	0.00116094	1	-2.61997	0.0027609	1	-3.09701	7.81758e-05	1
		Degradative enzymes & adhesins
		ColC	BC0556	30018742	NP_830373.1	gi|30018742|ref|NP_830373.1|	collagenase	-2.26965	0.0254477	1	-2.58722	0.00036511	1	-2.26002	0.00492053	1
		NprA	BC0602	30018788	NP_830419.1	gi|30018788|ref|NP_830419.1|	bacillolysin	0.241289	0.21872	0	0.751937	0.102425	0	0.338456	0.340015	0
		InhA1	BC1284	30019435	NP_831066.1	gi|30019435|ref|NP_831066.1|	immune inhibitor A1 precursor	2.50624	0.0123678	1	0.335598	0.0841096	0	-0.0133492	0.48995	0
		InhA2	BC0666	30018848	NP_830479.1	gi|30018848|ref|NP_830479.1|	immune inhibitor A2 precursor	2.94733	0.000258486	1	0.696399	0.00559985	1	0.892435	0.0109741	1
		PlcC	BC0670	30018852	NP_830483.1	gi|30018852|ref|NP_830483.1|	phospholipase C	0.224547	0.397112	0	-0.275868	0.348321	0	0.751934	0.058701	0
		Sph	BC0671	30018853	NP_830484.1	gi|30018853|ref|NP_830484.1|	sphingomyelin phosphodiesterase	1.58684	0.042809	1	0.291212	0.243283	0	0.947836	0.0285277	1
		PepF1	BC1193	30019347	NP_830978.1	gi|30019347|ref|NP_830978.1|	oligoendopeptidase F	-2.12199	0.111533	0	0.335598	0.0841096	0	-0.441438	0.144419	0
		IlsA	BC1331	30019482	NP_831113.1	gi|30019482|ref|NP_831113.1|	internalin	-0.918841	0.137415	0	-1.45679	0.125073	0	-0.529291	0.227072	0
		-	BC1431	30019580	NP_831211.1	gi|30019580|ref|NP_831211.1|	peptidase	0.0588691	0.470301	0	1.01694	NaN	0	0.757715	0.0258875	1
		NprP2	BC2735	30020857	NP_832488.1	gi|30020857|ref|NP_832488.1|	bacillolysin	2.03765	0.00107212	1	0.27992	0.179191	0	0.736002	0.004102	1
		-	BC2827	30020946	NP_832577.1	gi|30020946|ref|NP_832577.1|	chitin binding protein	0.0685764	0.462669	0	1.01694	NaN	0	0.593765	0.190936	0
		-	BC3133	30021243	NP_832874.1	gi|30021243|ref|NP_832874.1|	hydrolase	0.241289	0.21872	0	0.956828	0.0858641	0	1.35906	0.132673	0
		HhoA	BC3600	30021701	NP_833332.1	gi|30021701|ref|NP_833332.1|	protease	1.89856	0.000351102	1	0.487831	0.0789606	0	0.597691	0.104585	0
		-	BC3698	30021795	NP_833426.1	gi|30021795|ref|NP_833426.1|	peptidase	0.599178	0.0844447	0	-1.10005	0.0227187	1	-1.02127	0.0670582	0
		-	BC3699	30021796	NP_833427.1	gi|30021796|ref|NP_833427.1|	antigen	0.241289	0.21872	0	-0.655405	0.252835	0	-0.441438	0.144419	0
		PlcA	BC3761	30021854	NP_833485.1	gi|30021854|ref|NP_833485.1|	1-phosphatidylinositol phosphodiesterase precursor	2.04701	0.000572133	1	0.475355	0.0243097	1	0.630722	0.00748336	1
		-	BC3762	30021855	NP_833486.1	gi|30021855|ref|NP_833486.1|	collagenase	-0.32967	0.237466	0	-0.333362	0.292074	0	-0.441438	0.144419	0
		-	BC4614	30022689	NP_834320.1	gi|30022689|ref|NP_834320.1|	Xaa-Pro dipeptidase	-0.492637	0.257562	0	0.335598	0.0841096	0	-0.441438	0.144419	0
		-	BC4678	30022753	NP_834384.1	gi|30022753|ref|NP_834384.1|	aminopeptidase	-0.36433	0.274279	0	0.335598	0.0841096	0	-0.441438	0.144419	0
		ClpP	BC5152	30023185	NP_834816.1	gi|30023185|ref|NP_834816.1|	ATP-dependent Clp protease proteolytic subunit	-1.34271	0.0720836	0	0.335598	0.0841096	0	-0.441438	0.144419	0
		Prc	BC5184	30023217	NP_834848.1	gi|30023217|ref|NP_834848.1|	carboxyl-terminal protease	0.241289	0.21872	0	0.679396	NaN	0	1.38341	0.046611	1
		-	BC5351	30023381	NP_835012.1	gi|30023381|ref|NP_835012.1|	bacillolysin	1.10156	0.0102804	1	0.349468	0.0527826	0	0.35262	0.011657	1
		-	BC5359	30023389	NP_835020.1	gi|30023389|ref|NP_835020.1|	aminopeptidase Y	1.0871	0.176871	0	3.23863	0.00327396	1	2.82135	0.000331261	1
		Motility
		Flagella component
		FglE	BC1651	30019797	NP_831428.1	gi|30019797|ref|NP_831428.1|	flagellar hook protein FlgE	-3.45937	0.0131187	1	-3.45272	0.000597664	1	-3.49276	0.025156	1
		FlaA	BC1657	30019803	NP_831434.1	gi|30019803|ref|NP_831434.1|	flagellin	-3.50342	8.40965e-05	1	-4.54228	0.0429991	1	-5.28944	8.51799e-05	1
		FlaB	BC1658	30019804	NP_831435.1	gi|30019804|ref|NP_831435.1|	flagellin	-3.50027	0.00557153	1	-4.22009	0.119736	0	-2.83302	0.00415465	1
		FlaC	BC1659	30019805	NP_831436.1	gi|30019805|ref|NP_831436.1|	flagellin	-1.72987	0.0283055	1	-2.652	0.00138214	1	-2.71281	7.47863e-05	1
		FlgB	BC1641	30019788	NP_831419.1	gi|30019788|ref|NP_831419.1|	flagellar basal body rod protein FlgB	-0.999414	0.0461919	1	-0.604844	0.114436	0	-0.797005	0.0631958	0
		FlgD	BC1650	30019796	NP_831427.1	gi|30019796|ref|NP_831427.1|	flagellar basal body rod modification protein	-0.875126	0.0949159	0	-1.652	0.00328238	1	-2.0264	0.0118142	1
		FlgG	BC1671	30019815	NP_831446.1	gi|30019815|ref|NP_831446.1|	flagellar basal body rod protein FlgG	-0.905221	0.198732	0	-0.664402	0.0101384	1	-0.441438	0.144419	0
		FlgK	BC1636	30019783	NP_831414.1	gi|30019783|ref|NP_831414.1|	flagellar hook-associated protein FlgK	-1.64596	0.0786044	0	-2.53621	0.026087	1	-3.28805	0.001812	1
		FlgL	BC1637	30019784	NP_831415.1	gi|30019784|ref|NP_831415.1|	flagellar hook-associated protein FlgL	-2.38019	0.101541	0	-3.49396	0.0119692	1	-3.75397	0.00011138	1
		FliD	BC1638	30019785	NP_831416.1	gi|30019785|ref|NP_831416.1|	flagellar capping protein	-3.84301	0.00747358	1	-5.00655	0.000301872	1	-4.85495	0.0125551	1
		Cell wall and cell surface associated proteins
		-	BC0740	30018899	NP_830530.1	gi|30018899|ref|NP_830530.1|	cell wall endopeptidase	-1.80219	0.03864	1	-0.124722	0.408675	0	-0.441438	0.144419	0
		-	BC2929	30021046	NP_832677.1	gi|30021046|ref|NP_832677.1|	peptidoglycan N-acetylglucosamine deacetylase	1.40881	0.135207	0	0.912959	0.00626809	1	1.02197	0.0429069	1
		-	BC3221	30021331	NP_832962.1	gi|30021331|ref|NP_832962.1|	surface protein	0.241289	0.21872	0	0.956828	0.0858641	0	0.584547	0.284438	0
		-	BC3763	NA	AE016877_ATCC14579_1_pos3727906(at)3728601	gi|XX|ref|AE016877_ATCC14579_1_pos3727906(at)3728601|	Cell wall hydrolase,	-1.56008	0.00137134	1	-1.76705	8.43883e-05	1	-2.09222	0.146606	0
		-	BC4547	30022623	NP_834254.1	gi|30022623|ref|NP_834254.1|	cell surface protein	0.38738	0.363965	0	-0.918062	0.0542624	0	-1.50184	0.028382	1
		-	BC4548	30022624	NP_834255.1	gi|30022624|ref|NP_834255.1|	cell surface protein	2.18957	0.0232416	1	0.0777024	0.362558	0	0.211196	0.212691	0
		-	BC4270	30022353	NP_833984.1	gi|30022353|ref|NP_833984.1|	penicillin-binding protein	0.285037	0.363269	0	2.68289	0.0031634	1	3.43801	0.0190036	1
		CwlA	BC0888	30019043	NP_830674.1	gi|30019043|ref|NP_830674.1|	N-acetylmuramoyl-L-alanine amidase	-1.36564	0.232243	0	-0.688881	0.142271	0	-0.41111	0.292111	0
		CwlE	BC0896	30019051	NP_830682.1	gi|30019051|ref|NP_830682.1|	S-layer protein / peptidoglycan endo-beta-N-acetylglucosaminidase	-1.34367	0.0133605	1	0.335598	0.0841096	0	-0.441438	0.144419	0
		CwlB	BC0902	30019057	NP_830688.1	gi|30019057|ref|NP_830688.1|	S-layer protein / N-acetylmuramoyl-L-alanine amidase	-1.93264	0.0207666	1	0.335598	0.0841096	0	-0.441438	0.144419	0
		-	BC5196	30023229	NP_834860.1	gi|30023229|ref|NP_834860.1|	N-acetylmuramoyl-L-alanine amidase	0.178717	0.324109	0	1.04553	0.00910707	1	1.30835	0.00196793	1
		CwlC	BC5234	30023266	NP_834897.1	gi|30023266|ref|NP_834897.1|	N-acetylmuramoyl-L-alanine amidase	0.29086	0.183581	0	0.379106	0.0792449	0	-0.0786286	0.17038	0
		Smc	BC0679	30018861	NP_830492.1	gi|30018861|ref|NP_830492.1|	cell wall-binding protein	0.269906	0.281527	0	2.03932	9.14704e-05	1	2.39794	0.00068875	1
		-	BC1911	30020051	NP_831682.1	gi|30020051|ref|NP_831682.1|	N-acetylmuramoyl-L-alanine amidase	-0.35378	0.308887	0	0.335598	0.0841096	0	-0.441438	0.144419	0
		SlpA	BC0991	30019146	NP_830777.1	gi|30019146|ref|NP_830777.1|	S-layer-like domain-containing protein	-0.158162	0.410874	0	-0.0749479	0.430139	0	0.655257	0.18899	0
		Cyk3	BC1991	30020129	NP_831760.1	gi|30020129|ref|NP_831760.1|	putative murein endopeptidase	0.843877	0.0160651	1	0.242818	0.0343116	1	0.200348	0.0612991	0
		-	BC3013	30021128	NP_832759.1	gi|30021128|ref|NP_832759.1|	D-alanyl-D-alanine carboxypeptidase	2.13952	0.0302309	1	2.28895	2.29068e-05	1	2.00058	0.0328108	1
		-	BC4514	30022592	NP_834223.1	gi|30022592|ref|NP_834223.1|	D-alanyl-D-alanine carboxypeptidase	0.92059	NaN	0	0.956828	0.0858641	0	1.14352	0.00399496	1
		-	BC3121	30021232	NP_832863.1	gi|30021232|ref|NP_832863.1|	5'-nucleotidase	0.20362	0.30709	0	1.65594	0.00925687	1	2.27419	0.0208466	1
		Transporters
		Protein export
		SipA	BC3070	30021185	NP_832816.1	gi|30021185|ref|NP_832816.1|	Signal peptidase I	2.07774	0.046458	1	2.13919	0.00133399	1	1.27974	0.000532358	1
		ABC transporters
		-	BC0383	30018591	NP_830222.1	gi|30018591|ref|NP_830222.1|	ferrichrome-binding protein	0.854702	0.122593	0	0.335598	0.0841096	0	0.824675	0.00811269	1
		-	BC0745	30018904	NP_830535.1	gi|30018904|ref|NP_830535.1|	hydroxymethylpyrimidine-binding protein	0.028219	0.475298	0	0.335598	0.0841096	0	-0.441438	0.144419	0
		-	BC2021	30020158	NP_831789.1	gi|30020158|ref|NP_831789.1|	high-affinity zinc uptake system protein znuA precursor	1.0516	0.145193	0	1.47785	NaN	0	1.10688	0.059357	0
		-	BC3466	30021569	NP_833200.1	gi|30021569|ref|NP_833200.1|	ferrichrome-binding protein	0.599178	0.0844447	0	0.335598	0.0841096	0	-0.469812	0.295001	0
		-	BC4363	30022444	NP_834075.1	gi|30022444|ref|NP_834075.1|	ferrichrome-binding protein	2.22742	0.00296919	1	0.649115	0.251667	0	0.633891	0.149873	0
		-	BC4546	30022622	NP_834253.1	gi|30022622|ref|NP_834253.1|	ferrichrome-binding protein	0.241289	0.21872	0	0.335598	0.0841096	0	-0.707919	0.165197	0
		FatB	BC5106	30023143	NP_834774.1	gi|30023143|ref|NP_834774.1|	ferric anguibactin-binding protein	2.71716	0.00199988	1	2.10728	0.0423512	1	1.71024	0.000927018	1
		OppA2	BC0215	30018452	NP_830083.1	gi|30018452|ref|NP_830083.1|	oligopeptide-binding protein oppA	2.55147	0.00682398	1	0.335598	0.0841096	0	-0.441438	0.144419	0
		OppA6	BC1179	30019333	NP_830964.1	gi|30019333|ref|NP_830964.1|	oligopeptide-binding protein oppA	1.44058	0.0863068	0	0.335598	0.0841096	0	0.000578957	0.499584	0
		-	BC3738	30021832	NP_833463.1	gi|30021832|ref|NP_833463.1|	Iron(III) dicitrate-binding protein	2.80773	0.0043539	1	2.59264	0.0186636	1	1.17786	0.00171216	1
		Protein folding, stress response and detoxification
		Stress response & detoxification
		-	BC0443	30018651	NP_830282.1	gi|30018651|ref|NP_830282.1|	tellurium resistance protein terD	0.741928	NaN	0	-0.394174	0.293054	0	-0.441438	0.144419	0
		-	BC0444	30018652	NP_830283.1	gi|30018652|ref|NP_830283.1|	tellurium resistance protein terD	1.0873	0.141869	0	0.335598	0.0841096	0	-0.441438	0.144419	0
		-	BC3533	30021635	NP_833266.1	gi|30021635|ref|NP_833266.1|	vancomycin B-type resistance protein vanW	1.4553	0.00852374	1	0.787941	0.0747569	0	0.905393	0.113869	0
		-	BC4521	30022599	NP_834230.1	gi|30022599|ref|NP_834230.1|	thioredoxin	-0.476241	0.282493	0	0.335598	0.0841096	0	-0.441438	0.144419	0
		AhpC	BC0377	30018585	NP_830216.1	gi|30018585|ref|NP_830216.1|	Alkyl hydroperoxide reductase C22	-0.218259	0.295602	0	-0.0373132	0.45555	0	-2.11051	0.0824048	0
		AhpF	BC0376	30018584	NP_830215.1	gi|30018584|ref|NP_830215.1|	Alkyl hydroperoxide reductase subunit F	-0.78932	0.0942218	0	-0.688881	0.142271	0	-0.840485	NaN	0
		Dps1	BC2011	30020148	NP_831779.1	gi|30020148|ref|NP_831779.1|	non-specific DNA-binding protein Dps / Iron-binding ferritin-like antioxidant protein / ferroxidase	-2.28051	0.0750234	0	0.335598	0.0841096	0	-0.441438	0.144419	0
		Dps2	BC5044	30023083	NP_834714.1	gi|30023083|ref|NP_834714.1|	non-specific DNA-binding protein Dps / Iron-binding ferritin-like antioxidant protein / ferroxidase	-1.22959	0.154597	0	-0.124722	0.408675	0	-1.85917	0.0338786	1
		KatA	BC1155	30019310	NP_830941.1	gi|30019310|ref|NP_830941.1|	catalase	-0.639346	0.103284	0	-1.72356	0.020195	1	-2.0667	0.00130983	1
		SodA	BC4272	30022355	NP_833986.1	gi|30022355|ref|NP_833986.1|	superoxide dismutase [Mn]	-0.117758	0.449512	0	0.335598	0.0841096	0	-0.441438	0.144419	0
		SodB	BC5445	30023475	NP_835106.1	gi|30023475|ref|NP_835106.1|	superoxide dismutase [Mn]	0.364068	0.25539	0	0.335598	0.0841096	0	-0.441438	0.144419	0
		Tpx	BC4639	30022714	NP_834345.1	gi|30022714|ref|NP_834345.1|	Thiol peroxidase	-0.791307	0.0735651	0	0.335598	0.0841096	0	-0.441438	0.144419	0
		Protein folding
		ClpB	BC1168	30019323	NP_830954.1	gi|30019323|ref|NP_830954.1|	ClpB protein	-0.72389	0.231896	0	0.335598	0.0841096	0	-0.441438	0.144419	0
		DnaK	BC4312	30022393	NP_834024.1	gi|30022393|ref|NP_834024.1|	molecular chaperone DnaK	-2.66166	0.0626416	0	0.335598	0.0841096	0	-0.441438	0.144419	0
		GroEL	BC0295	30018515	NP_830146.1	gi|30018515|ref|NP_830146.1|	chaperonin GroEL	0.130567	0.391661	0	-0.800251	0.155182	0	-1.49819	0.0977776	0
		GroES	BC0294	161511213	NP_830145.2	gi|161511213|ref|NP_830145.2|	co-chaperonin GroES	0.396442	0.278913	0	0.335598	0.0841096	0	-1.95743	NaN	0
		GrpE	BC4313	30022394	NP_834025.1	gi|30022394|ref|NP_834025.1|	GrpE protein	0.588379	0.128337	0	0.335598	0.0841096	0	-0.441438	0.144419	0
		Tig	BC4480	30022561	NP_834192.1	gi|30022561|ref|NP_834192.1|	trigger factor	-0.62564	0.145493	0	0.335598	0.0841096	0	-0.441438	0.144419	0
		Others
		Rod shape-determining proteins
		MreC	BC4445	30022526	NP_834157.1	gi|30022526|ref|NP_834157.1|	rod shape-determining protein mreC	0.599178	0.0844447	0	0.335598	0.0841096	0	0.000578957	0.499584	0
		Ribosome components
		RplA	BC0118	161511215	NP_829999.2	gi|161511215|ref|NP_829999.2|	50S ribosomal protein L1	0.239599	0.351607	0	0.335598	0.0841096	0	-0.441438	0.144419	0
		RplF	BC0146	30018395	NP_830026.1	gi|30018395|ref|NP_830026.1|	50S ribosomal protein L6	-0.445741	0.211617	0	0.335598	0.0841096	0	-0.441438	0.144419	0
		RplJ	BC0119	30018369	NP_830000.1	gi|30018369|ref|NP_830000.1|	50S ribosomal protein L10	-0.737655	0.203091	0	0.335598	0.0841096	0	-0.441438	0.144419	0
		RplK	BC5075	30023112	NP_834743.1	gi|30023112|ref|NP_834743.1|	50S ribosomal protein L11	0.135403	0.446289	0	0.335598	0.0841096	0	0.246512	0.353491	0
		RplL	BC0120	30018370	NP_830001.1	gi|30018370|ref|NP_830001.1|	50S ribosomal protein L7/L12	0.444474	0.145696	0	0.956828	0.0858641	0	0.430641	0.216716	0
		RplQ	BC0159	30018407	NP_830038.1	gi|30018407|ref|NP_830038.1|	50S ribosomal protein L17	-0.0864472	0.426325	0	0.335598	0.0841096	0	-0.441438	0.144419	0
		RplX	BC0142	30018391	NP_830022.1	gi|30018391|ref|NP_830022.1|	50S ribosomal protein L24	-0.286044	0.331905	0	0.335598	0.0841096	0	-0.441438	0.144419	0
		RpsB	BC3825	30021915	NP_833546.1	gi|30021915|ref|NP_833546.1|	30S ribosomal protein S2	-0.953086	0.0965374	0	0.335598	0.0841096	0	-0.441438	0.144419	0
		RpsS	BC5476	30023498	NP_835129.1	gi|30023498|ref|NP_835129.1|	30S ribosomal protein S6	-0.147701	0.412007	0	0.335598	0.0841096	0	-0.441438	0.144419	0
		Other ribosome related proteins
		Frr	BC3822	30021912	NP_833543.1	gi|30021912|ref|NP_833543.1|	ribosome recycling factor	0.541991	0.0789302	0	0.335598	0.0841096	0	-0.760287	NaN	0
		Aminoacyl-tRNA biosynthesis and modification
		AsnC	BC4559	30022634	NP_834265.1	gi|30022634|ref|NP_834265.1|	asparaginyl-tRNA synthetase	2.46715	0.0172882	1	0.335598	0.0841096	0	-0.441438	0.144419	0
		GltX	BC0108	30018358	NP_829989.1	gi|30018358|ref|NP_829989.1|	glutamyl-tRNA synthetase	0.274842	0.336108	0	0.335598	0.0841096	0	-0.441438	0.144419	0
		Translation apparatus
		FusA	BC0128	30018377	NP_830008.1	gi|30018377|ref|NP_830008.1|	elongation factor G	-1.49556	0.0608857	0	0.335598	0.0841096	0	-0.441438	0.144419	0
		Tsf	BC3824	30021914	NP_833545.1	gi|30021914|ref|NP_833545.1|	elongation factor Ts	-0.936834	0.0963777	0	-1.05625	0.00266134	1	-1.47963	0.00816734	1
		Tuf	BC0129	30018378	NP_830009.1	gi|30018378|ref|NP_830009.1|	elongation factor Tu	-2.62812	0.00917131	1	0.335598	0.0841096	0	-0.441438	0.144419	0
		Transcription regulators
		-	BC0801	30018960	NP_830591.1	gi|30018960|ref|NP_830591.1|	LytR family transcriptional regulator	1.21342	0.0500358	0	0.751937	0.102425	0	0.765893	0.127619	0
		-	BC5265	30023297	NP_834928.1	gi|30023297|ref|NP_834928.1|	membrane-bound transcriptional regulator LytR	1.81354	0.0030687	1	2.71912	0.133339	0	3.04231	0.0162236	1
		ClpC	BC0102	30018352	NP_829983.1	gi|30018352|ref|NP_829983.1|	negative regulator of genetic competence clpC/mecB	-2.7084	0.0665784	0	0.335598	0.0841096	0	-0.441438	0.144419	0
		LytR	BC1969	30020108	NP_831739.1	gi|30020108|ref|NP_831739.1|	LytR family transcriptional regulator	0.599178	0.0844447	0	1.38966	0.130789	0	1.888	0.0260277	1
		Other pathway or unknown function
		-	BC2932	30021049	NP_832680.1	gi|30021049|ref|NP_832680.1|	phosphoglycerol transferase	1.00236	0.0748965	0	0.997368	0.200009	0	1.40547	0.0765036	0
		-	BC2974	NA	AE016877_ATCC14579_6_pos2933350(at)2932412	gi|XX|ref|AE016877_ATCC14579_6_pos2933350(at)2932412|	Gamma-glutamyl phosphate reductase,	-0.953086	0.0965374	0	0.335598	0.0841096	0	-0.441438	0.144419	0
		-	BC3699	30021796	NP_833427.1	gi|30021796|ref|NP_833427.1|	antigen	0.241289	0.21872	0	-0.655405	0.252835	0	-0.441438	0.144419	0
		-	BC3791	30021882	NP_833513.1	gi|30021882|ref|NP_833513.1|	nucleoside-binding protein	0.241289	0.21872	0	0.335598	0.0841096	0	0.338456	0.340015	0
		-	BC4023	30022110	NP_833741.1	gi|30022110|ref|NP_833741.1|	acetyl-CoA acetyltransferase	0.0289544	0.482529	0	0.81728	0.145702	0	-0.0133492	0.48995	0
		-	BC5232	30023264	NP_834895.1	gi|30023264|ref|NP_834895.1|	phosphoglycerol transferase	-0.459743	0.320155	0	0.679396	NaN	0	1.1855	0.185621	0
		Proteins of unknown functions
		-	BC0687	30018869	NP_830500.1	gi|30018869|ref|NP_830500.1|	protein BC0687	-0.308563	0.330305	0	0.527964	0.0552912	0	1.67478	0.0140097	1
		-	BC2077	30020214	NP_831845.1	gi|30020214|ref|NP_831845.1|	type VII secretion protein EsxA	1.82311	0.0160012	1	3.33887	0.00181528	1	3.57624	3.90825e-05	1
		-	BC2078	30020215	NP_831846.1	gi|30020215|ref|NP_831846.1|	protein BC2078	1.18328	0.0537967	0	0.956828	0.0858641	0	0.327447	0.263298	0
		-	BC2186	30020320	NP_831951.1	gi|30020320|ref|NP_831951.1|	protein BC2186	1.32956	0.146993	0	0.335598	0.0841096	0	0.22949	0.359974	0
		-	BC3251	30021360	NP_832991.1	gi|30021360|ref|NP_832991.1|	protein BC3251	-0.103615	0.332866	0	1.47785	NaN	0	1.56326	0.0120703	1
		-	BC3527	30021629	NP_833260.1	gi|30021629|ref|NP_833260.1|	DNA mismatch repair protein MutT	2.99714	0.00146687	1	0.716826	0.0283546	1	0.409478	0.128454	0
		-	BC4062	30022149	NP_833780.1	gi|30022149|ref|NP_833780.1|	protein BC4062	1.97239	0.002174	1	0.335598	0.0841096	0	0.38329	0.259858	0
		-	BC5360	30023390	NP_835021.1	gi|30023390|ref|NP_835021.1|	protein BC5360	1.0547	0.00543664	1	0.580823	0.00904811	1	0.808599	0.000532283	1
		-	bcere0015_11440	NA	AE016877_ATCC14579_6_pos1251766(at)1251290	gi|XX|ref|AE016877_ATCC14579_6_pos1251766(at)1251290|	protein bcere0015_11440,	1.4912	0.00239252	1	1.27553	0.00116188	1	1.18661	0.0314149	1
		-	Bthur0005_31870	NA	AE016877_ATCC14579_6_pos3493156(at)3492689	gi|XX|ref|AE016877_ATCC14579_6_pos3493156(at)3492689|	protein bthur0005_31870,	0.78675	0.0165984	1	0.185863	0.271402	0	0.248057	0.322067	0
		Phagic proteins of unknown functions
		-	BC1859	30020001	NP_831632.1	gi|30020001|ref|NP_831632.1|	Phage protein	-0.593899	0.325459	0	0.335598	0.0841096	0	-0.441438	0.144419	0
		-	BC1862	30020004	NP_831635.1	gi|30020004|ref|NP_831635.1|	Phage protein	-0.0874448	0.439512	0	-0.833239	0.0832949	0	0.567947	0.202536	0
		-	BC1883	30020025	NP_831656.1	gi|30020025|ref|NP_831656.1|	Phage protein	-0.169997	0.405092	0	0.335598	0.0841096	0	-0.441438	0.144419	0
		-	BC1890	30020032	NP_831663.1	gi|30020032|ref|NP_831663.1|	Phage protein	-1.35432	0.114308	0	0.956828	0.0858641	0	-0.204809	0.412803	0
		-	BC1892	30020034	NP_831665.1	gi|30020034|ref|NP_831665.1|	Phage protein	0.120115	0.4396	0	0.335598	0.0841096	0	-0.441438	0.144419	0
		-	BC1893	30020035	NP_831666.1	gi|30020035|ref|NP_831666.1|	scaffold protein	0.252321	0.34001	0	-0.432661	0.117841	0	0.40792	0.345899	0
		-	BC1894	30020036	NP_831667.1	gi|30020036|ref|NP_831667.1|	Phage protein	0.552174	0.198104	0	1.10735	0.0567591	0	1.3928	0.0566008	0
		-	BC1898	30020040	NP_831671.1	gi|30020040|ref|NP_831671.1|	Phage protein	1.31552	0.0425891	1	0.335598	0.0841096	0	-0.441438	0.144419	0
		-	BC1901	30020042	NP_831673.1	gi|30020042|ref|NP_831673.1|	Phage protein	0.286185	0.299219	0	0.731673	0.0642372	0	0.076413	0.440478	0
		-	BC1902	30020043	NP_831674.1	gi|30020043|ref|NP_831674.1|	Phage protein	0.172881	0.242328	0	1.37707	0.0156576	1	0.978735	0.014583	1
		-	BC1904	30020045	NP_831676.1	gi|30020045|ref|NP_831676.1|	Phage protein	-1.02269	0.119814	0	-0.628134	0.0761521	0	0.82634	0.133087	0
